# Supplementary material for: Enhanced polarization switching characteristics of HfO2 ultrathin films via acceptor-donor co-doping
Source: Nat Commun. 2024 Apr 3;15:2893. doi: 10.1038/s41467-024-47194-8 (PMC10991407; doi:10.1038/s41467-024-47194-8)
Supplement: Supplementary file 4 — Source Data [file 41467_2024_47194_MOESM4_ESM.xlsx]

## Sheet: Fig.1 a
2 theta	Intensity	2 theta	Intensity	2 theta	Intensity	2 theta	Intensity
degree	a.u.	degree	a.u.	degree	a.u.	degree	a.u.
	Pure HfO2		La:HfO2 (2%)		La&Ta:HfO2 (2%)		Ta:HfO2 (2%)
15	0.30103	15	0.47712	15	0	15	--
15.01	0	15.01	0	15.01	0	15.0052	0.32694
15.02	--	15.02	0.30103	15.02	0.30103	15.0104	0.02992
15.03	0	15.03	0.47712	15.03	0	15.0156	0.6292
15.04	0.69897	15.04	--	15.04	0.30103	15.0208	--
15.05	0.30103	15.05	0.30103	15.05	0.30103	15.026	0.61963
15.06	0.47712	15.06	0.30103	15.06	0	15.0312	0.72287
15.07	0.47712	15.07	0.47712	15.07	0	15.0364	0.5465
15.08	0	15.08	--	15.08	0	15.0416	0.61625
15.09	0.60206	15.09	0.69897	15.09	0	15.0468	0.32614
15.1	0	15.1	0.30103	15.1	0.60206	15.052	-0.45812
15.11	0.30103	15.11	0.60206	15.11	0.30103	15.0572	0.39262
15.12	0	15.12	--	15.12	0.30103	15.0624	0.03073
15.13	0.60206	15.13	0	15.13	--	15.0676	0.00298
15.14	--	15.14	0	15.14	0.69897	15.0728	--
15.15	0.30103	15.15	0.60206	15.15	0.69897	15.078	-0.47259
15.16	0.47712	15.16	0	15.16	--	15.0832	0.34817
15.17	0.60206	15.17	0.30103	15.17	0	15.0884	0.32011
15.18	--	15.18	0.30103	15.18	0.30103	15.0936	0.00772
15.19	0.47712	15.19	--	15.19	0.30103	15.0988	0.65655
15.2	0	15.2	0.30103	15.2	0.30103	15.104	0.04198
15.21	0.30103	15.21	0.47712	15.21	0	15.1092	0.31486
15.22	0.47712	15.22	0.30103	15.22	0	15.1144	0.62547
15.23	0.60206	15.23	0	15.23	0.30103	15.1196	0.38894
15.24	0	15.24	0.77815	15.24	0.30103	15.1248	0.31805
15.25	0	15.25	0	15.25	0	15.13	0.54225
15.26	--	15.26	--	15.26	0.47712	15.1352	0.01523
15.27	0	15.27	0	15.27	0.30103	15.1404	--
15.28	0.60206	15.28	0	15.28	0	15.1456	0.63292
15.29	0	15.29	0.30103	15.29	0.30103	15.1508	0.31836
15.3	0.60206	15.3	0.47712	15.3	0.47712	15.156	0.50989
15.31	0.30103	15.31	0.47712	15.31	0.30103	15.1612	0.4928
15.32	0	15.32	0.69897	15.32	0.30103	15.1664	0.49765
15.33	0	15.33	--	15.33	0.30103	15.1716	0.02351
15.34	0	15.34	0.47712	15.34	0.30103	15.1768	--
15.35	0	15.35	0.30103	15.35	0.30103	15.182	0.54361
15.36	0.47712	15.36	0.47712	15.36	--	15.1872	0.32569
15.37	0.47712	15.37	0.69897	15.37	0.30103	15.1924	0.31934
15.38	0.60206	15.38	0.30103	15.38	0.60206	15.1976	--
15.39	--	15.39	0.30103	15.39	0.30103	15.2028	0.49393
15.4	0	15.4	0.30103	15.4	0.30103	15.208	--
15.41	0	15.41	0	15.41	0.30103	15.2132	0.39241
15.42	0.30103	15.42	0.69897	15.42	0.60206	15.2184	0.44248
15.43	--	15.43	0.30103	15.43	0.47712	15.2236	0.31862
15.44	0	15.44	0.30103	15.44	0.47712	15.2288	0.02307
15.45	0	15.45	0.30103	15.45	0.47712	15.234	0.00954
15.46	0.30103	15.46	0.47712	15.46	0.30103	15.2392	0.32575
15.47	0	15.47	0.60206	15.47	0	15.2444	0.44497
15.48	0.30103	15.48	--	15.48	0.30103	15.2496	0.32265
15.49	0.30103	15.49	0	15.49	0.30103	15.2548	0.31865
15.5	0.47712	15.5	0.30103	15.5	0.30103	15.26	--
15.51	0.30103	15.51	0.69897	15.51	--	15.2652	--
15.52	0.47712	15.52	0.69897	15.52	0	15.2704	0.14658
15.53	0.47712	15.53	0	15.53	0.47712	15.2756	0.45352
15.54	0.30103	15.54	0.47712	15.54	--	15.2808	0.32634
15.55	0	15.55	0	15.55	0.60206	15.286	0.32983
15.56	0	15.56	0.60206	15.56	--	15.2912	0.14935
15.57	0.60206	15.57	0.30103	15.57	0.30103	15.2964	0.03964
15.58	0.30103	15.58	0	15.58	0.47712	15.3016	0.32162
15.59	0.47712	15.59	0.47712	15.59	0.30103	15.3068	0.02795
15.6	--	15.6	0	15.6	0.47712	15.312	0.02503
15.61	0.47712	15.61	0.30103	15.61	0.69897	15.3172	0.49901
15.62	0	15.62	0	15.62	0.30103	15.3224	0.48851
15.63	0.30103	15.63	0.47712	15.63	--	15.3276	0.63022
15.64	0.47712	15.64	0.60206	15.64	0	15.3328	0.31155
15.65	0	15.65	0	15.65	0.60206	15.338	0.32878
15.66	0.30103	15.66	0.77815	15.66	0.30103	15.3432	0.39125
15.67	0.30103	15.67	0.30103	15.67	0.60206	15.3484	0.31752
15.68	0.30103	15.68	0.60206	15.68	0.47712	15.3536	0.49892
15.69	0.30103	15.69	0.30103	15.69	0	15.3588	--
15.7	0.47712	15.7	--	15.7	0.47712	15.364	0.31776
15.71	0.60206	15.71	0.47712	15.71	0.69897	15.3692	--
15.72	0.47712	15.72	0.30103	15.72	0.47712	15.3744	0.01912
15.73	--	15.73	0	15.73	0	15.3796	0.50482
15.74	0.30103	15.74	0.47712	15.74	0	15.3848	0.30972
15.75	0.30103	15.75	0.69897	15.75	0.30103	15.39	0.51303
15.76	0.69897	15.76	0	15.76	0.77815	15.3952	--
15.77	0.30103	15.77	0	15.77	0.69897	15.4004	0.49705
15.78	0.47712	15.78	0.60206	15.78	0.30103	15.4056	0.01516
15.79	0	15.79	0.30103	15.79	0.60206	15.4108	0.03523
15.8	0.47712	15.8	0.47712	15.8	0.30103	15.416	0.63255
15.81	0.30103	15.81	0.60206	15.81	0	15.4212	--
15.82	0	15.82	--	15.82	0	15.4264	--
15.83	0	15.83	0.60206	15.83	0.30103	15.4316	--
15.84	0.60206	15.84	0.47712	15.84	--	15.4368	0.33676
15.85	0.8451	15.85	0.30103	15.85	0	15.442	0.33457
15.86	0.30103	15.86	0	15.86	0.77815	15.4472	0.03569
15.87	0	15.87	0	15.87	0	15.4524	0.01744
15.88	0.60206	15.88	0.30103	15.88	0.60206	15.4576	0.31441
15.89	0.60206	15.89	0.30103	15.89	0	15.4628	0.31306
15.9	0.47712	15.9	0.47712	15.9	0.60206	15.468	0.39361
15.91	0.30103	15.91	--	15.91	0.30103	15.4732	0.63341
15.92	0.47712	15.92	0.47712	15.92	0.30103	15.4784	0.40143
15.93	0.47712	15.93	0.30103	15.93	0.60206	15.4836	0.12638
15.94	0.30103	15.94	0	15.94	0.30103	15.4888	0.00782
15.95	0.30103	15.95	0	15.95	0.30103	15.494	0.32458
15.96	0.30103	15.96	0.30103	15.96	0	15.4992	0.49644
15.97	0.77815	15.97	0.30103	15.97	0.47712	15.5044	0.80236
15.98	--	15.98	0.47712	15.98	--	15.5096	0.32427
15.99	0.8451	15.99	0.60206	15.99	0.47712	15.5148	0.01133
16	0.30103	16	0.30103	16	0	15.52	--
16.01	0.47712	16.01	--	16.01	0.8451	15.5252	0.31463
16.02	0	16.02	0.30103	16.02	0	15.5304	0.3248
16.03	0.30103	16.03	--	16.03	0	15.5356	0.01664
16.04	0	16.04	0.60206	16.04	0.60206	15.5408	0.02068
16.05	0.47712	16.05	0.47712	16.05	0	15.546	0.55542
16.06	0.30103	16.06	0.30103	16.06	0.47712	15.5512	0.3268
16.07	0.60206	16.07	0.30103	16.07	0.30103	15.5564	--
16.08	0.30103	16.08	0	16.08	0.47712	15.5616	0.33369
16.09	0.30103	16.09	0.30103	16.09	0	15.5668	0.39207
16.1	0	16.1	0.30103	16.1	0	15.572	0.66301
16.11	0.60206	16.11	0.30103	16.11	0.47712	15.5772	0.32522
16.12	0.30103	16.12	0.47712	16.12	0.47712	15.5824	0.01517
16.13	0.30103	16.13	--	16.13	--	15.5876	0.33144
16.14	0.60206	16.14	0.60206	16.14	0.69897	15.5928	0.01597
16.15	0.47712	16.15	0.30103	16.15	0.30103	15.598	0.13756
16.16	--	16.16	0.47712	16.16	0.30103	15.6032	0.38744
16.17	0.30103	16.17	0.30103	16.17	0.60206	15.6084	0.39625
16.18	0.60206	16.18	0.47712	16.18	0.47712	15.6136	0.0661
16.19	0.60206	16.19	0.47712	16.19	0.47712	15.6188	0.50587
16.2	0.47712	16.2	0.30103	16.2	0.30103	15.624	0.49901
16.21	0.47712	16.21	0	16.21	0.8451	15.6292	--
16.22	0.30103	16.22	0.69897	16.22	0	15.6344	--
16.23	0.30103	16.23	--	16.23	0.47712	15.6396	0.03547
16.24	0.30103	16.24	0.30103	16.24	--	15.6448	0.72817
16.25	0.30103	16.25	0.30103	16.25	0	15.65	0.58553
16.26	--	16.26	0.47712	16.26	0.30103	15.6552	0.00483
16.27	0.8451	16.27	0.47712	16.27	0.60206	15.6604	0.02495
16.28	0.60206	16.28	0.47712	16.28	0.60206	15.6656	0.33017
16.29	0.69897	16.29	0	16.29	0	15.6708	0.01964
16.3	0.69897	16.3	--	16.3	0.30103	15.676	0.54546
16.31	0.30103	16.31	0.60206	16.31	--	15.6812	0.61984
16.32	--	16.32	0.30103	16.32	0.30103	15.6864	0.32163
16.33	0	16.33	--	16.33	0	15.6916	0.65567
16.34	0.8451	16.34	0	16.34	0.47712	15.6968	0.50721
16.35	0.47712	16.35	0.30103	16.35	--	15.702	0.32421
16.36	0.30103	16.36	0.47712	16.36	0.30103	15.7072	0.14133
16.37	0.47712	16.37	0.30103	16.37	0.60206	15.7124	0.61982
16.38	--	16.38	0.47712	16.38	0.30103	15.7176	0.38856
16.39	0.30103	16.39	0.30103	16.39	0.30103	15.7228	0.62529
16.4	0.47712	16.4	0.47712	16.4	0.30103	15.728	0.58329
16.41	0.30103	16.41	0.47712	16.41	0.30103	15.7332	--
16.42	0.30103	16.42	0.69897	16.42	0.30103	15.7384	-0.45584
16.43	0.30103	16.43	0	16.43	0.30103	15.7436	0.39758
16.44	--	16.44	0	16.44	0	15.7488	0.49696
16.45	0.60206	16.45	0	16.45	0.30103	15.754	0.51138
16.46	0.30103	16.46	0.47712	16.46	0	15.7592	0.30984
16.47	0	16.47	0	16.47	0.47712	15.7644	0.32673
16.48	0.60206	16.48	--	16.48	0.30103	15.7696	0.49429
16.49	0.60206	16.49	0.30103	16.49	0.60206	15.7748	0.4958
16.5	0.47712	16.5	--	16.5	0.30103	15.78	0.59687
16.51	0.60206	16.51	0	16.51	--	15.7852	0.30763
16.52	0.47712	16.52	0	16.52	0.60206	15.7904	0.34077
16.53	0	16.53	0.77815	16.53	0.47712	15.7956	0.49234
16.54	0	16.54	0	16.54	--	15.8008	0.31567
16.55	0.30103	16.55	0.47712	16.55	0.30103	15.806	0.02894
16.56	0.30103	16.56	0	16.56	--	15.8112	--
16.57	0.30103	16.57	0.47712	16.57	0	15.8164	0.32161
16.58	0.30103	16.58	0.30103	16.58	0.47712	15.8216	0.39193
16.59	0.30103	16.59	0.30103	16.59	0.30103	15.8268	0.31514
16.6	0.47712	16.6	0	16.6	0.47712	15.832	0.01256
16.61	0.69897	16.61	0.47712	16.61	0	15.8372	0.30792
16.62	0.30103	16.62	0.60206	16.62	--	15.8424	0.61951
16.63	0.77815	16.63	0.47712	16.63	0.47712	15.8476	0.50198
16.64	0.30103	16.64	0	16.64	0	15.8528	--
16.65	0.30103	16.65	0.77815	16.65	--	15.858	0.49747
16.66	0.30103	16.66	0.30103	16.66	0.69897	15.8632	0.79866
16.67	0.60206	16.67	0.30103	16.67	0.60206	15.8684	0.02941
16.68	0.90309	16.68	0.60206	16.68	0	15.8736	0.39671
16.69	0.30103	16.69	0.60206	16.69	0.69897	15.8788	0.03477
16.7	0	16.7	--	16.7	0.47712	15.884	0.14759
16.71	0.69897	16.71	0.47712	16.71	0	15.8892	0.65717
16.72	0.60206	16.72	0.30103	16.72	0.30103	15.8944	0.50805
16.73	0.60206	16.73	0.47712	16.73	0.47712	15.8996	0.32577
16.74	0.60206	16.74	--	16.74	0.30103	15.9048	0.4924
16.75	--	16.75	0.47712	16.75	0	15.91	0.32252
16.76	0.47712	16.76	0.47712	16.76	0.60206	15.9152	--
16.77	0.30103	16.77	0.47712	16.77	0	15.9204	0.80737
16.78	0.47712	16.78	0.47712	16.78	0.30103	15.9256	--
16.79	0.60206	16.79	0.30103	16.79	0.30103	15.9308	0.54912
16.8	0	16.8	0.60206	16.8	0.60206	15.936	0.14397
16.81	1	16.81	0.30103	16.81	0.30103	15.9412	0.01289
16.82	0.60206	16.82	0	16.82	0	15.9464	0.66613
16.83	0.47712	16.83	0.30103	16.83	0.60206	15.9516	0.76216
16.84	0.60206	16.84	0.60206	16.84	0.30103	15.9568	0.48846
16.85	0.30103	16.85	0	16.85	0.30103	15.962	0.01219
16.86	0.30103	16.86	--	16.86	--	15.9672	0.0158
16.87	0.30103	16.87	0.30103	16.87	0.30103	15.9724	0.38841
16.88	0.47712	16.88	0.30103	16.88	0.60206	15.9776	0.50083
16.89	0.47712	16.89	0.47712	16.89	0.47712	15.9828	0.32872
16.9	0.77815	16.9	0	16.9	0.69897	15.988	0.33025
16.91	--	16.91	0.30103	16.91	0.30103	15.9932	0.50774
16.92	0	16.92	0.47712	16.92	0	15.9984	0.33696
16.93	0	16.93	0.47712	16.93	0	16.0036	0.32991
16.94	--	16.94	0.30103	16.94	0.47712	16.0088	0.72311
16.95	0.47712	16.95	0.30103	16.95	0	16.014	0.54156
16.96	0.47712	16.96	0	16.96	--	16.0192	0.61795
16.97	0	16.97	0	16.97	0.30103	16.0244	0.31591
16.98	0.30103	16.98	0.30103	16.98	0.30103	16.0296	0.01887
16.99	0.47712	16.99	--	16.99	0	16.0348	0.72797
17	0.30103	17	0.30103	17	--	16.04	0.49639
17.01	0.47712	17.01	0.8451	17.01	0.60206	16.0452	0.61589
17.02	0	17.02	0.30103	17.02	0.47712	16.0504	0.3327
17.03	0.30103	17.03	0.8451	17.03	0.60206	16.0556	-0.46548
17.04	0.47712	17.04	0.30103	17.04	0.60206	16.0608	0.82073
17.05	0.30103	17.05	0	17.05	0.60206	16.066	0.62625
17.06	0.47712	17.06	0.47712	17.06	0	16.0712	0.49642
17.07	0.30103	17.07	0	17.07	0.30103	16.0764	0.63065
17.08	--	17.08	--	17.08	0.47712	16.0816	0.01018
17.09	0.47712	17.09	0.30103	17.09	0.47712	16.0868	0.33955
17.1	0	17.1	0.60206	17.1	0	16.092	0.49726
17.11	0.30103	17.11	0.30103	17.11	0	16.0972	0.3242
17.12	0.60206	17.12	0	17.12	0.60206	16.1024	0.54077
17.13	0.60206	17.13	0.47712	17.13	0.69897	16.1076	0.50912
17.14	0.47712	17.14	0.69897	17.14	0.60206	16.1128	0.80304
17.15	0	17.15	0	17.15	0.95424	16.118	0.24663
17.16	0.47712	17.16	0.30103	17.16	0.30103	16.1232	0.02171
17.17	0.47712	17.17	--	17.17	0.69897	16.1284	0.32847
17.18	0.47712	17.18	0.60206	17.18	0.47712	16.1336	--
17.19	0.60206	17.19	0.60206	17.19	0.60206	16.1388	0.38823
17.2	0.77815	17.2	0	17.2	0.60206	16.144	0.32484
17.21	0.69897	17.21	0.30103	17.21	0.60206	16.1492	--
17.22	0	17.22	0	17.22	0.60206	16.1544	0.38658
17.23	0.47712	17.23	0.60206	17.23	0	16.1596	--
17.24	0.47712	17.24	0	17.24	0	16.1648	0.32536
17.25	0.47712	17.25	0.69897	17.25	0.30103	16.17	--
17.26	0.60206	17.26	0	17.26	0.47712	16.1752	0.54097
17.27	0.8451	17.27	0.60206	17.27	0	16.1804	0.50059
17.28	0.30103	17.28	0	17.28	0	16.1856	0.5081
17.29	--	17.29	0.30103	17.29	0.30103	16.1908	-0.45547
17.3	0.30103	17.3	--	17.3	0.60206	16.196	0.23824
17.31	0.30103	17.31	0	17.31	0.47712	16.2012	0.54291
17.32	0	17.32	0	17.32	0.77815	16.2064	0.62217
17.33	0.30103	17.33	0.47712	17.33	0.47712	16.2116	--
17.34	0.60206	17.34	0.47712	17.34	0.47712	16.2168	0.39282
17.35	0	17.35	0.60206	17.35	0.30103	16.222	0.61463
17.36	--	17.36	0.90309	17.36	0	16.2272	0.33665
17.37	0.77815	17.37	0	17.37	0	16.2324	0.66482
17.38	0.47712	17.38	0.30103	17.38	0.30103	16.2376	0.32315
17.39	0	17.39	0.47712	17.39	0.30103	16.2428	0.44141
17.4	0.30103	17.4	0.60206	17.4	0	16.248	0.32912
17.41	--	17.41	0.47712	17.41	0.30103	16.2532	0.39421
17.42	0.47712	17.42	0	17.42	0.30103	16.2584	--
17.43	--	17.43	0.60206	17.43	0.47712	16.2636	0.62074
17.44	0	17.44	0.47712	17.44	0.60206	16.2688	0.39766
17.45	0.69897	17.45	0.47712	17.45	--	16.274	0.31069
17.46	0	17.46	0.30103	17.46	0.47712	16.2792	0.6225
17.47	0.47712	17.47	0.30103	17.47	0.60206	16.2844	0.3294
17.48	0	17.48	0.60206	17.48	0.30103	16.2896	0.49837
17.49	0.47712	17.49	0.77815	17.49	0.47712	16.2948	0.50453
17.5	0.30103	17.5	0	17.5	0	16.3	0.49873
17.51	0	17.51	0	17.51	0.60206	16.3052	0.32367
17.52	0.47712	17.52	--	17.52	0.30103	16.3104	0.33054
17.53	0.69897	17.53	0.30103	17.53	0.69897	16.3156	0.49826
17.54	0.60206	17.54	0.30103	17.54	0.47712	16.3208	0.31727
17.55	--	17.55	0.90309	17.55	0.30103	16.326	0.23507
17.56	0.60206	17.56	0.47712	17.56	0.47712	16.3312	0.01607
17.57	--	17.57	--	17.57	0.30103	16.3364	--
17.58	0.60206	17.58	0	17.58	0.30103	16.3416	0.49969
17.59	0.47712	17.59	0.69897	17.59	0.30103	16.3468	-0.45965
17.6	0.47712	17.6	0.47712	17.6	0.30103	16.352	0.30963
17.61	0.30103	17.61	0.60206	17.61	0.30103	16.3572	0.32747
17.62	0.69897	17.62	0.60206	17.62	0.47712	16.3624	0.39957
17.63	0	17.63	0.77815	17.63	0.60206	16.3676	0.3236
17.64	0.47712	17.64	0	17.64	0.60206	16.3728	--
17.65	0.47712	17.65	0.47712	17.65	0.47712	16.378	--
17.66	0.69897	17.66	0.69897	17.66	0.47712	16.3832	0.32215
17.67	0.69897	17.67	0.30103	17.67	0.47712	16.3884	0.0158
17.68	0	17.68	0.30103	17.68	0.60206	16.3936	0.62535
17.69	0.77815	17.69	0.77815	17.69	0.30103	16.3988	0.32588
17.7	0.47712	17.7	0	17.7	0.90309	16.404	0.44879
17.71	0.77815	17.71	0.30103	17.71	--	16.4092	0.01636
17.72	0.69897	17.72	0.69897	17.72	0.47712	16.4144	--
17.73	0.47712	17.73	0.77815	17.73	0	16.4196	0.62382
17.74	0.90309	17.74	0	17.74	0.69897	16.4248	0.49667
17.75	0	17.75	0	17.75	--	16.43	0.40009
17.76	0.69897	17.76	--	17.76	0.8451	16.4352	0.00555
17.77	0	17.77	0.30103	17.77	0.69897	16.4404	0.31751
17.78	0.47712	17.78	--	17.78	0.69897	16.4456	0.50107
17.79	0	17.79	0.90309	17.79	0	16.4508	0.48802
17.8	0.30103	17.8	0	17.8	0.30103	16.456	0.31721
17.81	0.60206	17.81	0	17.81	0.69897	16.4612	0.72116
17.82	0.8451	17.82	--	17.82	0.69897	16.4664	--
17.83	0.30103	17.83	0.47712	17.83	0.47712	16.4716	0.8107
17.84	0	17.84	0.47712	17.84	0.60206	16.4768	0.6198
17.85	0	17.85	0.60206	17.85	0.60206	16.482	0.1395
17.86	0.47712	17.86	--	17.86	0.69897	16.4872	0.50621
17.87	0.47712	17.87	0.30103	17.87	0.30103	16.4924	0.5002
17.88	0.69897	17.88	0	17.88	0.47712	16.4976	0.01269
17.89	0.47712	17.89	0.47712	17.89	0	16.5028	0.66136
17.9	0.47712	17.9	0.30103	17.9	--	16.508	0.62964
17.91	0.30103	17.91	0.47712	17.91	0.30103	16.5132	0.50955
17.92	0.47712	17.92	--	17.92	0.60206	16.5184	0.26293
17.93	0.69897	17.93	0	17.93	0.47712	16.5236	0.6612
17.94	--	17.94	0	17.94	0.30103	16.5288	0.31887
17.95	0.60206	17.95	0.77815	17.95	0.60206	16.534	0.01548
17.96	0.47712	17.96	0.60206	17.96	0.47712	16.5392	-0.46521
17.97	0.47712	17.97	0.30103	17.97	0.30103	16.5444	0.72066
17.98	0.30103	17.98	0.47712	17.98	0.47712	16.5496	0.49357
17.99	0.69897	17.99	0.60206	17.99	0.30103	16.5548	--
18	0.30103	18	0.69897	18	0.77815	16.56	0.03748
18.01	0	18.01	0.95424	18.01	0.30103	16.5652	0.63036
18.02	0.47712	18.02	--	18.02	0.47712	16.5704	0.31331
18.03	0.47712	18.03	0.77815	18.03	0.47712	16.5756	0.01412
18.04	--	18.04	0.30103	18.04	0.47712	16.5808	0.49453
18.05	0.47712	18.05	0.77815	18.05	0.47712	16.586	0.87358
18.06	0.47712	18.06	0.30103	18.06	0.30103	16.5912	0.34598
18.07	0.30103	18.07	0.30103	18.07	0.60206	16.5964	0.13502
18.08	0.69897	18.08	0.77815	18.08	0.69897	16.6016	0.02655
18.09	0.30103	18.09	0.95424	18.09	0.30103	16.6068	0.32466
18.1	0	18.1	0.47712	18.1	0.30103	16.612	0.3954
18.11	0.30103	18.11	0.77815	18.11	0.60206	16.6172	0.01718
18.12	0.47712	18.12	0.47712	18.12	0.69897	16.6224	0.50054
18.13	0.30103	18.13	0.30103	18.13	0.30103	16.6276	0.72129
18.14	0.77815	18.14	0.60206	18.14	0.30103	16.6328	0.38784
18.15	0.69897	18.15	0.47712	18.15	0.30103	16.638	0.3241
18.16	0.77815	18.16	0	18.16	0.60206	16.6432	0.51168
18.17	0.69897	18.17	0.30103	18.17	0.47712	16.6484	0.50592
18.18	0.47712	18.18	0.30103	18.18	0.77815	16.6536	0.49915
18.19	0.30103	18.19	0.30103	18.19	0.69897	16.6588	0.32863
18.2	--	18.2	0.69897	18.2	0.47712	16.664	0.0114
18.21	0.77815	18.21	0.60206	18.21	0.77815	16.6692	0.50815
18.22	0	18.22	0.60206	18.22	0.8451	16.6744	0.13942
18.23	0.60206	18.23	0.69897	18.23	0.69897	16.6796	0.44948
18.24	0.8451	18.24	0.60206	18.24	0.30103	16.6848	--
18.25	0.30103	18.25	0.47712	18.25	0.69897	16.69	0.45216
18.26	0.8451	18.26	0.47712	18.26	0.60206	16.6952	0.00956
18.27	0.30103	18.27	--	18.27	0.47712	16.7004	0.65698
18.28	0	18.28	0	18.28	0	16.7056	0.62513
18.29	0.30103	18.29	0.47712	18.29	0.60206	16.7108	0.02145
18.3	0.69897	18.3	0.60206	18.3	0.30103	16.716	0.1572
18.31	--	18.31	0.30103	18.31	0.90309	16.7212	0.62706
18.32	0.30103	18.32	0.47712	18.32	0.8451	16.7264	0.80338
18.33	0.30103	18.33	0	18.33	0.8451	16.7316	0.31747
18.34	0.30103	18.34	0.30103	18.34	0.69897	16.7368	0.33288
18.35	0.69897	18.35	0	18.35	0.30103	16.742	0.50766
18.36	0.30103	18.36	0.30103	18.36	0.60206	16.7472	--
18.37	0	18.37	0.69897	18.37	0.30103	16.7524	0.82771
18.38	0.77815	18.38	0.47712	18.38	0.47712	16.7576	0.59369
18.39	0.30103	18.39	0.69897	18.39	0.47712	16.7628	0.31418
18.4	0.47712	18.4	0.47712	18.4	0.47712	16.768	0.5037
18.41	0.47712	18.41	0.69897	18.41	0.30103	16.7732	0.80092
18.42	0	18.42	0.69897	18.42	0.60206	16.7784	0.01173
18.43	0	18.43	0.47712	18.43	0.30103	16.7836	0.50686
18.44	0.30103	18.44	0.30103	18.44	0	16.7888	0.01173
18.45	0.30103	18.45	0.30103	18.45	0.90309	16.794	--
18.46	0.47712	18.46	0.47712	18.46	0	16.7992	0.3254
18.47	0.60206	18.47	0.60206	18.47	0.47712	16.8044	--
18.48	0.69897	18.48	0	18.48	0.60206	16.8096	0.03414
18.49	0.60206	18.49	0.69897	18.49	0.47712	16.8148	0.79303
18.5	0.47712	18.5	0.47712	18.5	0.77815	16.82	0.62016
18.51	0.77815	18.51	0.30103	18.51	0.77815	16.8252	0.32482
18.52	0	18.52	0.30103	18.52	0.30103	16.8304	0.53876
18.53	0.47712	18.53	0.69897	18.53	0.30103	16.8356	0.55361
18.54	0.30103	18.54	0.8451	18.54	0	16.8408	0.44459
18.55	0.30103	18.55	0.30103	18.55	0.47712	16.846	0.02429
18.56	0.60206	18.56	0.30103	18.56	0.47712	16.8512	0.62648
18.57	0.60206	18.57	0.69897	18.57	0.60206	16.8564	0.71821
18.58	0.30103	18.58	0	18.58	0.30103	16.8616	-0.4706
18.59	0.30103	18.59	0.47712	18.59	0.60206	16.8668	0.3299
18.6	0.30103	18.6	0.30103	18.6	0.47712	16.872	0.62885
18.61	0.47712	18.61	0	18.61	0.77815	16.8772	--
18.62	0.30103	18.62	0.60206	18.62	--	16.8824	0.14325
18.63	0.30103	18.63	0.30103	18.63	0.30103	16.8876	0.01578
18.64	0.69897	18.64	0.47712	18.64	0.60206	16.8928	0.14436
18.65	0	18.65	0.30103	18.65	0.30103	16.898	0.32395
18.66	0.60206	18.66	0	18.66	0.47712	16.9032	0.13892
18.67	0	18.67	0.30103	18.67	0.60206	16.9084	0.65811
18.68	0.47712	18.68	0.47712	18.68	0.30103	16.9136	0.5029
18.69	0.60206	18.69	0	18.69	0.30103	16.9188	0.31594
18.7	0.30103	18.7	0.30103	18.7	0.69897	16.924	0.02951
18.71	0.47712	18.71	0.30103	18.71	0.77815	16.9292	0.39342
18.72	0.60206	18.72	0.60206	18.72	0.90309	16.9344	0.32779
18.73	0	18.73	0.30103	18.73	0.60206	16.9396	-0.46499
18.74	0.69897	18.74	0	18.74	0.77815	16.9448	0.03101
18.75	0.47712	18.75	0.69897	18.75	0.60206	16.95	0.61858
18.76	0.30103	18.76	0.47712	18.76	0.47712	16.9552	0.32394
18.77	0.60206	18.77	0.47712	18.77	0.8451	16.9604	0.0295
18.78	0.47712	18.78	0.60206	18.78	0.8451	16.9656	0.50437
18.79	0.69897	18.79	0.47712	18.79	0.69897	16.9708	0.54645
18.8	0.47712	18.8	0.47712	18.8	0.47712	16.976	0.39289
18.81	0	18.81	0	18.81	0.69897	16.9812	0.32255
18.82	0.90309	18.82	0.47712	18.82	0.47712	16.9864	0.50021
18.83	0.47712	18.83	0.30103	18.83	0.60206	16.9916	0.39115
18.84	0	18.84	0.47712	18.84	0.77815	16.9968	0.71771
18.85	0.30103	18.85	0.30103	18.85	0.60206	17.002	0.01297
18.86	0	18.86	0.47712	18.86	0.60206	17.0072	0.01624
18.87	0.60206	18.87	0.8451	18.87	0.77815	17.0124	0.31141
18.88	0.60206	18.88	0.60206	18.88	0.47712	17.0176	0.63135
18.89	0	18.89	0	18.89	0.8451	17.0228	0.32533
18.9	0.60206	18.9	0.47712	18.9	0.47712	17.028	0.33049
18.91	0.60206	18.91	0	18.91	0.30103	17.0332	0.627
18.92	0.60206	18.92	0.30103	18.92	0.69897	17.0384	0.01227
18.93	0.47712	18.93	0.47712	18.93	0.69897	17.0436	0.01143
18.94	0.47712	18.94	0.30103	18.94	0.47712	17.0488	0.51147
18.95	0.60206	18.95	0	18.95	0.60206	17.054	0.63448
18.96	0.60206	18.96	0	18.96	0.47712	17.0592	0.03216
18.97	0.47712	18.97	0.30103	18.97	0.60206	17.0644	0.78972
18.98	0.60206	18.98	--	18.98	0.30103	17.0696	-0.45752
18.99	0.47712	18.99	0.69897	18.99	0.69897	17.0748	0.63178
19	0.69897	19	0.30103	19	0.60206	17.08	0.31229
19.01	0.8451	19.01	0.30103	19.01	0.77815	17.0852	0.86338
19.02	0.47712	19.02	0.30103	19.02	0.69897	17.0904	0.62544
19.03	0.30103	19.03	0.30103	19.03	0.60206	17.0956	0.15278
19.04	0.47712	19.04	0.30103	19.04	0.30103	17.1008	-0.44402
19.05	0.69897	19.05	0.47712	19.05	0.77815	17.106	0.73032
19.06	0.60206	19.06	0.47712	19.06	0.60206	17.1112	0.32313
19.07	0.60206	19.07	0.77815	19.07	0.60206	17.1164	0.34223
19.08	0.30103	19.08	0.69897	19.08	0.47712	17.1216	--
19.09	0.47712	19.09	0.30103	19.09	0.77815	17.1268	0.33338
19.1	0.47712	19.1	0.60206	19.1	0	17.132	0.71855
19.11	0.77815	19.11	0.60206	19.11	0.47712	17.1372	0.15118
19.12	--	19.12	0.60206	19.12	0.77815	17.1424	0.49668
19.13	0.30103	19.13	0	19.13	0.30103	17.1476	0.02415
19.14	0.47712	19.14	0.47712	19.14	0.30103	17.1528	0.37744
19.15	0.77815	19.15	0.69897	19.15	0.69897	17.158	0.38378
19.16	0.47712	19.16	0.30103	19.16	0.90309	17.1632	0.49824
19.17	0.60206	19.17	0	19.17	0.30103	17.1684	0.50255
19.18	0.69897	19.18	0.47712	19.18	0.30103	17.1736	0.77747
19.19	0.69897	19.19	0.60206	19.19	0.47712	17.1788	0.54528
19.2	0.47712	19.2	0.69897	19.2	0.47712	17.184	0.79975
19.21	0.69897	19.21	--	19.21	0	17.1892	0.49904
19.22	0.60206	19.22	--	19.22	0.60206	17.1944	0.5057
19.23	0.47712	19.23	0.30103	19.23	0.60206	17.1996	0.50747
19.24	0.30103	19.24	0.30103	19.24	0.77815	17.2048	0.61702
19.25	0.47712	19.25	0.69897	19.25	0.30103	17.21	0.49004
19.26	0.69897	19.26	0.47712	19.26	0.30103	17.2152	0.02036
19.27	0	19.27	0.47712	19.27	0.30103	17.2204	0.86574
19.28	0	19.28	0.47712	19.28	0.77815	17.2256	0.62468
19.29	0.47712	19.29	0	19.29	0.90309	17.2308	0.00815
19.3	0.60206	19.3	0.90309	19.3	0	17.236	0.02184
19.31	0.30103	19.31	0	19.31	0.60206	17.2412	0.3168
19.32	0.47712	19.32	0	19.32	0.47712	17.2464	0.3282
19.33	0.60206	19.33	0.69897	19.33	0.30103	17.2516	0.13636
19.34	0.60206	19.34	0	19.34	0.47712	17.2568	--
19.35	0.47712	19.35	0.77815	19.35	0.47712	17.262	0.87726
19.36	0.60206	19.36	0.69897	19.36	0.47712	17.2672	0.01167
19.37	0	19.37	0.60206	19.37	0.69897	17.2724	0.03625
19.38	0.47712	19.38	0.69897	19.38	0.30103	17.2776	0.49854
19.39	0	19.39	0.8451	19.39	0.69897	17.2828	0.49225
19.4	0.47712	19.4	0.77815	19.4	0.60206	17.288	0.32578
19.41	0.47712	19.41	0.69897	19.41	0.30103	17.2932	0.72745
19.42	0.95424	19.42	0	19.42	0.69897	17.2984	0.02458
19.43	0.8451	19.43	0.8451	19.43	0.69897	17.3036	0.00988
19.44	0.77815	19.44	0.69897	19.44	0.47712	17.3088	0.49615
19.45	0.60206	19.45	0.8451	19.45	1	17.314	0.0334
19.46	0.60206	19.46	0.60206	19.46	0.30103	17.3192	0.69395
19.47	0.60206	19.47	0.69897	19.47	0.8451	17.3244	0.39034
19.48	0.60206	19.48	0.47712	19.48	0.60206	17.3296	0.92364
19.49	0.60206	19.49	0.60206	19.49	0.95424	17.3348	0.32152
19.5	0.30103	19.5	0.8451	19.5	0.60206	17.34	0.62411
19.51	0.30103	19.51	0.77815	19.51	0.77815	17.3452	0.65924
19.52	0.77815	19.52	0	19.52	0.60206	17.3504	0.02458
19.53	0.30103	19.53	0.47712	19.53	0.60206	17.3556	0.55021
19.54	0.90309	19.54	0.60206	19.54	0.60206	17.3608	0.80283
19.55	0.60206	19.55	0.60206	19.55	0.69897	17.366	0.64559
19.56	0.60206	19.56	0.60206	19.56	0.90309	17.3712	0.49587
19.57	0.77815	19.57	0.77815	19.57	0.77815	17.3764	0.62531
19.58	1	19.58	0.47712	19.58	0	17.3816	--
19.59	0.69897	19.59	0.60206	19.59	0.69897	17.3868	0.75056
19.6	0.69897	19.6	0.47712	19.6	0.60206	17.392	0.62943
19.61	0.47712	19.61	0.47712	19.61	0.69897	17.3972	0.50869
19.62	1.04139	19.62	0.60206	19.62	0.95424	17.4024	0.32228
19.63	--	19.63	0.60206	19.63	0.69897	17.4076	0.55384
19.64	0.95424	19.64	0.30103	19.64	0.8451	17.4128	0.66081
19.65	0.90309	19.65	0.30103	19.65	0.60206	17.418	0.14522
19.66	0.60206	19.66	0	19.66	0.47712	17.4232	0.49954
19.67	0.60206	19.67	0.47712	19.67	0.8451	17.4284	0.72374
19.68	0.47712	19.68	0.30103	19.68	0.30103	17.4336	0.51277
19.69	0.47712	19.69	0.30103	19.69	0.47712	17.4388	0.79738
19.7	0.60206	19.7	0.30103	19.7	0.47712	17.444	0.48885
19.71	0.8451	19.71	0	19.71	0.30103	17.4492	0.03215
19.72	0.30103	19.72	0.77815	19.72	0.47712	17.4544	0.32195
19.73	0	19.73	0.47712	19.73	0.60206	17.4596	0.31228
19.74	0.90309	19.74	0.8451	19.74	0.60206	17.4648	0.80262
19.75	0.60206	19.75	0.60206	19.75	0.8451	17.47	0.79768
19.76	0.60206	19.76	0.47712	19.76	0.60206	17.4752	0.49445
19.77	0.8451	19.77	0.60206	19.77	0.47712	17.4804	0.32157
19.78	0.90309	19.78	0	19.78	0.47712	17.4856	0.71684
19.79	0.30103	19.79	0.47712	19.79	0.30103	17.4908	0.49025
19.8	0.47712	19.8	0.77815	19.8	0.77815	17.496	0.62689
19.81	0.30103	19.81	0.69897	19.81	0.30103	17.5012	0.50107
19.82	0.30103	19.82	0.69897	19.82	0.47712	17.5064	0.31618
19.83	0.30103	19.83	0.60206	19.83	0.60206	17.5116	0.01532
19.84	0	19.84	0.77815	19.84	0.77815	17.5168	0.71317
19.85	0.30103	19.85	0.69897	19.85	0.60206	17.522	0.80057
19.86	0.77815	19.86	0.30103	19.86	0.60206	17.5272	0.72231
19.87	0.47712	19.87	0.60206	19.87	0.47712	17.5324	0.31211
19.88	0.30103	19.88	0.30103	19.88	0.30103	17.5376	--
19.89	0.60206	19.89	0.60206	19.89	0.60206	17.5428	0.62672
19.9	0.77815	19.9	0.47712	19.9	0.30103	17.548	0.32982
19.91	0.60206	19.91	0.47712	19.91	0.47712	17.5532	0.03036
19.92	0.60206	19.92	0.30103	19.92	0.69897	17.5584	0.63098
19.93	0.30103	19.93	0.47712	19.93	0.8451	17.5636	0.49885
19.94	0	19.94	0.60206	19.94	0.47712	17.5688	0.50603
19.95	0.60206	19.95	0.77815	19.95	0.69897	17.574	0.61378
19.96	0	19.96	0.69897	19.96	0.30103	17.5792	0.01076
19.97	0.30103	19.97	0.69897	19.97	0.60206	17.5844	0.53967
19.98	0.30103	19.98	0.30103	19.98	0.30103	17.5896	0.14537
19.99	--	19.99	0.47712	19.99	0.77815	17.5948	0.02559
20	0.30103	20	0.60206	20	1	17.6	0.49013
20.01	0.77815	20.01	0.47712	20.01	0.47712	17.6052	0.50489
20.02	0.69897	20.02	0.60206	20.02	0.90309	17.6104	0.02434
20.03	0.60206	20.03	0.77815	20.03	0	17.6156	0.80166
20.04	0.47712	20.04	0.47712	20.04	0.8451	17.6208	0.32505
20.05	0.69897	20.05	0.77815	20.05	0.47712	17.626	0.4913
20.06	0.47712	20.06	0.47712	20.06	0.90309	17.6312	0.55374
20.07	0.69897	20.07	0.69897	20.07	0.90309	17.6364	0.3442
20.08	0.60206	20.08	0.47712	20.08	0.47712	17.6416	0.50562
20.09	0.47712	20.09	0.47712	20.09	0.69897	17.6468	0.38341
20.1	0.95424	20.1	0	20.1	0.60206	17.652	0.02097
20.11	0.60206	20.11	0.77815	20.11	0.69897	17.6572	0.87402
20.12	0.69897	20.12	0.60206	20.12	0.77815	17.6624	0.62679
20.13	0.77815	20.13	0	20.13	0.77815	17.6676	0.31724
20.14	1	20.14	0.47712	20.14	0.69897	17.6728	0.82853
20.15	0.95424	20.15	0.30103	20.15	0.60206	17.678	0.49226
20.16	0.60206	20.16	0.69897	20.16	1.04139	17.6832	0.0176
20.17	0.47712	20.17	0.60206	20.17	0	17.6884	0.31002
20.18	0.77815	20.18	0.69897	20.18	0.8451	17.6936	0.71718
20.19	0.90309	20.19	0.30103	20.19	0.69897	17.6988	0.03086
20.2	0.60206	20.2	0	20.2	0.69897	17.704	0.02171
20.21	0.8451	20.21	0.69897	20.21	0.90309	17.7092	0.2319
20.22	0.95424	20.22	0.69897	20.22	0.69897	17.7144	0.49104
20.23	0.60206	20.23	0.90309	20.23	0.95424	17.7196	0.73034
20.24	0.77815	20.24	0.30103	20.24	0.69897	17.7248	0.0107
20.25	0.77815	20.25	0	20.25	0.69897	17.73	0.38694
20.26	0.47712	20.26	0.60206	20.26	0.77815	17.7352	0.86339
20.27	0.47712	20.27	0.30103	20.27	0.30103	17.7404	0.49684
20.28	0.60206	20.28	0.69897	20.28	0.69897	17.7456	0.50403
20.29	0.30103	20.29	0.69897	20.29	0.77815	17.7508	0.3149
20.3	0.60206	20.3	0.60206	20.3	0.77815	17.756	0.62421
20.31	0.90309	20.31	0.30103	20.31	0.69897	17.7612	0.32701
20.32	0.90309	20.32	0.47712	20.32	0	17.7664	0.01018
20.33	1.07918	20.33	0.69897	20.33	0.47712	17.7716	0.54413
20.34	0.60206	20.34	0.69897	20.34	0.8451	17.7768	0.38652
20.35	0.77815	20.35	0.30103	20.35	0.8451	17.782	0.01935
20.36	0.77815	20.36	0.60206	20.36	0.60206	17.7872	0.45621
20.37	0.8451	20.37	0.30103	20.37	0.69897	17.7924	0.75282
20.38	0	20.38	0.60206	20.38	0.60206	17.7976	0.49376
20.39	0.69897	20.39	0	20.39	0.47712	17.8028	0.45622
20.4	0.77815	20.4	0.77815	20.4	0.30103	17.808	--
20.41	0.60206	20.41	0.69897	20.41	0.47712	17.8132	0.72008
20.42	0.60206	20.42	0.30103	20.42	0.47712	17.8184	0.38358
20.43	0.69897	20.43	0.47712	20.43	0.69897	17.8236	0.62936
20.44	0.77815	20.44	0.8451	20.44	0	17.8288	0.32147
20.45	0.30103	20.45	0.47712	20.45	0.69897	17.834	0.32403
20.46	0.8451	20.46	0.60206	20.46	0.77815	17.8392	0.03194
20.47	0	20.47	0.8451	20.47	0.30103	17.8444	0.32268
20.48	--	20.48	--	20.48	0	17.8496	0.64043
20.49	0.30103	20.49	0	20.49	0.60206	17.8548	0.31387
20.5	0.47712	20.5	0.47712	20.5	0.60206	17.86	--
20.51	0.30103	20.51	0	20.51	0	17.8652	0.49811
20.52	--	20.52	--	20.52	0.60206	17.8704	0.49752
20.53	0.69897	20.53	0.77815	20.53	0.47712	17.8756	0.69414
20.54	0.30103	20.54	0.30103	20.54	0.30103	17.8808	0.6339
20.55	0.60206	20.55	1	20.55	--	17.886	0.32268
20.56	0.69897	20.56	0.30103	20.56	0.90309	17.8912	0.02288
20.57	0.69897	20.57	0.69897	20.57	--	17.8964	-0.45823
20.58	0.90309	20.58	0.69897	20.58	--	17.9016	0.3129
20.59	0.30103	20.59	0.30103	20.59	0.77815	17.9068	0.34048
20.6	0.30103	20.6	0.47712	20.6	0.8451	17.912	--
20.61	0	20.61	0.69897	20.61	0.47712	17.9172	0.33051
20.62	0.69897	20.62	0.30103	20.62	0.69897	17.9224	0.62159
20.63	0.60206	20.63	0.90309	20.63	0.47712	17.9276	0.40378
20.64	0	20.64	0.47712	20.64	0.69897	17.9328	0.32569
20.65	0.47712	20.65	0.77815	20.65	0.77815	17.938	0.50222
20.66	0.69897	20.66	0.8451	20.66	0.8451	17.9432	0.15002
20.67	0.69897	20.67	0.69897	20.67	0.69897	17.9484	0.32252
20.68	0.8451	20.68	0.30103	20.68	0.90309	17.9536	0.01127
20.69	0.69897	20.69	0.47712	20.69	0.8451	17.9588	0.50537
20.7	0.60206	20.7	0.90309	20.7	0.69897	17.964	0.32314
20.71	1	20.71	0.77815	20.71	0.69897	17.9692	0.6633
20.72	1	20.72	0.47712	20.72	1	17.9744	0.65611
20.73	0.8451	20.73	0.95424	20.73	0.8451	17.9796	0.51114
20.74	1.04139	20.74	0.47712	20.74	0.69897	17.9848	0.50024
20.75	0.8451	20.75	0.60206	20.75	0.69897	17.99	0.02962
20.76	0.8451	20.76	0.60206	20.76	0.30103	17.9952	0.49815
20.77	0.90309	20.77	0.77815	20.77	0.90309	18.0004	--
20.78	0.90309	20.78	0.60206	20.78	1	18.0056	0.79699
20.79	1	20.79	0.69897	20.79	0.77815	18.0108	0.01175
20.8	0.60206	20.8	0.69897	20.8	0	18.016	0.48866
20.81	0.77815	20.81	0.60206	20.81	0.90309	18.0212	0.61056
20.82	0.77815	20.82	0.60206	20.82	0.95424	18.0264	0.4908
20.83	0	20.83	0.60206	20.83	0.77815	18.0316	0.82136
20.84	0.8451	20.84	0.69897	20.84	0.90309	18.0368	0.50524
20.85	0.60206	20.85	0	20.85	0.90309	18.042	--
20.86	0.90309	20.86	0.77815	20.86	1	18.0472	0.62529
20.87	0.8451	20.87	0.69897	20.87	0.69897	18.0524	0.50904
20.88	0.69897	20.88	0.77815	20.88	0.77815	18.0576	0.80116
20.89	0.8451	20.89	0.77815	20.89	0.90309	18.0628	0.54012
20.9	0.90309	20.9	0.69897	20.9	0.8451	18.068	0.72135
20.91	1.07918	20.91	0.47712	20.91	0.77815	18.0732	0.62872
20.92	0.90309	20.92	0.77815	20.92	0.69897	18.0784	0.62516
20.93	0.90309	20.93	0.77815	20.93	0.60206	18.0836	0.32288
20.94	1.04139	20.94	0.77815	20.94	0.90309	18.0888	0.01556
20.95	0.90309	20.95	0.77815	20.95	1	18.094	0.72833
20.96	0.60206	20.96	0.47712	20.96	0.8451	18.0992	0.72321
20.97	0.69897	20.97	0.60206	20.97	0.8451	18.1044	0.75178
20.98	0.8451	20.98	0.47712	20.98	0.90309	18.1096	0.49989
20.99	0.8451	20.99	0.30103	20.99	0.60206	18.1148	0.14332
21	0.60206	21	0.47712	21	0.8451	18.12	0.87092
21.01	0.60206	21.01	0.95424	21.01	0.47712	18.1252	0.49197
21.02	0.60206	21.02	0.60206	21.02	0.69897	18.1304	0.61801
21.03	0.77815	21.03	0.60206	21.03	0.77815	18.1356	0.63898
21.04	0.8451	21.04	0.30103	21.04	0.30103	18.1408	0.65667
21.05	0.69897	21.05	0.30103	21.05	0.69897	18.146	0.80069
21.06	0.60206	21.06	0.60206	21.06	0.69897	18.1512	0.31471
21.07	0.69897	21.07	0.69897	21.07	0.8451	18.1564	0.49612
21.08	0.8451	21.08	0	21.08	0.60206	18.1616	0.6252
21.09	0.60206	21.09	0.60206	21.09	0.90309	18.1668	0.80358
21.1	0.47712	21.1	0.69897	21.1	0.60206	18.172	0.6194
21.11	0.60206	21.11	0.47712	21.11	0.30103	18.1772	0.51122
21.12	0.69897	21.12	0.60206	21.12	0.77815	18.1824	0.49718
21.13	0.8451	21.13	0	21.13	0.77815	18.1876	0.66582
21.14	0.47712	21.14	0.30103	21.14	0	18.1928	0.62742
21.15	0.77815	21.15	0.69897	21.15	0	18.198	0.61804
21.16	0.30103	21.16	0.60206	21.16	0.69897	18.2032	0.55021
21.17	0.69897	21.17	0.60206	21.17	0.47712	18.2084	0.79928
21.18	0.69897	21.18	0.60206	21.18	0.77815	18.2136	0.6602
21.19	0.60206	21.19	0.60206	21.19	0.30103	18.2188	0.74591
21.2	0.8451	21.2	0.77815	21.2	0.47712	18.224	0.23349
21.21	0.77815	21.21	0.60206	21.21	0.30103	18.2292	--
21.22	0.69897	21.22	0.8451	21.22	0	18.2344	0.8037
21.23	1.07918	21.23	0.60206	21.23	0.47712	18.2396	0.79615
21.24	0.47712	21.24	0.90309	21.24	0.77815	18.2448	0.61638
21.25	0.60206	21.25	0.69897	21.25	0.30103	18.25	0.62208
21.26	0.77815	21.26	0.60206	21.26	0.60206	18.2552	0.61887
21.27	0.60206	21.27	0.69897	21.27	0.77815	18.2604	0.71784
21.28	1.04139	21.28	0.77815	21.28	0.69897	18.2656	0.38361
21.29	0.77815	21.29	0.8451	21.29	0.30103	18.2708	0.79233
21.3	0.95424	21.3	0.60206	21.3	0.77815	18.276	0.865
21.31	0.77815	21.31	0.8451	21.31	0.77815	18.2812	0.80029
21.32	0.60206	21.32	0.69897	21.32	0.69897	18.2864	0.38819
21.33	0.90309	21.33	1	21.33	0.8451	18.2916	0.49746
21.34	0.90309	21.34	0.8451	21.34	1	18.2968	0.71487
21.35	0.77815	21.35	0	21.35	0.30103	18.302	0.74838
21.36	0.90309	21.36	0.8451	21.36	0.95424	18.3072	0.72267
21.37	0.8451	21.37	0.69897	21.37	1.04139	18.3124	0.62176
21.38	0.77815	21.38	0.90309	21.38	1.04139	18.3176	0.87146
21.39	1.23045	21.39	0.8451	21.39	0.8451	18.3228	0.62656
21.4	1.11394	21.4	1.14613	21.4	0.77815	18.328	0.40049
21.41	1.14613	21.41	1	21.41	0.95424	18.3332	0.49011
21.42	1.20412	21.42	0.8451	21.42	0.8451	18.3384	0.73021
21.43	1	21.43	0	21.43	0.95424	18.3436	0.32515
21.44	1.07918	21.44	0.69897	21.44	0.95424	18.3488	0.80586
21.45	1.20412	21.45	0.60206	21.45	1.04139	18.354	0.72424
21.46	1.20412	21.46	0.90309	21.46	0.90309	18.3592	0.03109
21.47	0.90309	21.47	0.60206	21.47	1.17609	18.3644	0.71764
21.48	1	21.48	0.69897	21.48	1.07918	18.3696	0.32715
21.49	1.07918	21.49	0.60206	21.49	1	18.3748	0.32691
21.5	1.07918	21.5	0.47712	21.5	1.11394	18.38	0.62567
21.51	0.8451	21.51	0.8451	21.51	1.25527	18.3852	0.5081
21.52	1.07918	21.52	0.69897	21.52	0.8451	18.3904	0.02409
21.53	1.11394	21.53	0.77815	21.53	1.17609	18.3956	0.73159
21.54	1.17609	21.54	0.90309	21.54	1.11394	18.4008	0.64158
21.55	1.14613	21.55	0.77815	21.55	1.17609	18.406	0.49368
21.56	1.17609	21.56	0.95424	21.56	0.90309	18.4112	0.49522
21.57	0.90309	21.57	0.69897	21.57	1	18.4164	0.50478
21.58	1.11394	21.58	0.30103	21.58	0.8451	18.4216	0.02043
21.59	1.04139	21.59	0	21.59	1.11394	18.4268	0.97302
21.6	1.17609	21.6	0.60206	21.6	0.77815	18.432	--
21.61	1.14613	21.61	0.69897	21.61	1.04139	18.4372	0.03349
21.62	1	21.62	0.90309	21.62	1.11394	18.4424	0.33209
21.63	1	21.63	0.60206	21.63	1.04139	18.4476	0.72621
21.64	1.07918	21.64	0.95424	21.64	1.11394	18.4528	0.03015
21.65	1	21.65	0.60206	21.65	0.90309	18.458	0.65986
21.66	1.04139	21.66	0.8451	21.66	0.77815	18.4632	0.13768
21.67	0.8451	21.67	0.60206	21.67	1.04139	18.4684	0.32407
21.68	1	21.68	0.60206	21.68	0.47712	18.4736	0.63078
21.69	1	21.69	0.90309	21.69	1	18.4788	0.32384
21.7	0.77815	21.7	0.60206	21.7	0.77815	18.484	0.62292
21.71	0.8451	21.71	--	21.71	0.8451	18.4892	0.50453
21.72	0.95424	21.72	0.77815	21.72	0.90309	18.4944	0.50158
21.73	0.60206	21.73	0.8451	21.73	0.90309	18.4996	0.33867
21.74	0.77815	21.74	0.77815	21.74	0.47712	18.5048	0.5013
21.75	0	21.75	0.77815	21.75	1.04139	18.51	0.61625
21.76	0.69897	21.76	0.47712	21.76	0.47712	18.5152	0.61607
21.77	0.77815	21.77	0.69897	21.77	0.47712	18.5204	0.50273
21.78	0.60206	21.78	0.60206	21.78	0.90309	18.5256	0.31486
21.79	0.69897	21.79	0.69897	21.79	0.90309	18.5308	0.32818
21.8	0.60206	21.8	0.69897	21.8	0.47712	18.536	0.75218
21.81	0.60206	21.81	0.8451	21.81	0.60206	18.5412	0.66557
21.82	0.60206	21.82	0.77815	21.82	0.77815	18.5464	0.33277
21.83	0.69897	21.83	0.77815	21.83	0.30103	18.5516	0.87433
21.84	0.69897	21.84	0.90309	21.84	0.8451	18.5568	0.49494
21.85	0.30103	21.85	0.60206	21.85	0.95424	18.562	0.50008
21.86	0.69897	21.86	0.95424	21.86	0.69897	18.5672	0.8049
21.87	0.77815	21.87	0.69897	21.87	0.69897	18.5724	0.62111
21.88	0.60206	21.88	1.04139	21.88	0.47712	18.5776	0.03188
21.89	0.90309	21.89	0.90309	21.89	0.69897	18.5828	0.4989
21.9	0.90309	21.9	0.69897	21.9	0.95424	18.588	0.02559
21.91	0.8451	21.91	0.95424	21.91	0.95424	18.5932	0.49796
21.92	0.77815	21.92	0.69897	21.92	0.90309	18.5984	0.65762
21.93	0.60206	21.93	0.95424	21.93	0.77815	18.6036	0.32592
21.94	0.95424	21.94	1.07918	21.94	1.07918	18.6088	--
21.95	0.77815	21.95	0.95424	21.95	0.90309	18.614	--
21.96	0.90309	21.96	0.90309	21.96	1.04139	18.6192	0.55189
21.97	0.77815	21.97	0.69897	21.97	0.95424	18.6244	0.62358
21.98	1.04139	21.98	0.69897	21.98	0.90309	18.6296	0.49434
21.99	1.11394	21.99	1.14613	21.99	1.11394	18.6348	0.55148
22	0.90309	22	1.04139	22	0.90309	18.64	0.01551
22.01	1.07918	22.01	0.90309	22.01	0.8451	18.6452	0.72301
22.02	0.90309	22.02	0.77815	22.02	0.90309	18.6504	0.49502
22.03	1.07918	22.03	0.8451	22.03	1.11394	18.6556	0.50479
22.04	0.77815	22.04	1.11394	22.04	1.07918	18.6608	0.34489
22.05	1.20412	22.05	1.11394	22.05	1.11394	18.666	0.17938
22.06	1.25527	22.06	1.11394	22.06	1.11394	18.6712	0.62539
22.07	1.11394	22.07	1.14613	22.07	0.69897	18.6764	0.32454
22.08	1.17609	22.08	1.07918	22.08	1	18.6816	0.62185
22.09	1.25527	22.09	0.95424	22.09	0.95424	18.6868	0.31939
22.1	1.14613	22.1	0.69897	22.1	1.23045	18.692	0.62931
22.11	1.32222	22.11	1.14613	22.11	0.95424	18.6972	0.62967
22.12	1.32222	22.12	1.20412	22.12	1.14613	18.7024	0.01516
22.13	1.20412	22.13	1.25527	22.13	1.27875	18.7076	0.71803
22.14	1.27875	22.14	1.04139	22.14	1.14613	18.7128	0.0189
22.15	1.04139	22.15	1.07918	22.15	1.17609	18.718	0.62544
22.16	1.25527	22.16	1.11394	22.16	1.11394	18.7232	0.62238
22.17	1.30103	22.17	0.8451	22.17	1.07918	18.7284	0.6273
22.18	1.32222	22.18	1	22.18	1.23045	18.7336	0.62982
22.19	1.27875	22.19	0.90309	22.19	1.27875	18.7388	0.49674
22.2	1.25527	22.2	1.11394	22.2	1.14613	18.744	0.01173
22.21	1.25527	22.21	0.77815	22.21	1.11394	18.7492	0.62267
22.22	1.23045	22.22	0.95424	22.22	1.14613	18.7544	0.63343
22.23	1.25527	22.23	1.04139	22.23	1.17609	18.7596	0.88721
22.24	1.20412	22.24	1.20412	22.24	1.11394	18.7648	0.66983
22.25	1.43136	22.25	1.07918	22.25	1.07918	18.77	0.79891
22.26	1.14613	22.26	1.07918	22.26	1.36173	18.7752	0.62737
22.27	1.17609	22.27	0.60206	22.27	1.25527	18.7804	0.50158
22.28	1.23045	22.28	1.04139	22.28	1.14613	18.7856	0.71718
22.29	1.14613	22.29	0.95424	22.29	1.32222	18.7908	0.54457
22.3	1.23045	22.3	1.07918	22.3	1.20412	18.796	0.03798
22.31	1.27875	22.31	1	22.31	1.04139	18.8012	0.80553
22.32	1.11394	22.32	1.11394	22.32	1.25527	18.8064	0.01516
22.33	1.14613	22.33	0.77815	22.33	1.04139	18.8116	0.74521
22.34	1.11394	22.34	0.95424	22.34	1.17609	18.8168	0.75245
22.35	0.95424	22.35	0.8451	22.35	1.07918	18.822	0.87219
22.36	1.20412	22.36	0.69897	22.36	1.07918	18.8272	0.72835
22.37	0.90309	22.37	1	22.37	1.20412	18.8324	0.62194
22.38	0.77815	22.38	0.8451	22.38	1.07918	18.8376	0.4896
22.39	1.07918	22.39	0.77815	22.39	1	18.8428	0.65464
22.4	1	22.4	0.60206	22.4	1.04139	18.848	-0.44675
22.41	0.90309	22.41	0.95424	22.41	1.07918	18.8532	0.55043
22.42	1.11394	22.42	0.8451	22.42	0.77815	18.8584	0.61196
22.43	0.90309	22.43	0.69897	22.43	1.20412	18.8636	0.01355
22.44	0.95424	22.44	0.47712	22.44	0.69897	18.8688	0.49589
22.45	0.60206	22.45	1.04139	22.45	0.90309	18.874	0.9196
22.46	0.8451	22.46	0.77815	22.46	0.69897	18.8792	0.80346
22.47	0.95424	22.47	0.69897	22.47	0.90309	18.8844	0.50126
22.48	0.90309	22.48	0.60206	22.48	0.8451	18.8896	0.62968
22.49	0.69897	22.49	1	22.49	0.69897	18.8948	1.0253
22.5	0.60206	22.5	0.8451	22.5	0.8451	18.9	0.72542
22.51	0.90309	22.51	0.60206	22.51	0.47712	18.9052	0.80058
22.52	0.77815	22.52	0.8451	22.52	1	18.9104	0.32614
22.53	0.69897	22.53	0.90309	22.53	0.95424	18.9156	0.49508
22.54	1.04139	22.54	1.17609	22.54	1	18.9208	0.3323
22.55	0.90309	22.55	1.17609	22.55	0.77815	18.926	0.86819
22.56	1.04139	22.56	1.34242	22.56	1.11394	18.9312	0.48642
22.57	0.90309	22.57	1.43136	22.57	0.95424	18.9364	--
22.58	1.23045	22.58	1.36173	22.58	1.17609	18.9416	0.7216
22.59	1.74036	22.59	1.60206	22.59	1	18.9468	0.62223
22.6	2.07188	22.6	1.75587	22.6	1.04139	18.952	0.65992
22.61	2.50651	22.61	2.17609	22.61	1.04139	18.9572	0.80019
22.62	3.25503	22.62	2.55509	22.62	1.04139	18.9624	0.32546
22.63	3.64826	22.63	2.8791	22.63	1.14613	18.9676	0.79271
22.64	3.84023	22.64	3.1038	22.64	1.43136	18.9728	0.71147
22.65	3.99207	22.65	3.33345	22.65	1.716	18.978	0.61798
22.66	4.1389	22.66	3.52101	22.66	1.88649	18.9832	0.97363
22.67	4.31601	22.67	3.70157	22.67	2.17026	18.9884	0.72815
22.68	4.46236	22.68	3.84794	22.68	2.42488	18.9936	0.80165
22.69	4.62817	22.69	3.96848	22.69	2.6561	18.9988	0.7997
22.7	4.76613	22.7	4.11301	22.7	2.92221	19.004	0.32466
22.71	4.80661	22.71	4.31861	22.71	3.18752	19.0092	0.63391
22.72	4.76309	22.72	4.4907	22.72	3.64038	19.0144	0.4945
22.73	4.602	22.73	4.61335	22.73	3.99616	19.0196	0.48826
22.74	4.57696	22.74	4.67621	22.74	4.34545	19.0248	0.80532
22.75	4.6858	22.75	4.81319	22.75	4.72914	19.03	0.31315
22.76	4.85761	22.76	4.95013	22.76	5.07408	19.0352	0.32019
22.77	4.94394	22.77	4.85761	22.77	5.13713	19.0404	0.7193
22.78	4.96915	22.78	4.50254	22.78	5.04221	19.0456	0.54778
22.79	4.92037	22.79	4.24637	22.79	4.76309	19.0508	0.49917
22.8	4.71026	22.8	4.09276	22.8	4.30449	19.056	0.87026
22.81	4.34708	22.81	4.07133	22.81	4.0125	19.0612	0.71954
22.82	3.99493	22.82	4.08867	22.82	3.799	19.0664	0.54594
22.83	3.70714	22.83	4.21338	22.83	3.67052	19.0716	0.50892
22.84	3.52737	22.84	4.36347	22.84	3.61532	19.0768	0.50083
22.85	3.39898	22.85	4.43009	22.85	3.60173	19.082	0.01667
22.86	3.33586	22.86	4.33334	22.86	3.60163	19.0872	0.86852
22.87	3.28511	22.87	4.07	22.87	3.59195	19.0924	0.62573
22.88	3.22246	22.88	3.84017	22.88	3.38668	19.0976	0.50637
22.89	3.18441	22.89	3.64748	22.89	3.16435	19.1028	0.92947
22.9	3.13098	22.9	3.48911	22.9	3.05843	19.108	0.54426
22.91	3.09237	22.91	3.37144	22.91	3.01242	19.1132	0.62502
22.92	3.08493	22.92	3.21748	22.92	2.96661	19.1184	0.50084
22.93	3.06893	22.93	2.91328	22.93	2.94988	19.1236	0.54565
22.94	3.02612	22.94	2.52244	22.94	2.90363	19.1288	0.65895
22.95	2.92221	22.95	2.46538	22.95	2.71012	19.134	0.49509
22.96	2.83759	22.96	2.40654	22.96	2.68664	19.1392	0.86595
22.97	2.77525	22.97	2.38739	22.97	2.65896	19.1444	--
22.98	2.80821	22.98	2.4216	22.98	2.65128	19.1496	0.39959
22.99	2.7767	22.99	2.41996	22.99	2.66839	19.1548	0.03638
23	2.75891	23	2.37658	23	2.68215	19.16	0.32713
23.01	2.74507	23.01	2.3784	23.01	2.66276	19.1652	0.32597
23.02	2.80072	23.02	2.3927	23.02	2.63949	19.1704	0.75399
23.03	2.78176	23.03	2.36549	23.03	2.65896	19.1756	0.65591
23.04	2.75664	23.04	2.3927	23.04	2.63347	19.1808	0.14971
23.05	2.78032	23.05	2.38561	23.05	2.67025	19.186	0.02635
23.06	2.74586	23.06	2.36549	23.06	2.64542	19.1912	0.75303
23.07	2.7364	23.07	2.33646	23.07	2.64246	19.1964	0.50015
23.08	2.76418	23.08	2.3483	23.08	2.63949	19.2016	0.50562
23.09	2.74429	23.09	2.30963	23.09	2.63548	19.2068	0.4945
23.1	2.74896	23.1	2.31387	23.1	2.60853	19.212	-0.45616
23.11	2.70842	23.11	2.29003	23.11	2.59106	19.2172	0.50008
23.12	2.66464	23.12	2.36922	23.12	2.5955	19.2224	0.03455
23.13	2.75282	23.13	2.29667	23.13	2.58206	19.2276	0.62747
23.14	2.68305	23.14	2.28556	23.14	2.5977	19.2328	0.49835
23.15	2.7356	23.15	2.28556	23.15	2.56937	19.238	0.31921
23.16	2.69897	23.16	2.28556	23.16	2.57287	19.2432	0.02564
23.17	2.72181	23.17	2.25042	23.17	2.56937	19.2484	0.31296
23.18	2.66558	23.18	2.24055	23.18	2.54777	19.2536	0.50106
23.19	2.68574	23.19	2.25768	23.19	2.54654	19.2588	0.51046
23.2	2.67117	23.2	2.22011	23.2	2.53275	19.264	0.54691
23.21	2.63548	23.21	2.25768	23.21	2.5563	19.2692	0.55364
23.22	2.62428	23.22	2.2014	23.22	2.45788	19.2744	0.31945
23.23	2.62014	23.23	2.19312	23.23	2.49693	19.2796	0.63471
23.24	2.63849	23.24	2.15229	23.24	2.4624	19.2848	0.624
23.25	2.60423	23.25	2.17609	23.25	2.48144	19.29	0.54456
23.26	2.5977	23.26	2.18752	23.26	2.47422	19.2952	0.88678
23.27	2.57519	23.27	2.2014	23.27	2.49276	19.3004	0.50774
23.28	2.54158	23.28	2.2014	23.28	2.48572	19.3056	0.71934
23.29	2.52763	23.29	2.11727	23.29	2.46982	19.3108	0.72411
23.3	2.53656	23.3	2.11394	23.3	2.4183	19.316	0.80045
23.31	2.49554	23.31	2.1038	23.31	2.3962	19.3212	0.80623
23.32	2.48001	23.32	2.13033	23.32	2.39094	19.3264	0.61761
23.33	2.48144	23.33	2.08279	23.33	2.35793	19.3316	0.62927
23.34	2.50379	23.34	2.02938	23.34	2.40824	19.3368	0.71546
23.35	2.44091	23.35	2.02119	23.35	2.38561	19.342	0.79967
23.36	2.43457	23.36	2.04922	23.36	2.3075	19.3472	0.82573
23.37	2.41497	23.37	2.02531	23.37	2.31806	19.3524	0.32582
23.38	2.3784	23.38	1.94448	23.38	2.32015	19.3576	0.97998
23.39	2.35411	23.39	1.95424	23.39	2.26951	19.3628	0.32497
23.4	2.35603	23.4	1.91381	23.4	2.28103	19.368	0.49645
23.41	2.35603	23.41	1.98677	23.41	2.23045	19.3732	0.79726
23.42	2.2878	23.42	1.83885	23.42	2.19312	19.3784	0.65469
23.43	2.27416	23.43	1.77085	23.43	2.17026	19.3836	0.01997
23.44	2.24797	23.44	1.79239	23.44	2.15229	19.3888	0.50227
23.45	2.17898	23.45	1.83885	23.45	2.14301	19.394	0.50521
23.46	2.18469	23.46	1.83251	23.46	2.14301	19.3992	0.51237
23.47	2.20952	23.47	1.79934	23.47	2.13988	19.4044	0.71318
23.48	2.1271	23.48	1.78533	23.48	2.1038	19.4096	0.948
23.49	2.11727	23.49	1.6721	23.49	2.09342	19.4148	0.92612
23.5	2.12385	23.5	1.66276	23.5	2.02531	19.42	0.8015
23.51	2.08991	23.51	1.6721	23.51	1.98677	19.4252	0.80156
23.52	2.0086	23.52	1.6721	23.52	2.03342	19.4304	0.91904
23.53	1.99564	23.53	1.4624	23.53	1.92428	19.4356	0.72121
23.54	1.95424	23.54	1.5563	23.54	1.98227	19.4408	0.62365
23.55	1.94448	23.55	1.4624	23.55	1.85126	19.446	0.62028
23.56	1.85733	23.56	1.41497	23.56	1.86923	19.4512	0.72366
23.57	1.82607	23.57	1.4624	23.57	1.66276	19.4564	0.32709
23.58	1.83885	23.58	1.34242	23.58	1.64345	19.4616	0.61757
23.59	1.69897	23.59	1.25527	23.59	1.79239	19.4668	0.03135
23.6	1.74819	23.6	1.34242	23.6	1.63347	19.472	0.49652
23.61	1.60206	23.61	1.47712	23.61	1.74819	19.4772	0.87192
23.62	1.5563	23.62	1.25527	23.62	1.62325	19.4824	0.88642
23.63	1.38021	23.63	1.20412	23.63	1.64345	19.4876	0.61925
23.64	1.60206	23.64	1.04139	23.64	1.38021	19.4928	0.72705
23.65	1.44716	23.65	1.11394	23.65	1.47712	19.498	0.92877
23.66	1.4624	23.66	0.90309	23.66	1.47712	19.5032	0.63232
23.67	1.30103	23.67	1.07918	23.67	1.36173	19.5084	0.80406
23.68	1.34242	23.68	1.11394	23.68	1.34242	19.5136	0.38418
23.69	1.27875	23.69	1	23.69	1.27875	19.5188	0.87219
23.7	1.07918	23.7	1.14613	23.7	0.90309	19.524	0.92801
23.71	0.8451	23.71	0.69897	23.71	1.20412	19.5292	0.86786
23.72	1.07918	23.72	0.8451	23.72	1.27875	19.5344	0.74768
23.73	1.04139	23.73	0.60206	23.73	1.11394	19.5396	0.33502
23.74	0.8451	23.74	0.60206	23.74	1.07918	19.5448	0.71507
23.75	0.47712	23.75	0.30103	23.75	0.95424	19.55	0.32078
23.76	1	23.76	0.77815	23.76	1.07918	19.5552	0.72815
23.77	0.90309	23.77	0.90309	23.77	0.95424	19.5604	0.72017
23.78	0.77815	23.78	0.47712	23.78	0.30103	19.5656	0.71717
23.79	0.60206	23.79	0.77815	23.79	0.60206	19.5708	0.13766
23.8	0.69897	23.8	0.69897	23.8	0	19.576	0.79937
23.81	0.8451	23.81	0.60206	23.81	0.69897	19.5812	0.72882
23.82	0.8451	23.82	0.8451	23.82	0.30103	19.5864	0.6254
23.83	0.69897	23.83	0.69897	23.83	0.90309	19.5916	0.86419
23.84	0.47712	23.84	0.30103	23.84	0.8451	19.5968	0.79795
23.85	0.47712	23.85	0.47712	23.85	0.90309	19.602	0.32161
23.86	0.60206	23.86	0.60206	23.86	0.69897	19.6072	0.31771
23.87	0.69897	23.87	0.47712	23.87	0.60206	19.6124	0.39848
23.88	1	23.88	0.60206	23.88	0.69897	19.6176	0.74983
23.89	1.07918	23.89	0.60206	23.89	1	19.6228	0.80053
23.9	0.95424	23.9	0.77815	23.9	0.60206	19.628	0.49227
23.91	1	23.91	0.77815	23.91	0.47712	19.6332	0.79725
23.92	1.20412	23.92	0.60206	23.92	0.90309	19.6384	0.82286
23.93	1.14613	23.93	0.90309	23.93	1	19.6436	0.50462
23.94	1.20412	23.94	0.90309	23.94	1.07918	19.6488	1.0688
23.95	1.07918	23.95	1.04139	23.95	1.07918	19.654	0.75202
23.96	1.11394	23.96	0.90309	23.96	0.90309	19.6592	0.74534
23.97	1.07918	23.97	0.8451	23.97	1.07918	19.6644	0.71965
23.98	1.25527	23.98	0.90309	23.98	0.8451	19.6696	0.6432
23.99	1.14613	23.99	0.69897	23.99	1.04139	19.6748	0.38508
24	1.20412	24	0.90309	24	1.07918	19.68	0.50044
24.01	1.07918	24.01	0.8451	24.01	0.77815	19.6852	0.62232
24.02	1.30103	24.02	0.8451	24.02	1.07918	19.6904	0.49712
24.03	1.23045	24.03	1.17609	24.03	1.23045	19.6956	0.62482
24.04	1.38021	24.04	1.14613	24.04	0.95424	19.7008	0.61985
24.05	1.41497	24.05	0.90309	24.05	1.20412	19.706	0.61848
24.06	1.25527	24.06	0.90309	24.06	1.30103	19.7112	0.8904
24.07	1.34242	24.07	1.07918	24.07	1.04139	19.7164	0.88765
24.08	1.17609	24.08	0.69897	24.08	1.17609	19.7216	0.15817
24.09	1.14613	24.09	1.04139	24.09	1.07918	19.7268	--
24.1	1.20412	24.1	0.8451	24.1	1.32222	19.732	0.94541
24.11	1.17609	24.11	1.14613	24.11	1.04139	19.7372	0.62225
24.12	1.17609	24.12	1	24.12	1.36173	19.7424	0.71991
24.13	1.14613	24.13	0.69897	24.13	1.14613	19.7476	0.49366
24.14	1.27875	24.14	1.04139	24.14	1.04139	19.7528	0.32317
24.15	1.36173	24.15	1.07918	24.15	0.60206	19.758	0.88507
24.16	1.14613	24.16	1.07918	24.16	1.17609	19.7632	0.92969
24.17	1.14613	24.17	0.69897	24.17	1.23045	19.7684	0.62939
24.18	1.25527	24.18	1.11394	24.18	1.11394	19.7736	0.72197
24.19	1.25527	24.19	0.8451	24.19	1.07918	19.7788	0.3304
24.2	1.04139	24.2	0.90309	24.2	0.95424	19.784	0.32265
24.21	1.07918	24.21	0.90309	24.21	1.11394	19.7892	0.49709
24.22	0.90309	24.22	0.95424	24.22	1.23045	19.7944	0.72439
24.23	1	24.23	0.69897	24.23	1.32222	19.7996	0.92572
24.24	0.95424	24.24	1.07918	24.24	1.30103	19.8048	0.86778
24.25	1.07918	24.25	0.77815	24.25	0.77815	19.81	0.65672
24.26	0.60206	24.26	0.90309	24.26	1.17609	19.8152	0.63453
24.27	1.20412	24.27	1.04139	24.27	1.04139	19.8204	0.50103
24.28	0.8451	24.28	0.8451	24.28	1.14613	19.8256	0.03573
24.29	1.04139	24.29	0.90309	24.29	1.14613	19.8308	0.79511
24.3	0.77815	24.3	1.07918	24.3	0.8451	19.836	0.49145
24.31	1.11394	24.31	0.8451	24.31	0.77815	19.8412	0.3163
24.32	1	24.32	0.77815	24.32	0.77815	19.8464	0.62585
24.33	0.60206	24.33	0.77815	24.33	0.8451	19.8516	0.6278
24.34	0.47712	24.34	0.8451	24.34	1.07918	19.8568	0.33293
24.35	1	24.35	0.95424	24.35	0.95424	19.862	0.62699
24.36	0.69897	24.36	0.69897	24.36	0.77815	19.8672	0.72386
24.37	0	24.37	0.60206	24.37	1	19.8724	0.00781
24.38	0.60206	24.38	0.69897	24.38	0.60206	19.8776	0.6266
24.39	0.77815	24.39	0.77815	24.39	0.95424	19.8828	0.3307
24.4	0.60206	24.4	0.60206	24.4	0.60206	19.888	--
24.41	0.69897	24.41	0.60206	24.41	0.77815	19.8932	0.02736
24.42	0.60206	24.42	0.47712	24.42	0.90309	19.8984	0.80227
24.43	0.47712	24.43	0.69897	24.43	0.30103	19.9036	0.50106
24.44	0.47712	24.44	0	24.44	0.8451	19.9088	0.54152
24.45	0.30103	24.45	0.47712	24.45	0.47712	19.914	--
24.46	0.30103	24.46	0.47712	24.46	0.60206	19.9192	0.62881
24.47	0	24.47	0.60206	24.47	0.47712	19.9244	0.31816
24.48	0.69897	24.48	0.60206	24.48	0.47712	19.9296	0.50256
24.49	0.69897	24.49	0.47712	24.49	0.60206	19.9348	0.02558
24.5	0.8451	24.5	0.69897	24.5	0.60206	19.94	0.72193
24.51	0	24.51	0	24.51	0.30103	19.9452	0.50824
24.52	0.69897	24.52	--	24.52	0.69897	19.9504	--
24.53	0.60206	24.53	0.69897	24.53	0	19.9556	0.50982
24.54	0.69897	24.54	0	24.54	0.47712	19.9608	0.62127
24.55	0.69897	24.55	0.47712	24.55	0.60206	19.966	0.50664
24.56	0.60206	24.56	0	24.56	0.69897	19.9712	1.02134
24.57	0.69897	24.57	0.69897	24.57	0.77815	19.9764	0.50434
24.58	0.77815	24.58	0.69897	24.58	0.60206	19.9816	0.86712
24.59	0.77815	24.59	0.47712	24.59	0	19.9868	0.02002
24.6	0.69897	24.6	0.60206	24.6	0.77815	19.992	0.72085
24.61	0.69897	24.61	0.30103	24.61	0.60206	19.9972	0.49658
24.62	0.30103	24.62	0.69897	24.62	0.30103	20.0024	0.62271
24.63	0.8451	24.63	0.69897	24.63	0.60206	20.0076	0.55592
24.64	0.69897	24.64	0.60206	24.64	0.95424	20.0128	0.72847
24.65	0.60206	24.65	0.60206	24.65	0.77815	20.018	1.06334
24.66	0.60206	24.66	0.69897	24.66	0.30103	20.0232	0.7211
24.67	0.95424	24.67	0.60206	24.67	0.69897	20.0284	0.86601
24.68	0.77815	24.68	0.8451	24.68	0.95424	20.0336	0.50759
24.69	0.60206	24.69	0.8451	24.69	0.8451	20.0388	0.31656
24.7	0.8451	24.7	0.95424	24.7	0.8451	20.044	0.49888
24.71	0.95424	24.71	0.69897	24.71	0.47712	20.0492	0.97445
24.72	1	24.72	0.77815	24.72	0.69897	20.0544	0.74765
24.73	0.47712	24.73	0.69897	24.73	0.69897	20.0596	0.50075
24.74	1.07918	24.74	0.69897	24.74	0.60206	20.0648	0.8687
24.75	0.95424	24.75	0.69897	24.75	0.60206	20.07	0.79891
24.76	1.11394	24.76	1.11394	24.76	0.95424	20.0752	0.89118
24.77	1.11394	24.77	0.77815	24.77	0.30103	20.0804	0.62542
24.78	0.95424	24.78	0.69897	24.78	0.90309	20.0856	0.49141
24.79	0.8451	24.79	0.90309	24.79	0.77815	20.0908	0.5036
24.8	0.90309	24.8	0.90309	24.8	0.90309	20.096	0.97596
24.81	0.60206	24.81	0.8451	24.81	0.60206	20.1012	0.86699
24.82	1.04139	24.82	0.8451	24.82	1.11394	20.1064	0.63252
24.83	1.07918	24.83	0.90309	24.83	0.95424	20.1116	0.9766
24.84	0.69897	24.84	0.8451	24.84	0.69897	20.1168	0.75261
24.85	1.14613	24.85	0.77815	24.85	0.90309	20.122	0.86344
24.86	0.60206	24.86	1.04139	24.86	0.90309	20.1272	0.80244
24.87	0.95424	24.87	0.69897	24.87	0.95424	20.1324	0.92252
24.88	0.8451	24.88	0.90309	24.88	0.90309	20.1376	0.86992
24.89	0.8451	24.89	0.69897	24.89	0.69897	20.1428	0.62705
24.9	0.95424	24.9	0.69897	24.9	0.77815	20.148	1.09687
24.91	0.77815	24.91	0.60206	24.91	0	20.1532	0.86188
24.92	0.95424	24.92	0.69897	24.92	1.11394	20.1584	0.49021
24.93	1.11394	24.93	0.47712	24.93	0.69897	20.1636	0.62284
24.94	0.77815	24.94	0.30103	24.94	0.8451	20.1688	0.93291
24.95	0.95424	24.95	0.47712	24.95	1.20412	20.174	0.8676
24.96	0.95424	24.96	0.47712	24.96	0.95424	20.1792	0.92809
24.97	0.90309	24.97	0.77815	24.97	0.8451	20.1844	0.86541
24.98	0.47712	24.98	0.60206	24.98	0.77815	20.1896	0.32321
24.99	0.60206	24.99	0.60206	24.99	0.8451	20.1948	0.80215
25	0.8451	25	0.77815	25	0.77815	20.2	0.79474
25.01	0.30103	25.01	0.69897	25.01	0.69897	20.2052	0.92702
25.02	0.60206	25.02	1	25.02	0.8451	20.2104	0.97692
25.03	0.77815	25.03	0.95424	25.03	0.69897	20.2156	0.7225
25.04	0.77815	25.04	0.60206	25.04	0.69897	20.2208	0.87917
25.05	0.47712	25.05	0.69897	25.05	1	20.226	0.72386
25.06	0.77815	25.06	0.47712	25.06	1.11394	20.2312	0.87803
25.07	0.60206	25.07	0.47712	25.07	0.30103	20.2364	0.72168
25.08	0.30103	25.08	0.47712	25.08	0.90309	20.2416	0.9637
25.09	--	25.09	0.77815	25.09	0.30103	20.2468	0.71906
25.1	0.47712	25.1	0.60206	25.1	0.30103	20.252	0.92894
25.11	0.47712	25.11	0	25.11	0.8451	20.2572	0.97643
25.12	0.69897	25.12	0.47712	25.12	0.69897	20.2624	0.50101
25.13	0.77815	25.13	0.47712	25.13	0.47712	20.2676	0.506
25.14	0.47712	25.14	0.60206	25.14	0.60206	20.2728	0.50346
25.15	0.69897	25.15	0.30103	25.15	0.90309	20.278	0.72614
25.16	0.47712	25.16	0.77815	25.16	0.60206	20.2832	0.99896
25.17	0.77815	25.17	0	25.17	0.69897	20.2884	0.79893
25.18	0.47712	25.18	0.30103	25.18	0.60206	20.2936	0.71614
25.19	0.77815	25.19	--	25.19	0.8451	20.2988	0.62377
25.2	0.60206	25.2	0	25.2	0.77815	20.304	0.86974
25.21	0.8451	25.21	0.47712	25.21	0.30103	20.3092	0.80739
25.22	0.8451	25.22	0.47712	25.22	--	20.3144	0.86319
25.23	0.60206	25.23	0.30103	25.23	0.47712	20.3196	0.80895
25.24	0.60206	25.24	--	25.24	0.30103	20.3248	0.87419
25.25	0.69897	25.25	0.90309	25.25	0.60206	20.33	0.32758
25.26	0.69897	25.26	0.69897	25.26	--	20.3352	0.50395
25.27	0.90309	25.27	0.60206	25.27	0.95424	20.3404	0.92924
25.28	0.8451	25.28	0.47712	25.28	0.47712	20.3456	0.50887
25.29	0.69897	25.29	0.60206	25.29	0.69897	20.3508	0.80443
25.3	1	25.3	0.47712	25.3	0.60206	20.356	0.80196
25.31	0.95424	25.31	0.47712	25.31	0.77815	20.3612	0.81878
25.32	0.77815	25.32	0.47712	25.32	1	20.3664	0.86161
25.33	0.8451	25.33	0.77815	25.33	0.8451	20.3716	0.49377
25.34	1.04139	25.34	0.8451	25.34	0.69897	20.3768	0.92954
25.35	0.8451	25.35	0.69897	25.35	0.8451	20.382	0.71808
25.36	0.60206	25.36	0.60206	25.36	0.60206	20.3872	0.62255
25.37	0.8451	25.37	0.8451	25.37	0.8451	20.3924	0.62569
25.38	0.30103	25.38	0.30103	25.38	0.30103	20.3976	0.62913
25.39	0.30103	25.39	0.69897	25.39	1.07918	20.4028	0.72524
25.4	0.8451	25.4	0.77815	25.4	0.60206	20.408	0.80701
25.41	0.95424	25.41	0.60206	25.41	0.77815	20.4132	0.87417
25.42	1	25.42	0.90309	25.42	0.90309	20.4184	0.82195
25.43	1	25.43	0.47712	25.43	1	20.4236	0.32474
25.44	0.60206	25.44	0.30103	25.44	0.77815	20.4288	0.7271
25.45	0.90309	25.45	0.47712	25.45	1.11394	20.434	0.02494
25.46	1.17609	25.46	0.30103	25.46	0.90309	20.4392	0.49628
25.47	0.60206	25.47	0.77815	25.47	0.90309	20.4444	0.80772
25.48	0.90309	25.48	0.30103	25.48	0.8451	20.4496	0.31157
25.49	1.11394	25.49	0.60206	25.49	0.90309	20.4548	0.03372
25.5	0.8451	25.5	0.69897	25.5	0.69897	20.46	0.50299
25.51	0.8451	25.51	0.69897	25.51	0.77815	20.4652	0.00945
25.52	0.90309	25.52	0.47712	25.52	0.60206	20.4704	0.33971
25.53	0.47712	25.53	0.69897	25.53	0.69897	20.4756	0.71285
25.54	0.90309	25.54	0.60206	25.54	0.8451	20.4808	0.50565
25.55	0.69897	25.55	0	25.55	0.77815	20.486	0.32186
25.56	0.47712	25.56	0.47712	25.56	1	20.4912	0.55013
25.57	0.47712	25.57	0.60206	25.57	0.8451	20.4964	0.62916
25.58	0.60206	25.58	0.69897	25.58	0.69897	20.5016	0.4921
25.59	0.8451	25.59	0.8451	25.59	0.60206	20.5068	0.32622
25.6	0.8451	25.6	0	25.6	1.07918	20.512	0.38893
25.61	0.69897	25.61	0.90309	25.61	0.8451	20.5172	0.49493
25.62	0.47712	25.62	0.69897	25.62	0.8451	20.5224	0.6646
25.63	0.69897	25.63	0.69897	25.63	0.8451	20.5276	0.71746
25.64	0.8451	25.64	0	25.64	0.90309	20.5328	0.80698
25.65	1.07918	25.65	0.47712	25.65	0.69897	20.538	0.31687
25.66	0.69897	25.66	0.60206	25.66	0.47712	20.5432	0.63744
25.67	0.60206	25.67	0.60206	25.67	0.90309	20.5484	0.32182
25.68	0.60206	25.68	0	25.68	0.8451	20.5536	0.32499
25.69	0.69897	25.69	0.60206	25.69	0.60206	20.5588	0.01247
25.7	0.69897	25.7	0	25.7	0.47712	20.564	0.81207
25.71	0.69897	25.71	0.95424	25.71	0.47712	20.5692	0.62327
25.72	0.47712	25.72	0.47712	25.72	0.47712	20.5744	0.80065
25.73	0.60206	25.73	0	25.73	0.60206	20.5796	0.50431
25.74	0.30103	25.74	0.69897	25.74	0.69897	20.5848	0.33049
25.75	0.47712	25.75	0.30103	25.75	0.30103	20.59	0.71286
25.76	0.47712	25.76	0.69897	25.76	0.8451	20.5952	0.97939
25.77	0.30103	25.77	0.8451	25.77	0.69897	20.6004	0.86915
25.78	0.47712	25.78	0.77815	25.78	0.47712	20.6056	0.92971
25.79	0.30103	25.79	0.30103	25.79	0.30103	20.6108	0.02681
25.8	0	25.8	0.69897	25.8	0.60206	20.616	0.81333
25.81	0.60206	25.81	0.90309	25.81	1	20.6212	0.51392
25.82	0.30103	25.82	0.47712	25.82	0.69897	20.6264	0.86937
25.83	0.30103	25.83	0.77815	25.83	0.47712	20.6316	0.80033
25.84	0.69897	25.84	0.47712	25.84	0.30103	20.6368	0.63247
25.85	0.47712	25.85	0.30103	25.85	0.60206	20.642	0.87196
25.86	0.90309	25.86	0.60206	25.86	0	20.6472	0.62561
25.87	0	25.87	0.30103	25.87	0.69897	20.6524	0.62822
25.88	0.60206	25.88	0.8451	25.88	0.30103	20.6576	0.86937
25.89	0.30103	25.89	0.47712	25.89	0.60206	20.6628	0.62222
25.9	0.60206	25.9	0.60206	25.9	0.69897	20.668	0.80553
25.91	0.47712	25.91	0.30103	25.91	0.30103	20.6732	0.49114
25.92	0.47712	25.92	0.77815	25.92	0.60206	20.6784	0.92884
25.93	0.30103	25.93	0.77815	25.93	0.47712	20.6836	0.86881
25.94	0.77815	25.94	0.69897	25.94	0.60206	20.6888	0.50209
25.95	0.77815	25.95	0.30103	25.95	0.30103	20.694	0.50764
25.96	0.60206	25.96	0.30103	25.96	0.60206	20.6992	0.80661
25.97	0.47712	25.97	0.69897	25.97	0.47712	20.7044	0.86192
25.98	0	25.98	0.47712	25.98	0.69897	20.7096	0.80226
25.99	0.60206	25.99	0.60206	25.99	0.30103	20.7148	0.9454
26	0.30103	26	0.69897	26	0.77815	20.72	1.17363
26.01	0.60206	26.01	0.30103	26.01	0.30103	20.7252	0.93051
26.02	0.77815	26.02	0.69897	26.02	0.47712	20.7304	1.0383
26.03	0.47712	26.03	0.69897	26.03	0.77815	20.7356	0.86754
26.04	0.77815	26.04	0.47712	26.04	0.60206	20.7408	0.99522
26.05	0.95424	26.05	0.95424	26.05	0.47712	20.746	1.06551
26.06	0.90309	26.06	1.04139	26.06	0.47712	20.7512	1.2268
26.07	0.69897	26.07	0.77815	26.07	0.60206	20.7564	0.7259
26.08	0.95424	26.08	1	26.08	0	20.7616	1.108
26.09	0.77815	26.09	0.90309	26.09	--	20.7668	0.97903
26.1	0.8451	26.1	0.47712	26.1	0.77815	20.772	1.0305
26.11	1.07918	26.11	0.77815	26.11	0.69897	20.7772	0.87143
26.12	0.60206	26.12	0.8451	26.12	0.8451	20.7824	0.92575
26.13	0.8451	26.13	0.60206	26.13	0.8451	20.7876	0.97369
26.14	0.90309	26.14	0.77815	26.14	0.69897	20.7928	1.06126
26.15	0.60206	26.15	0.69897	26.15	0.90309	20.798	0.8242
26.16	0.95424	26.16	0.69897	26.16	0.90309	20.8032	1.10531
26.17	0.8451	26.17	0.47712	26.17	1	20.8084	0.32127
26.18	0.8451	26.18	0.69897	26.18	0.60206	20.8136	1.1039
26.19	0.77815	26.19	0.77815	26.19	0.90309	20.8188	1.14096
26.2	0.77815	26.2	0.90309	26.2	0.69897	20.824	1.02578
26.21	0.8451	26.21	1	26.21	0.69897	20.8292	0.62773
26.22	0.77815	26.22	0.8451	26.22	1	20.8344	0.68988
26.23	0.90309	26.23	0.30103	26.23	0.8451	20.8396	1.19049
26.24	0.60206	26.24	0.8451	26.24	1.04139	20.8448	0.7176
26.25	0.69897	26.25	0.95424	26.25	0.90309	20.85	0.49013
26.26	0.47712	26.26	0.60206	26.26	1	20.8552	0.98155
26.27	0.47712	26.27	0.69897	26.27	0.60206	20.8604	1.16911
26.28	1	26.28	0.95424	26.28	1.07918	20.8656	0.72335
26.29	0.69897	26.29	0.90309	26.29	1	20.8708	0.97623
26.3	0.47712	26.3	0.69897	26.3	1.07918	20.876	0.97686
26.31	0.60206	26.31	0.30103	26.31	0.60206	20.8812	0.71668
26.32	0.77815	26.32	0.60206	26.32	1	20.8864	1.06362
26.33	0.77815	26.33	0.69897	26.33	0.77815	20.8916	1.02209
26.34	0.60206	26.34	0.69897	26.34	0.77815	20.8968	0.97492
26.35	0.60206	26.35	0.69897	26.35	0.90309	20.902	0.6245
26.36	0.47712	26.36	0.60206	26.36	0.30103	20.9072	0.99759
26.37	0.77815	26.37	0.69897	26.37	1.07918	20.9124	0.92079
26.38	0.95424	26.38	0.30103	26.38	0.69897	20.9176	0.87708
26.39	0.69897	26.39	0.77815	26.39	0.8451	20.9228	1.08135
26.4	0.30103	26.4	0.8451	26.4	0.77815	20.928	0.49654
26.41	0.47712	26.41	0.47712	26.41	0.77815	20.9332	0.86682
26.42	0.69897	26.42	0.30103	26.42	0.69897	20.9384	1.0202
26.43	0.69897	26.43	0.8451	26.43	0.47712	20.9436	1.10856
26.44	0.60206	26.44	0.69897	26.44	0.30103	20.9488	1.10945
26.45	0.60206	26.45	0.77815	26.45	0.95424	20.954	0.93688
26.46	0.8451	26.46	0	26.46	0.8451	20.9592	0.86423
26.47	0.8451	26.47	0.77815	26.47	0.69897	20.9644	0.80646
26.48	0.30103	26.48	0.77815	26.48	0.30103	20.9696	0.80816
26.49	0.8451	26.49	0.60206	26.49	0.47712	20.9748	0.54804
26.5	0.8451	26.5	0.69897	26.5	0.8451	20.98	0.62367
26.51	0.90309	26.51	0.30103	26.51	0.60206	20.9852	0.71851
26.52	0.69897	26.52	0.30103	26.52	0.69897	20.9904	0.80619
26.53	0.69897	26.53	0.60206	26.53	0.60206	20.9956	0.80716
26.54	0.8451	26.54	0.69897	26.54	0.60206	21.0008	0.79378
26.55	0.47712	26.55	0.60206	26.55	0.60206	21.006	0.92873
26.56	0.90309	26.56	0.60206	26.56	0.8451	21.0112	0.91972
26.57	0.60206	26.57	0	26.57	1.04139	21.0164	0.92304
26.58	1	26.58	0.30103	26.58	0.47712	21.0216	0.97857
26.59	0.77815	26.59	0.47712	26.59	0.69897	21.0268	0.62087
26.6	0.69897	26.6	0.69897	26.6	0.77815	21.032	0.86692
26.61	0.60206	26.61	0	26.61	0.69897	21.0372	0.62608
26.62	1	26.62	0.30103	26.62	0.77815	21.0424	1.06558
26.63	0.90309	26.63	0.69897	26.63	0.69897	21.0476	1.028
26.64	1	26.64	0.60206	26.64	1.11394	21.0528	0.93049
26.65	0.8451	26.65	0.47712	26.65	0.8451	21.058	0.62197
26.66	0.69897	26.66	0.60206	26.66	0.69897	21.0632	0.80476
26.67	0.60206	26.67	0.77815	26.67	1.07918	21.0684	0.61862
26.68	0.8451	26.68	0.47712	26.68	0.90309	21.0736	1.02338
26.69	1.04139	26.69	0	26.69	0.69897	21.0788	0.72425
26.7	0.69897	26.7	0.69897	26.7	1.11394	21.084	0.86706
26.71	0.69897	26.71	0.30103	26.71	0.95424	21.0892	0.62559
26.72	0.90309	26.72	0.77815	26.72	1	21.0944	0.62851
26.73	0.77815	26.73	0.69897	26.73	1.07918	21.0996	0.33353
26.74	0.77815	26.74	0.69897	26.74	0.8451	21.1048	0.72105
26.75	0.69897	26.75	0.77815	26.75	1	21.11	0.50026
26.76	0.90309	26.76	0.30103	26.76	0.8451	21.1152	0.62303
26.77	0.60206	26.77	0.8451	26.77	1.04139	21.1204	0.71941
26.78	1.07918	26.78	0.77815	26.78	1.04139	21.1256	0.80217
26.79	0.8451	26.79	0.30103	26.79	0.77815	21.1308	0.15652
26.8	1.14613	26.8	0.60206	26.8	0.95424	21.136	0.63449
26.81	0.8451	26.81	0.30103	26.81	1.14613	21.1412	0.49976
26.82	0.8451	26.82	0.30103	26.82	0.69897	21.1464	0.86993
26.83	0.77815	26.83	0.60206	26.83	0.60206	21.1516	0.79681
26.84	0.8451	26.84	0.8451	26.84	0.95424	21.1568	0.51161
26.85	0.69897	26.85	0.60206	26.85	0.8451	21.162	0.6306
26.86	0.69897	26.86	0.47712	26.86	0.90309	21.1672	0.4964
26.87	0.8451	26.87	0.60206	26.87	0.95424	21.1724	0.39572
26.88	0.60206	26.88	0.30103	26.88	0.60206	21.1776	0.30999
26.89	0.47712	26.89	0.69897	26.89	0.8451	21.1828	0.95103
26.9	0.60206	26.9	0.95424	26.9	0.8451	21.188	0.87736
26.91	0.60206	26.91	0.30103	26.91	0.77815	21.1932	0.50442
26.92	0.69897	26.92	0.8451	26.92	0.77815	21.1984	0.72017
26.93	0.47712	26.93	0.60206	26.93	0.77815	21.2036	0.49765
26.94	0.47712	26.94	0.30103	26.94	1.04139	21.2088	0.31545
26.95	0.77815	26.95	0.8451	26.95	0.8451	21.214	0.32313
26.96	0.8451	26.96	0.47712	26.96	0.69897	21.2192	0.71931
26.97	0.60206	26.97	0.47712	26.97	0.69897	21.2244	0.87098
26.98	0.77815	26.98	--	26.98	0	21.2296	0.53698
26.99	0.30103	26.99	0.77815	26.99	0.8451	21.2348	0.49891
27	0.77815	27	0.60206	27	0.90309	21.24	0.97632
27.01	0.69897	27.01	0.60206	27.01	1.04139	21.2452	0.7261
27.02	0.77815	27.02	0.69897	27.02	0.69897	21.2504	0.80182
27.03	0.77815	27.03	0.69897	27.03	0.30103	21.2556	0.65899
27.04	0.90309	27.04	0.8451	27.04	0.60206	21.2608	0.74555
27.05	0.69897	27.05	0.47712	27.05	0.69897	21.266	0.87381
27.06	0.30103	27.06	0.47712	27.06	0.60206	21.2712	1.06668
27.07	0.77815	27.07	0.95424	27.07	0.60206	21.2764	0.72477
27.08	0.47712	27.08	0.47712	27.08	0.90309	21.2816	0.72407
27.09	0.60206	27.09	0.69897	27.09	0.8451	21.2868	0.80776
27.1	0.69897	27.1	0.77815	27.1	0.47712	21.292	0.63037
27.11	0.77815	27.11	0.60206	27.11	0.60206	21.2972	0.62491
27.12	1.20412	27.12	0.47712	27.12	0.60206	21.3024	0.92566
27.13	0.77815	27.13	0.60206	27.13	0.77815	21.3076	0.80146
27.14	0.69897	27.14	0.8451	27.14	--	21.3128	0.92564
27.15	0.60206	27.15	0.47712	27.15	0.60206	21.318	0.82174
27.16	0.90309	27.16	0.8451	27.16	0.30103	21.3232	0.94273
27.17	0.77815	27.17	0.60206	27.17	0	21.3284	1.10433
27.18	0.47712	27.18	0.60206	27.18	0.47712	21.3336	0.72568
27.19	0.69897	27.19	0	27.19	0.60206	21.3388	1.1068
27.2	0.30103	27.2	0.77815	27.2	0	21.344	0.72265
27.21	0.69897	27.21	0.77815	27.21	0.47712	21.3492	0.92941
27.22	0.47712	27.22	0.90309	27.22	0.77815	21.3544	0.50637
27.23	0.30103	27.23	0.77815	27.23	0.69897	21.3596	1.10638
27.24	0.69897	27.24	0.60206	27.24	0.69897	21.3648	1.15591
27.25	0.8451	27.25	0.47712	27.25	0.69897	21.37	0.80745
27.26	0.95424	27.26	1.04139	27.26	0.60206	21.3752	0.98006
27.27	0.47712	27.27	0	27.27	0	21.3804	0.82488
27.28	0.8451	27.28	1.04139	27.28	0.30103	21.3856	0.86818
27.29	0.90309	27.29	0.60206	27.29	0.60206	21.3908	0.97795
27.3	0.69897	27.3	0.69897	27.3	0.60206	21.396	0.86868
27.31	0.90309	27.31	0.69897	27.31	--	21.4012	0.63224
27.32	0.77815	27.32	0.77815	27.32	0.47712	21.4064	0.8141
27.33	0.95424	27.33	0.60206	27.33	0.90309	21.4116	1.1038
27.34	1.07918	27.34	0.60206	27.34	0.8451	21.4168	1.02597
27.35	0.69897	27.35	0.90309	27.35	0.60206	21.422	1.02124
27.36	0.8451	27.36	0.47712	27.36	0.69897	21.4272	1.02515
27.37	0.90309	27.37	0.60206	27.37	0.47712	21.4324	0.86719
27.38	0.95424	27.38	0.77815	27.38	0.47712	21.4376	1.25087
27.39	0.90309	27.39	0.95424	27.39	1.11394	21.4428	1.1025
27.4	0.8451	27.4	0.60206	27.4	0.69897	21.448	0.97618
27.41	0.8451	27.41	0.60206	27.41	0.60206	21.4532	1.02645
27.42	1.04139	27.42	0.8451	27.42	0.77815	21.4584	0.82651
27.43	0.90309	27.43	0.8451	27.43	1.04139	21.4636	1.13758
27.44	1	27.44	1.30103	27.44	0.60206	21.4688	0.92853
27.45	1.14613	27.45	1.11394	27.45	0.69897	21.474	1.10046
27.46	1	27.46	0.90309	27.46	0.77815	21.4792	0.92196
27.47	1.17609	27.47	1	27.47	0.95424	21.4844	0.7213
27.48	1.07918	27.48	0.8451	27.48	0.8451	21.4896	1.06604
27.49	1.14613	27.49	0.60206	27.49	0.69897	21.4948	0.94263
27.5	1.07918	27.5	1	27.5	0.8451	21.5	1.16672
27.51	1.07918	27.51	0.69897	27.51	1.04139	21.5052	0.79557
27.52	1.07918	27.52	1.07918	27.52	0.77815	21.5104	0.98067
27.53	1.17609	27.53	1	27.53	0.8451	21.5156	0.74489
27.54	1	27.54	1	27.54	0.90309	21.5208	0.9752
27.55	1.17609	27.55	1	27.55	0.95424	21.526	0.8275
27.56	1.17609	27.56	0.60206	27.56	0.77815	21.5312	1.02185
27.57	1.07918	27.57	1.17609	27.57	1	21.5364	1.11382
27.58	1.23045	27.58	1.07918	27.58	0.90309	21.5416	0.62745
27.59	0.8451	27.59	1.07918	27.59	1.14613	21.5468	0.7166
27.6	1.17609	27.6	0.90309	27.6	0.69897	21.552	0.92576
27.61	1	27.61	1.07918	27.61	1.11394	21.5572	1.02272
27.62	1.07918	27.62	0.77815	27.62	0.8451	21.5624	0.80442
27.63	1.04139	27.63	1.04139	27.63	1.20412	21.5676	0.87129
27.64	1.04139	27.64	1.07918	27.64	0.90309	21.5728	0.80329
27.65	1.11394	27.65	0.8451	27.65	1.14613	21.578	1.02867
27.66	1.23045	27.66	1.07918	27.66	0.8451	21.5832	0.87036
27.67	0.8451	27.67	1.07918	27.67	0.60206	21.5884	0.72155
27.68	1.17609	27.68	0.8451	27.68	1	21.5936	1.02685
27.69	1.07918	27.69	0.8451	27.69	1	21.5988	1.06447
27.7	1.36173	27.7	1.04139	27.7	0.60206	21.604	1.06307
27.71	1.43136	27.71	1	27.71	1.25527	21.6092	0.32812
27.72	1.11394	27.72	1.14613	27.72	1.23045	21.6144	0.93339
27.73	1	27.73	1	27.73	0.60206	21.6196	0.92629
27.74	1.11394	27.74	1.20412	27.74	1.11394	21.6248	0.80506
27.75	1.39794	27.75	1	27.75	1	21.63	1.06526
27.76	1.20412	27.76	1.04139	27.76	1.14613	21.6352	0.98483
27.77	1.20412	27.77	0.90309	27.77	1.14613	21.6404	0.99348
27.78	1.20412	27.78	1.07918	27.78	1.11394	21.6456	0.8022
27.79	1.27875	27.79	1.07918	27.79	1.11394	21.6508	0.92624
27.8	1.14613	27.8	1.20412	27.8	1.20412	21.656	0.92819
27.81	1.36173	27.81	0.8451	27.81	1.07918	21.6612	0.72254
27.82	1.27875	27.82	0.69897	27.82	1.17609	21.6664	0.71846
27.83	1.30103	27.83	1.04139	27.83	1.11394	21.6716	0.80348
27.84	1.36173	27.84	1.07918	27.84	1.04139	21.6768	0.65742
27.85	1.41497	27.85	1.04139	27.85	0.95424	21.682	0.50292
27.86	1.30103	27.86	0.90309	27.86	1.11394	21.6872	0.80411
27.87	1.27875	27.87	0.95424	27.87	1.36173	21.6924	0.94406
27.88	1.41497	27.88	0.8451	27.88	1.17609	21.6976	0.51192
27.89	1.50515	27.89	0.90309	27.89	1.04139	21.7028	0.63853
27.9	1.27875	27.9	0.60206	27.9	1.17609	21.708	0.72192
27.91	1.38021	27.91	1.04139	27.91	1.27875	21.7132	0.86807
27.92	1.53148	27.92	0.77815	27.92	1.11394	21.7184	0.62022
27.93	1.39794	27.93	1.07918	27.93	1.07918	21.7236	0.84357
27.94	1.23045	27.94	1	27.94	1.07918	21.7288	0.80845
27.95	1.5563	27.95	1.14613	27.95	1.20412	21.734	0.75358
27.96	1.34242	27.96	1.11394	27.96	1.30103	21.7392	0.62942
27.97	1.50515	27.97	0.8451	27.97	1.25527	21.7444	0.80256
27.98	1.38021	27.98	0.8451	27.98	1.20412	21.7496	0.62259
27.99	1.32222	27.99	1.11394	27.99	1.20412	21.7548	1.13892
28	1.4624	28	0.8451	28	1.38021	21.76	0.72367
28.01	1.4624	28.01	0.69897	28.01	1.30103	21.7652	0.32627
28.02	1.36173	28.02	0.8451	28.02	1.25527	21.7704	0.72369
28.03	1.43136	28.03	1.07918	28.03	1.34242	21.7756	0.51254
28.04	1.49136	28.04	0.90309	28.04	1.11394	21.7808	1.02581
28.05	1.47712	28.05	0.77815	28.05	1.43136	21.786	0.75343
28.06	1.39794	28.06	0.60206	28.06	1.44716	21.7912	0.72213
28.07	1.41497	28.07	0.47712	28.07	1.30103	21.7964	0.63651
28.08	1.60206	28.08	0.8451	28.08	1.14613	21.8016	0.32759
28.09	1.50515	28.09	1.04139	28.09	1.27875	21.8068	0.32701
28.1	1.5682	28.1	0.60206	28.1	1.23045	21.812	0.86982
28.11	1.51851	28.11	0.8451	28.11	1.34242	21.8172	0.80427
28.12	1.54407	28.12	0.8451	28.12	1.17609	21.8224	0.50038
28.13	1.51851	28.13	0.90309	28.13	1.30103	21.8276	1.06167
28.14	1.5682	28.14	1.07918	28.14	1.07918	21.8328	0.50041
28.15	1.50515	28.15	0.90309	28.15	1.20412	21.838	0.51129
28.16	1.5563	28.16	0.90309	28.16	1.32222	21.8432	0.62652
28.17	1.65321	28.17	0.90309	28.17	1.39794	21.8484	0.92292
28.18	1.51851	28.18	0.77815	28.18	1.11394	21.8536	0.87705
28.19	1.47712	28.19	0.95424	28.19	1.27875	21.8588	1.06603
28.2	1.41497	28.2	0.95424	28.2	1.30103	21.864	0.92395
28.21	1.59106	28.21	0.60206	28.21	1.07918	21.8692	0.8723
28.22	1.50515	28.22	1	28.22	1.23045	21.8744	1.22832
28.23	1.5563	28.23	0.8451	28.23	1.11394	21.8796	0.71934
28.24	1.5563	28.24	0.69897	28.24	1.20412	21.8848	0.86567
28.25	1.41497	28.25	0.77815	28.25	1.11394	21.89	0.9794
28.26	1.41497	28.26	0.95424	28.26	1.04139	21.8952	0.87224
28.27	1.53148	28.27	0.77815	28.27	1.04139	21.9004	0.97987
28.28	1.51851	28.28	0.77815	28.28	1.11394	21.9056	1.22868
28.29	1.54407	28.29	0	28.29	1.32222	21.9108	1.0179
28.3	1.54407	28.3	0	28.3	1.04139	21.916	1.19934
28.31	1.44716	28.31	0.69897	28.31	1.17609	21.9212	1.02589
28.32	1.41497	28.32	0.60206	28.32	1.07918	21.9264	0.97747
28.33	1.4624	28.33	0.69897	28.33	0.60206	21.9316	1.25505
28.34	1.63347	28.34	0.30103	28.34	1.14613	21.9368	1.02312
28.35	1.41497	28.35	0.30103	28.35	0.90309	21.942	0.97729
28.36	1.41497	28.36	0.69897	28.36	1	21.9472	1.02704
28.37	1.64345	28.37	0.47712	28.37	1.27875	21.9524	1.19794
28.38	1.5682	28.38	0.47712	28.38	0.8451	21.9576	1.27787
28.39	1.59106	28.39	0.30103	28.39	0.95424	21.9628	1.25212
28.4	1.51851	28.4	0.77815	28.4	0.47712	21.968	1.26024
28.41	1.51851	28.41	0.47712	28.41	1.04139	21.9732	1.23566
28.42	1.72428	28.42	0.90309	28.42	0.90309	21.9784	1.47069
28.43	1.57978	28.43	0.77815	28.43	0.77815	21.9836	1.19673
28.44	1.57978	28.44	0.77815	28.44	0.95424	21.9888	1.26432
28.45	1.66276	28.45	0.60206	28.45	0.90309	21.994	1.22942
28.46	1.5682	28.46	0.60206	28.46	0.95424	21.9992	1.23075
28.47	1.43136	28.47	0.8451	28.47	0.8451	22.0044	1.26965
28.48	1.63347	28.48	0.69897	28.48	0.90309	22.0096	1.19857
28.49	1.49136	28.49	0.69897	28.49	0.90309	22.0148	1.3473
28.5	1.57978	28.5	--	28.5	0.69897	22.02	1.24991
28.51	1.64345	28.51	0.69897	28.51	1	22.0252	1.37143
28.52	1.5563	28.52	0.8451	28.52	0.69897	22.0304	1.34335
28.53	1.60206	28.53	0.60206	28.53	0.77815	22.0356	1.42142
28.54	1.5563	28.54	0.69897	28.54	0.95424	22.0408	1.16848
28.55	1.43136	28.55	0.77815	28.55	0.8451	22.046	1.2689
28.56	1.68124	28.56	0.77815	28.56	0.69897	22.0512	1.55683
28.57	1.49136	28.57	0.60206	28.57	0.69897	22.0564	1.3005
28.58	1.6902	28.58	0.60206	28.58	0.69897	22.0616	1.43517
28.59	1.59106	28.59	0.95424	28.59	0.69897	22.0668	1.25215
28.6	1.47712	28.6	0.8451	28.6	0.77815	22.072	1.42409
28.61	1.54407	28.61	0.77815	28.61	0.47712	22.0772	1.34654
28.62	1.47712	28.62	0.77815	28.62	1.07918	22.0824	1.54648
28.63	1.57978	28.63	0.69897	28.63	0.8451	22.0876	1.47131
28.64	1.5682	28.64	0.77815	28.64	0.47712	22.0928	1.38779
28.65	1.49136	28.65	1.11394	28.65	0.60206	22.098	1.51462
28.66	1.50515	28.66	1	28.66	0.95424	22.1032	1.50469
28.67	1.59106	28.67	1.04139	28.67	0.30103	22.1084	1.23222
28.68	1.51851	28.68	0.90309	28.68	0.60206	22.1136	1.49823
28.69	1.50515	28.69	1.17609	28.69	1	22.1188	1.42522
28.7	1.50515	28.7	0.8451	28.7	0.60206	22.124	1.5007
28.71	1.50515	28.71	0.8451	28.71	0.77815	22.1292	1.4432
28.72	1.36173	28.72	1.07918	28.72	0.60206	22.1344	1.45881
28.73	1.59106	28.73	1.07918	28.73	0.69897	22.1396	1.49713
28.74	1.38021	28.74	1	28.74	0.60206	22.1448	1.60697
28.75	1.49136	28.75	0.95424	28.75	0.90309	22.15	1.566
28.76	1.4624	28.76	1.11394	28.76	1.20412	22.1552	1.54334
28.77	1.49136	28.77	0.77815	28.77	1	22.1604	1.53097
28.78	1.50515	28.78	1.17609	28.78	0.69897	22.1656	1.4372
28.79	1.49136	28.79	1.11394	28.79	0.90309	22.1708	1.38832
28.8	1.60206	28.8	1.17609	28.8	0.77815	22.176	1.57811
28.81	1.5563	28.81	1.25527	28.81	1.14613	22.1812	1.59291
28.82	1.50515	28.82	1.41497	28.82	0.8451	22.1864	1.47116
28.83	1.53148	28.83	1.50515	28.83	1.17609	22.1916	1.45613
28.84	1.61278	28.84	1.25527	28.84	1.11394	22.1968	1.44203
28.85	1.36173	28.85	1.23045	28.85	0.8451	22.202	1.52925
28.86	1.5563	28.86	1.36173	28.86	1.20412	22.2072	1.56793
28.87	1.38021	28.87	1.39794	28.87	1.41497	22.2124	1.61757
28.88	1.43136	28.88	1.32222	28.88	1.17609	22.2176	1.51575
28.89	1.53148	28.89	1.50515	28.89	1.04139	22.2228	1.56777
28.9	1.62325	28.9	1.34242	28.9	1.25527	22.228	1.55741
28.91	1.38021	28.91	1.36173	28.91	1.25527	22.2332	1.38106
28.92	1.4624	28.92	1.27875	28.92	1.32222	22.2384	1.48568
28.93	1.30103	28.93	1.39794	28.93	1.14613	22.2436	1.50158
28.94	1.49136	28.94	1.47712	28.94	1.11394	22.2488	1.47556
28.95	1.43136	28.95	1.30103	28.95	1.30103	22.254	1.43967
28.96	1.43136	28.96	1.51851	28.96	1.51851	22.2592	1.487
28.97	1.47712	28.97	1.53148	28.97	1.47712	22.2644	1.57338
28.98	1.41497	28.98	1.49136	28.98	1.27875	22.2696	1.45516
28.99	1.53148	28.99	1.66276	28.99	1.27875	22.2748	1.42217
29	1.38021	29	1.53148	29	1.38021	22.28	1.24896
29.01	1.4624	29.01	1.53148	29.01	1.44716	22.2852	1.46867
29.02	1.5563	29.02	1.66276	29.02	1.4624	22.2904	1.42138
29.03	1.59106	29.03	1.53148	29.03	1.51851	22.2956	1.29911
29.04	1.60206	29.04	1.50515	29.04	1.34242	22.3008	1.53289
29.05	1.4624	29.05	1.5563	29.05	1.53148	22.306	1.48873
29.06	1.38021	29.06	1.62325	29.06	1.49136	22.3112	1.51431
29.07	1.41497	29.07	1.51851	29.07	1.53148	22.3164	1.55626
29.08	1.57978	29.08	1.50515	29.08	1.60206	22.3216	1.40508
29.09	1.38021	29.09	1.65321	29.09	1.60206	22.3268	1.48611
29.1	1.6902	29.1	1.61278	29.1	1.65321	22.332	1.3003
29.11	1.41497	29.11	1.57978	29.11	1.64345	22.3372	1.51468
29.12	1.43136	29.12	1.64345	29.12	1.66276	22.3424	1.30598
29.13	1.44716	29.13	1.68124	29.13	1.57978	22.3476	1.48571
29.14	1.49136	29.14	1.57978	29.14	1.64345	22.3528	1.46897
29.15	1.43136	29.15	1.5563	29.15	1.72428	22.358	1.10603
29.16	1.41497	29.16	1.57978	29.16	1.62325	22.3632	1.31974
29.17	1.38021	29.17	1.68124	29.17	1.716	22.3684	1.45616
29.18	1.54407	29.18	1.66276	29.18	1.73239	22.3736	1.34561
29.19	1.50515	29.19	1.6721	29.19	1.76343	22.3788	1.15029
29.2	1.49136	29.2	1.69897	29.2	1.6902	22.384	1.34494
29.21	1.49136	29.21	1.77815	29.21	1.83885	22.3892	1.32219
29.22	1.54407	29.22	1.57978	29.22	1.76343	22.3944	1.48453
29.23	1.65321	29.23	1.57978	29.23	1.62325	22.3996	1.39812
29.24	1.49136	29.24	1.89209	29.24	1.81291	22.4048	1.33182
29.25	1.57978	29.25	1.74036	29.25	1.83251	22.41	1.36828
29.26	1.43136	29.26	1.70757	29.26	1.92428	22.4152	1.23619
29.27	1.39794	29.27	1.83251	29.27	1.85126	22.4204	0.97539
29.28	1.59106	29.28	1.77815	29.28	1.85126	22.4256	1.29929
29.29	1.54407	29.29	1.88081	29.29	1.89209	22.4308	1.19872
29.3	1.4624	29.3	1.81291	29.3	1.86923	22.436	1.23622
29.31	1.57978	29.31	1.83251	29.31	2.01284	22.4412	1.27818
29.32	1.50515	29.32	1.81954	29.32	1.92942	22.4464	1.17645
29.33	1.36173	29.33	1.83885	29.33	1.97772	22.4516	1.22851
29.34	1.4624	29.34	1.80618	29.34	1.97772	22.4568	1.10066
29.35	1.32222	29.35	1.83251	29.35	1.94939	22.462	1.0309
29.36	1.51851	29.36	1.74819	29.36	1.95904	22.4672	1.03723
29.37	1.59106	29.37	1.87506	29.37	2.03342	22.4724	0.97771
29.38	1.4624	29.38	1.98677	29.38	2.01284	22.4776	0.72495
29.39	1.43136	29.39	1.94939	29.39	2.04922	22.4828	0.79465
29.4	1.36173	29.4	1.87506	29.4	2.04922	22.488	0.79385
29.41	1.50515	29.41	1.90849	29.41	2.07188	22.4932	1.15495
29.42	1.32222	29.42	1.91908	29.42	2.07555	22.4984	1.02934
29.43	1.60206	29.43	1.96379	29.43	1.99564	22.5036	1.17836
29.44	1.34242	29.44	1.93952	29.44	2.06819	22.5088	1.27663
29.45	1.4624	29.45	1.99564	29.45	2.1038	22.514	1.16865
29.46	1.43136	29.46	1.90849	29.46	2.17026	22.5192	1.15344
29.47	1.60206	29.47	1.89763	29.47	2.09342	22.5244	1.17016
29.48	1.36173	29.48	1.98677	29.48	2.16137	22.5296	1.38764
29.49	1.38021	29.49	1.94939	29.49	2.10721	22.5348	1.3029
29.5	1.41497	29.5	2	29.5	2.12385	22.54	1.40952
29.51	1.4624	29.51	1.86923	29.51	2.16732	22.5452	1.52749
29.52	1.53148	29.52	1.95904	29.52	2.17026	22.5504	1.57069
29.53	1.39794	29.53	2.06446	29.53	2.13988	22.5556	1.99442
29.54	1.44716	29.54	2.04139	29.54	2.15836	22.5608	2.58162
29.55	1.54407	29.55	1.99564	29.55	2.13988	22.566	2.77304
29.56	1.47712	29.56	1.96848	29.56	2.14301	22.5712	2.87933
29.57	1.50515	29.57	1.99564	29.57	2.17898	22.5764	2.89718
29.58	1.4624	29.58	2.02938	29.58	2.12057	22.5816	2.93008
29.59	1.60206	29.59	1.96848	29.59	2.19033	22.5868	3.03279
29.6	1.4624	29.6	2.04922	29.6	2.17319	22.592	3.09704
29.61	1.47712	29.61	2.0569	29.61	2.14301	22.5972	3.09555
29.62	1.54407	29.62	1.98227	29.62	2.23045	22.6024	3.13316
29.63	1.5563	29.63	2.02531	29.63	2.2014	22.6076	3.22464
29.64	1.50515	29.64	1.99123	29.64	2.22531	22.6128	3.21948
29.65	1.49136	29.65	2.04139	29.65	2.22011	22.618	3.25029
29.66	1.54407	29.66	2.02938	29.66	2.19866	22.6232	3.3053
29.67	1.51851	29.67	2.02119	29.67	2.17026	22.6284	3.37196
29.68	1.65321	29.68	2.04922	29.68	2.20683	22.6336	3.39336
29.69	1.51851	29.69	2.05308	29.69	2.21748	22.6388	3.45605
29.7	1.61278	29.7	2.04922	29.7	2.26245	22.644	3.53545
29.71	1.4624	29.71	2.08279	29.71	2.24551	22.6492	3.61189
29.72	1.47712	29.72	2.09691	29.72	2.25768	22.6544	3.64385
29.73	1.5682	29.73	2.00432	29.73	2.2014	22.6596	3.70282
29.74	1.43136	29.74	2.0569	29.74	2.21748	22.6648	3.77849
29.75	1.51851	29.75	2.08991	29.75	2.25768	22.67	3.83545
29.76	1.59106	29.76	2.04922	29.76	2.23805	22.6752	3.90392
29.77	1.59106	29.77	2.01703	29.77	2.24551	22.6804	3.9748
29.78	1.70757	29.78	2.07555	29.78	2.29003	22.6856	4.06053
29.79	1.53148	29.79	2.03342	29.79	2.25768	22.6908	4.14749
29.8	1.53148	29.8	2.0569	29.8	2.21484	22.696	4.19923
29.81	1.41497	29.81	2.09342	29.81	2.32015	22.7012	4.3125
29.82	1.38021	29.82	2.06446	29.82	2.20412	22.7064	4.41964
29.83	1.49136	29.83	2.07918	29.83	2.29226	22.7116	4.54221
29.84	1.5563	29.84	2.0086	29.84	2.29667	22.7168	4.66662
29.85	1.62325	29.85	2.04922	29.85	2.22011	22.722	4.85766
29.86	1.5563	29.86	2.08991	29.86	2.27875	22.7272	5.04633
29.87	1.41497	29.87	2.06819	29.87	2.30963	22.7324	5.16304
29.88	1.6721	29.88	2.07188	29.88	2.32838	22.7376	5.17433
29.89	1.54407	29.89	2.07555	29.89	2.30963	22.7428	5.14766
29.9	1.49136	29.9	2.1038	29.9	2.37291	22.748	5.16221
29.91	1.53148	29.91	2.1038	29.91	2.31387	22.7532	5.19542
29.92	1.49136	29.92	2.09342	29.92	2.34044	22.7584	5.23366
29.93	1.5682	29.93	2.10037	29.93	2.35218	22.7636	5.2436
29.94	1.53148	29.94	2.09342	29.94	2.2833	22.7688	5.15632
29.95	1.5563	29.95	2.03342	29.95	2.30535	22.774	4.92327
29.96	1.53148	29.96	2.04532	29.96	2.25285	22.7792	4.59295
29.97	1.54407	29.97	2.11059	29.97	2.27416	22.7844	4.31687
29.98	1.4624	29.98	2.09691	29.98	2.33646	22.7896	4.13701
29.99	1.47712	29.99	2.07555	29.99	2.29447	22.7948	3.98771
30	1.5563	30	2.14613	30	2.24055	22.8	3.87543
30.01	1.44716	30.01	2.04922	30.01	2.34635	22.8052	3.76969
30.02	1.36173	30.02	2.17319	30.02	2.32634	22.8104	3.68241
30.03	1.38021	30.03	2.11059	30.03	2.36549	22.8156	3.58818
30.04	1.4624	30.04	2.07918	30.04	2.31597	22.8208	3.49248
30.05	1.39794	30.05	2.10037	30.05	2.31597	22.826	3.41755
30.06	1.54407	30.06	2.0569	30.06	2.29667	22.8312	3.35261
30.07	1.32222	30.07	2.06446	30.07	2.26482	22.8364	3.29148
30.08	1.4624	30.08	2.07918	30.08	2.29667	22.8416	3.20187
30.09	1.50515	30.09	2.07188	30.09	2.31597	22.8468	3.16645
30.1	1.27875	30.1	2.0569	30.1	2.35218	22.852	3.08641
30.11	1.5563	30.11	2.15229	30.11	2.27646	22.8572	3.05013
30.12	1.44716	30.12	2.11727	30.12	2.30535	22.8624	2.9991
30.13	1.47712	30.13	1.99123	30.13	2.31597	22.8676	2.93257
30.14	1.4624	30.14	2.08279	30.14	2.29667	22.8728	2.89584
30.15	1.53148	30.15	2.02531	30.15	2.31597	22.878	2.86128
30.16	1.38021	30.16	2.11727	30.16	2.32428	22.8832	2.86136
30.17	1.53148	30.17	2.01703	30.17	2.2833	22.8884	2.82637
30.18	1.53148	30.18	2.10037	30.18	2.26951	22.8936	2.82531
30.19	1.39794	30.19	2.02119	30.19	2.27875	22.8988	2.79112
30.2	1.49136	30.2	2.02938	30.2	2.29885	22.904	2.75017
30.21	1.43136	30.21	2.08991	30.21	2.2878	22.9092	2.8048
30.22	1.54407	30.22	1.97772	30.22	2.26951	22.9144	2.77639
30.23	1.38021	30.23	2.09342	30.23	2.2833	22.9196	2.72072
30.24	1.30103	30.24	1.95424	30.24	2.23553	22.9248	2.72043
30.25	1.43136	30.25	2.08991	30.25	2.30963	22.93	2.73092
30.26	1.44716	30.26	2.06819	30.26	2.26951	22.9352	2.7323
30.27	1.51851	30.27	2.03342	30.27	2.25768	22.9404	2.74566
30.28	1.41497	30.28	1.95904	30.28	2.2833	22.9456	2.73538
30.29	1.41497	30.29	2.07188	30.29	2.2833	22.9508	2.7348
30.3	1.43136	30.3	2.00432	30.3	2.27416	22.956	2.74846
30.31	1.4624	30.31	2.0086	30.31	2.24055	22.9612	2.69563
30.32	1.43136	30.32	2.01284	30.32	2.31387	22.9664	2.69105
30.33	1.5682	30.33	1.99123	30.33	2.22789	22.9716	2.68198
30.34	1.25527	30.34	2.08991	30.34	2.24797	22.9768	2.70483
30.35	1.39794	30.35	2.06819	30.35	2.26245	22.982	2.71835
30.36	1.39794	30.36	2.02119	30.36	2.25527	22.9872	2.67057
30.37	1.49136	30.37	2.08279	30.37	2.27875	22.9924	2.68295
30.38	1.53148	30.38	2.01703	30.38	2.20683	22.9976	2.70916
30.39	1.17609	30.39	2.0569	30.39	2.20952	23.0028	2.72215
30.4	1.38021	30.4	1.93952	30.4	2.23045	23.008	2.71825
30.41	1.32222	30.41	1.91381	30.41	2.22011	23.0132	2.68225
30.42	1.43136	30.42	1.99123	30.42	2.19312	23.0184	2.6746
30.43	1.34242	30.43	1.91381	30.43	2.22789	23.0236	2.68652
30.44	1.53148	30.44	2.07188	30.44	2.25527	23.0288	2.6809
30.45	1.44716	30.45	1.94939	30.45	2.22011	23.034	2.65115
30.46	1.47712	30.46	2.00432	30.46	2.1959	23.0392	2.67423
30.47	1.38021	30.47	1.87506	30.47	2.17609	23.0444	2.68894
30.48	1.43136	30.48	1.92428	30.48	2.17898	23.0496	2.67168
30.49	1.32222	30.49	1.88081	30.49	2.22531	23.0548	2.6939
30.5	1.14613	30.5	2	30.5	2.17026	23.06	2.67571
30.51	1.30103	30.51	1.89209	30.51	2.14613	23.0652	2.66018
30.52	1.41497	30.52	1.88649	30.52	2.19312	23.0704	2.67418
30.53	1.25527	30.53	1.94939	30.53	2.13033	23.0756	2.65188
30.54	1.30103	30.54	1.97313	30.54	2.13354	23.0808	2.65337
30.55	1.27875	30.55	1.91381	30.55	2.17898	23.086	2.64318
30.56	1.34242	30.56	1.81954	30.56	2.1038	23.0912	2.63923
30.57	1.27875	30.57	1.94939	30.57	2.13988	23.0964	2.60503
30.58	1.32222	30.58	1.88649	30.58	2.10037	23.1016	2.66197
30.59	1.38021	30.59	1.81291	30.59	2.1038	23.1068	2.60857
30.6	1.32222	30.6	1.90849	30.6	2.07555	23.112	2.63061
30.61	1.34242	30.61	1.82607	30.61	2.01703	23.1172	2.604
30.62	1.34242	30.62	1.82607	30.62	2.05308	23.1224	2.6094
30.63	1.20412	30.63	1.77085	30.63	2.08279	23.1276	2.61306
30.64	1.32222	30.64	1.95424	30.64	2.04532	23.1328	2.58736
30.65	1.14613	30.65	1.86332	30.65	2.04922	23.138	2.59385
30.66	1.14613	30.66	1.90309	30.66	2	23.1432	2.61228
30.67	1.38021	30.67	1.77815	30.67	2.03342	23.1484	2.59715
30.68	1.17609	30.68	1.85733	30.68	1.94939	23.1536	2.59358
30.69	1.07918	30.69	1.87506	30.69	2.01284	23.1588	2.60462
30.7	1.30103	30.7	1.81291	30.7	2.03342	23.164	2.59709
30.71	1.32222	30.71	1.81291	30.71	1.94939	23.1692	2.62109
30.72	1.25527	30.72	1.70757	30.72	2.02531	23.1744	2.62433
30.73	1.20412	30.73	1.68124	30.73	1.89763	23.1796	2.5954
30.74	1.07918	30.74	1.62325	30.74	1.98677	23.1848	2.57479
30.75	1.07918	30.75	1.69897	30.75	1.88081	23.19	2.56679
30.76	1.14613	30.76	1.78533	30.76	1.97313	23.1952	2.57492
30.77	1.20412	30.77	1.79934	30.77	1.88081	23.2004	2.60788
30.78	1.23045	30.78	1.74819	30.78	1.92428	23.2056	2.54286
30.79	1.34242	30.79	1.74036	30.79	1.86923	23.2108	2.59357
30.8	1.25527	30.8	1.716	30.8	1.92942	23.216	2.57143
30.81	0.90309	30.81	1.69897	30.81	1.9345	23.2212	2.51058
30.82	1.23045	30.82	1.6902	30.82	1.86923	23.2264	2.56336
30.83	1.07918	30.83	1.63347	30.83	1.79934	23.2316	2.563
30.84	0.95424	30.84	1.74819	30.84	1.77085	23.2368	2.55009
30.85	1.32222	30.85	1.78533	30.85	1.81291	23.242	2.47494
30.86	1.23045	30.86	1.69897	30.86	1.83885	23.2472	2.51255
30.87	1.07918	30.87	1.72428	30.87	1.75587	23.2524	2.52539
30.88	1.23045	30.88	1.68124	30.88	1.74036	23.2576	2.54638
30.89	1	30.89	1.64345	30.89	1.79239	23.2628	2.48948
30.9	0.60206	30.9	1.68124	30.9	1.75587	23.268	2.47699
30.91	1.04139	30.91	1.6902	30.91	1.88081	23.2732	2.4876
30.92	0.77815	30.92	1.53148	30.92	1.6902	23.2784	2.45815
30.93	0.95424	30.93	1.59106	30.93	1.79934	23.2836	2.46757
30.94	0.8451	30.94	1.39794	30.94	1.79934	23.2888	2.4133
30.95	1.04139	30.95	1.64345	30.95	1.77085	23.294	2.41885
30.96	1.04139	30.96	1.47712	30.96	1.6721	23.2992	2.43571
30.97	0.8451	30.97	1.5682	30.97	1.65321	23.3044	2.45564
30.98	1.11394	30.98	1.53148	30.98	1.74819	23.3096	2.41258
30.99	1.17609	30.99	1.49136	30.99	1.75587	23.3148	2.42161
31	1	31	1.41497	31	1.64345	23.32	2.38664
31.01	1	31.01	1.44716	31.01	1.5682	23.3252	2.44554
31.02	1	31.02	1.5682	31.02	1.75587	23.3304	2.36047
31.03	1	31.03	1.50515	31.03	1.63347	23.3356	2.38818
31.04	1.14613	31.04	1.47712	31.04	1.51851	23.3408	2.41162
31.05	1	31.05	1.5682	31.05	1.49136	23.346	2.3436
31.06	1.04139	31.06	1.34242	31.06	1.43136	23.3512	2.37
31.07	1.27875	31.07	1.38021	31.07	1.57978	23.3564	2.32773
31.08	0.77815	31.08	1.44716	31.08	1.61278	23.3616	2.32014
31.09	1.04139	31.09	1.27875	31.09	1.64345	23.3668	2.38528
31.1	0.69897	31.1	1.38021	31.1	1.5563	23.372	2.29252
31.11	0.90309	31.11	1.39794	31.11	1.64345	23.3772	2.3278
31.12	0.77815	31.12	1.25527	31.12	1.43136	23.3824	2.28845
31.13	0.90309	31.13	1.34242	31.13	1.34242	23.3876	2.31103
31.14	1.14613	31.14	1.47712	31.14	1.4624	23.3928	2.25458
31.15	0.69897	31.15	1.23045	31.15	1.41497	23.398	2.2254
31.16	0.77815	31.16	1.32222	31.16	1.32222	23.4032	2.245
31.17	0.77815	31.17	1.23045	31.17	1.41497	23.4084	2.24022
31.18	1	31.18	1.30103	31.18	1.34242	23.4136	2.20092
31.19	0.8451	31.19	1.30103	31.19	1.25527	23.4188	2.28074
31.2	0.69897	31.2	1.30103	31.2	1.07918	23.424	2.18134
31.21	0.69897	31.21	1.17609	31.21	1.34242	23.4292	2.19336
31.22	0.47712	31.22	1.23045	31.22	1.43136	23.4344	2.1592
31.23	0.60206	31.23	1.14613	31.23	1.07918	23.4396	2.19445
31.24	0.30103	31.24	1.14613	31.24	1.17609	23.4448	2.1222
31.25	0.47712	31.25	1.17609	31.25	1.30103	23.45	2.06101
31.26	0.60206	31.26	1.11394	31.26	1.17609	23.4552	2.10879
31.27	0.8451	31.27	1.17609	31.27	1.20412	23.4604	2.14658
31.28	0.90309	31.28	1	31.28	1.27875	23.4656	2.09695
31.29	0.47712	31.29	1.14613	31.29	1	23.4708	2.04628
31.3	0.47712	31.3	1.04139	31.3	1.14613	23.476	2.0801
31.31	1.04139	31.31	1.20412	31.31	1.14613	23.4812	2.05488
31.32	0.95424	31.32	1.14613	31.32	1.11394	23.4864	2.0375
31.33	0.47712	31.33	1.17609	31.33	0.90309	23.4916	1.98983
31.34	0.60206	31.34	0.8451	31.34	0.77815	23.4968	1.94939
31.35	0.69897	31.35	0.95424	31.35	1.07918	23.502	2.06012
31.36	0.47712	31.36	1.07918	31.36	0.95424	23.5072	1.9037
31.37	0.90309	31.37	0.90309	31.37	0.90309	23.5124	1.94433
31.38	0.60206	31.38	0.95424	31.38	0.8451	23.5176	2.01381
31.39	0.77815	31.39	1.07918	31.39	0.77815	23.5228	1.76253
31.4	0.77815	31.4	1.07918	31.4	0.8451	23.528	1.95609
31.41	0.47712	31.41	0.90309	31.41	0.47712	23.5332	1.87484
31.42	--	31.42	1.04139	31.42	0.47712	23.5384	1.85898
31.43	0.47712	31.43	0.30103	31.43	0.69897	23.5436	1.79596
31.44	0.30103	31.44	1.04139	31.44	0.90309	23.5488	1.96332
31.45	0.47712	31.45	0.77815	31.45	0.69897	23.554	1.81955
31.46	0	31.46	1	31.46	0.69897	23.5592	1.71791
31.47	0.77815	31.47	0.60206	31.47	0.90309	23.5644	1.72462
31.48	0.30103	31.48	0.30103	31.48	0.77815	23.5696	1.81487
31.49	0.47712	31.49	0.69897	31.49	0.90309	23.5748	1.62699
31.5	0.47712	31.5	0.60206	31.5	0.8451	23.58	1.76246
31.51	0.69897	31.51	0.90309	31.51	0.60206	23.5852	1.81854
31.52	0.90309	31.52	0.60206	31.52	0.69897	23.5904	1.61343
31.53	0.60206	31.53	0.77815	31.53	0.69897	23.5956	1.57679
31.54	0.90309	31.54	0.30103	31.54	0.30103	23.6008	1.6358
31.55	0.60206	31.55	0.77815	31.55	0	23.606	1.64809
31.56	0.47712	31.56	0.8451	31.56	0.69897	23.6112	1.55991
31.57	0.47712	31.57	0.8451	31.57	0.69897	23.6164	1.34521
31.58	--	31.58	0.60206	31.58	0.60206	23.6216	1.40265
31.59	0.47712	31.59	0	31.59	0.60206	23.6268	1.50495
31.6	0.30103	31.6	0.30103	31.6	0.69897	23.632	1.46835
31.61	0.60206	31.61	0.60206	31.61	0.30103	23.6372	1.59662
31.62	0.30103	31.62	0.47712	31.62	0.30103	23.6424	1.50419
31.63	0.30103	31.63	0.30103	31.63	--	23.6476	1.42122
31.64	0.8451	31.64	0.69897	31.64	0.30103	23.6528	1.45555
31.65	0.60206	31.65	0.47712	31.65	0	23.658	1.23574
31.66	0.60206	31.66	0	31.66	0.30103	23.6632	1.34246
31.67	0.90309	31.67	0	31.67	0.60206	23.6684	1.38505
31.68	0.69897	31.68	0.47712	31.68	0.77815	23.6736	1.24997
31.69	0.47712	31.69	0.30103	31.69	0	23.6788	1.16929
31.7	0.47712	31.7	0.60206	31.7	0.30103	23.684	1.2001
31.71	0.47712	31.71	0.77815	31.71	0.47712	23.6892	1.22761
31.72	0.60206	31.72	0.77815	31.72	0.77815	23.6944	1.20901
31.73	0.30103	31.73	0.30103	31.73	1	23.6996	1.06426
31.74	0.60206	31.74	0.47712	31.74	0.30103	23.7048	1.10462
31.75	0.60206	31.75	--	31.75	0.8451	23.71	1.02586
31.76	0.47712	31.76	0.60206	31.76	0.47712	23.7152	0.86881
31.77	0.30103	31.77	0.77815	31.77	0.60206	23.7204	1.13758
31.78	0	31.78	0	31.78	0	23.7256	0.74915
31.79	0.60206	31.79	0.30103	31.79	0.77815	23.7308	0.9452
31.8	0.30103	31.8	0	31.8	0.47712	23.736	0.86469
31.81	--	31.81	0.30103	31.81	0.47712	23.7412	0.79835
31.82	0.47712	31.82	0.47712	31.82	0.8451	23.7464	1.16928
31.83	0.69897	31.83	0.30103	31.83	0.95424	23.7516	0.87474
31.84	0.60206	31.84	0.60206	31.84	0.77815	23.7568	0.92835
31.85	0.30103	31.85	0.69897	31.85	0.60206	23.762	0.92858
31.86	0.60206	31.86	0.30103	31.86	0.60206	23.7672	0.04148
31.87	0.30103	31.87	0.30103	31.87	0.69897	23.7724	0.32488
31.88	0	31.88	0.60206	31.88	0.77815	23.7776	0.80014
31.89	0.77815	31.89	0	31.89	0.77815	23.7828	0.33198
31.9	0.77815	31.9	0.30103	31.9	0.77815	23.788	0.74877
31.91	0	31.91	0.60206	31.91	0.90309	23.7932	0.50512
31.92	0.77815	31.92	0.60206	31.92	0.77815	23.7984	0.49374
31.93	--	31.93	0	31.93	0.60206	23.8036	0.873
31.94	0.47712	31.94	0.60206	31.94	0.69897	23.8088	0.79971
31.95	0.60206	31.95	0.77815	31.95	0.47712	23.814	0.62259
31.96	0.47712	31.96	0.30103	31.96	0.60206	23.8192	0.33235
31.97	0	31.97	0.60206	31.97	0.69897	23.8244	0.93178
31.98	0.30103	31.98	0.69897	31.98	0.30103	23.8296	0.3167
31.99	0.60206	31.99	0	31.99	0.69897	23.8348	0.49851
32	0.30103	32	0.47712	32	0.69897	23.84	0.9852
32.01	0.69897	32.01	0.47712	32.01	0.60206	23.8452	0.86657
32.02	0	32.02	0.30103	32.02	0.77815	23.8504	0.98302
32.03	0.47712	32.03	0.77815	32.03	0.60206	23.8556	0.92926
32.04	0.47712	32.04	0.30103	32.04	1	23.8608	0.39482
32.05	0.30103	32.05	0.30103	32.05	0.60206	23.866	0.72493
32.06	0.60206	32.06	0	32.06	0.95424	23.8712	0.61629
32.07	0.69897	32.07	0.77815	32.07	0.77815	23.8764	0.32385
32.08	0.60206	32.08	0.8451	32.08	0.90309	23.8816	0.63061
32.09	0.77815	32.09	0	32.09	0.60206	23.8868	0.71885
32.1	0	32.1	0.30103	32.1	0.69897	23.892	1.1061
32.11	0.47712	32.11	0.60206	32.11	0.69897	23.8972	0.7982
32.12	0	32.12	0.8451	32.12	0.60206	23.9024	0.92335
32.13	--	32.13	0.77815	32.13	0.77815	23.9076	0.92369
32.14	0.69897	32.14	0.60206	32.14	0.95424	23.9128	0.92996
32.15	0.47712	32.15	0.77815	32.15	1	23.918	0.86244
32.16	0.77815	32.16	0	32.16	0.69897	23.9232	0.88698
32.17	0.60206	32.17	0.60206	32.17	0.8451	23.9284	1.16698
32.18	0.69897	32.18	0.47712	32.18	0.90309	23.9336	0.97285
32.19	0.60206	32.19	0.30103	32.19	1	23.9388	1.13988
32.2	0.30103	32.2	0.30103	32.2	0.60206	23.944	0.32796
32.21	0.47712	32.21	0.69897	32.21	0.69897	23.9492	1.09777
32.22	0.30103	32.22	0.30103	32.22	0.95424	23.9544	0.98228
32.23	0	32.23	0.69897	32.23	0.77815	23.9596	0.98077
32.24	0.47712	32.24	0.47712	32.24	0.60206	23.9648	1.10364
32.25	0.30103	32.25	0.69897	32.25	0.8451	23.97	0.98343
32.26	0.60206	32.26	0.69897	32.26	0.8451	23.9752	1.10131
32.27	0.47712	32.27	0	32.27	0.90309	23.9804	1.07175
32.28	0	32.28	0.60206	32.28	0.90309	23.9856	0.92914
32.29	0.30103	32.29	0.77815	32.29	0.8451	23.9908	1.28221
32.3	0.30103	32.3	0.69897	32.3	0	23.996	0.9794
32.31	0.47712	32.31	0.60206	32.31	0.77815	24.0012	0.87147
32.32	0.30103	32.32	0.30103	32.32	1.07918	24.0064	1.06393
32.33	0.47712	32.33	0.69897	32.33	0.77815	24.0116	1.16688
32.34	0.30103	32.34	0.69897	32.34	0.90309	24.0168	1.23241
32.35	0.77815	32.35	0	32.35	0.90309	24.022	1.03841
32.36	0.30103	32.36	0.60206	32.36	0.47712	24.0272	0.92864
32.37	0.47712	32.37	0.77815	32.37	0.77815	24.0324	1.27684
32.38	0.30103	32.38	0.8451	32.38	0.77815	24.0376	1.27947
32.39	0.47712	32.39	0.47712	32.39	0.60206	24.0428	1.05985
32.4	0.60206	32.4	0.47712	32.4	0.8451	24.048	1.07584
32.41	0.69897	32.41	0.69897	32.41	0.69897	24.0532	0.80258
32.42	0.30103	32.42	0.95424	32.42	0.60206	24.0584	1.13675
32.43	0.30103	32.43	0.90309	32.43	0.69897	24.0636	1.1355
32.44	0	32.44	0.69897	32.44	0.77815	24.0688	1.421
32.45	0.30103	32.45	0.60206	32.45	0.69897	24.074	1.16881
32.46	0.30103	32.46	0.69897	32.46	0.95424	24.0792	1.03089
32.47	0	32.47	0.69897	32.47	0.77815	24.0844	1.10016
32.48	0.60206	32.48	0.47712	32.48	0.77815	24.0896	1.2043
32.49	0.77815	32.49	0.77815	32.49	0.47712	24.0948	1.09929
32.5	0	32.5	0.8451	32.5	0.8451	24.1	1.22943
32.51	0.47712	32.51	0.69897	32.51	0.69897	24.1052	1.1705
32.52	0	32.52	0.60206	32.52	--	24.1104	1.06416
32.53	0	32.53	0.8451	32.53	0.47712	24.1156	1.22605
32.54	0.30103	32.54	0.77815	32.54	0.47712	24.1208	1.27861
32.55	0.47712	32.55	0.47712	32.55	0.60206	24.126	1.14084
32.56	0.69897	32.56	0.8451	32.56	0.30103	24.1312	1.24963
32.57	0.69897	32.57	0.47712	32.57	0.47712	24.1364	1.03964
32.58	0	32.58	0.47712	32.58	0.77815	24.1416	1.19598
32.59	0	32.59	1	32.59	0.8451	24.1468	1.38138
32.6	0.47712	32.6	0	32.6	0.60206	24.152	1.05942
32.61	0.77815	32.61	0	32.61	0	24.1572	1.07253
32.62	0.30103	32.62	0.60206	32.62	0.47712	24.1624	0.79926
32.63	0.47712	32.63	0.69897	32.63	0.60206	24.1676	1.13827
32.64	0	32.64	0.77815	32.64	0.30103	24.1728	1.30082
32.65	0.30103	32.65	0.60206	32.65	0.8451	24.178	1.13938
32.66	0.30103	32.66	0.47712	32.66	0.30103	24.1832	1.20007
32.67	0	32.67	0.60206	32.67	0.47712	24.1884	1.13973
32.68	0.30103	32.68	--	32.68	0.60206	24.1936	1.25205
32.69	0.47712	32.69	0.60206	32.69	0.90309	24.1988	1.1145
32.7	0	32.7	0.60206	32.7	0.60206	24.204	1.32168
32.71	0.60206	32.71	0.47712	32.71	0.47712	24.2092	1.25538
32.72	0.47712	32.72	0.47712	32.72	0.47712	24.2144	1.02276
32.73	--	32.73	0.77815	32.73	0.69897	24.2196	1.19783
32.74	0.69897	32.74	0.60206	32.74	0.30103	24.2248	0.7939
32.75	0.69897	32.75	0.47712	32.75	0.47712	24.23	0.97645
32.76	0.47712	32.76	0.47712	32.76	--	24.2352	1.06188
32.77	0.30103	32.77	0.77815	32.77	0.30103	24.2404	1.02314
32.78	0	32.78	0.30103	32.78	0.69897	24.2456	1.10042
32.79	0.69897	32.79	0.60206	32.79	0.8451	24.2508	1.15316
32.8	0.60206	32.8	0.90309	32.8	0.30103	24.256	1.06664
32.81	0.77815	32.81	0.77815	32.81	--	24.2612	1.16944
32.82	--	32.82	0.60206	32.82	0.47712	24.2664	0.86921
32.83	0.47712	32.83	0.47712	32.83	0	24.2716	1.16637
32.84	0.47712	32.84	0.47712	32.84	0.30103	24.2768	1.04289
32.85	0.30103	32.85	--	32.85	0.47712	24.282	0.87174
32.86	0	32.86	0.77815	32.86	0.47712	24.2872	0.97432
32.87	0.47712	32.87	0.30103	32.87	0.60206	24.2924	0.82853
32.88	0.30103	32.88	0.47712	32.88	0	24.2976	1.11044
32.89	0	32.89	0.69897	32.89	0.95424	24.3028	0.79662
32.9	0.60206	32.9	--	32.9	0.60206	24.308	0.79676
32.91	0.47712	32.91	0.60206	32.91	0	24.3132	0.92298
32.92	0.47712	32.92	0.47712	32.92	0.30103	24.3184	0.71581
32.93	0	32.93	0	32.93	0.60206	24.3236	1.10061
32.94	0	32.94	0.77815	32.94	0	24.3288	1.02467
32.95	0.47712	32.95	0.77815	32.95	0.77815	24.334	0.9246
32.96	0	32.96	0	32.96	0	24.3392	--
32.97	0.77815	32.97	0.30103	32.97	0.69897	24.3444	0.82485
32.98	0.30103	32.98	0.30103	32.98	0.30103	24.3496	0.62808
32.99	0	32.99	0.47712	32.99	0.69897	24.3548	0.93151
33	0	33	0	33	0.47712	24.36	0.86474
33.01	0.30103	33.01	0.30103	33.01	0.30103	24.3652	0.79518
33.02	0.30103	33.02	0.30103	33.02	0	24.3704	0.80301
33.03	0.47712	33.03	0.69897	33.03	0.30103	24.3756	0.62036
33.04	0.47712	33.04	0.69897	33.04	0	24.3808	0.86953
33.05	--	33.05	0.90309	33.05	--	24.386	0.63587
33.06	0.47712	33.06	0.30103	33.06	0	24.3912	0.32712
33.07	0.47712	33.07	0	33.07	0	24.3964	0.3116
33.08	--	33.08	--	33.08	--	24.4016	0.7502
33.09	0	33.09	0.69897	33.09	0.30103	24.4068	0.49875
33.1	0	33.1	0.69897	33.1	0	24.412	0.62635
33.11	0.60206	33.11	0.30103	33.11	0	24.4172	0.62226
33.12	0	33.12	0.30103	33.12	--	24.4224	0.62692
33.13	0.47712	33.13	0.30103	33.13	--	24.4276	0.31774
33.14	0.69897	33.14	0	33.14	0.30103	24.4328	0.72855
33.15	--	33.15	0.30103	33.15	0.30103	24.438	0.0661
33.16	0.47712	33.16	0	33.16	0	24.4432	0.62704
33.17	--	33.17	0.77815	33.17	0.60206	24.4484	0.74867
33.18	0.30103	33.18	0	33.18	0	24.4536	0.92828
33.19	0	33.19	0	33.19	0.47712	24.4588	0.31566
33.2	0.30103	33.2	0	33.2	0.69897	24.464	0.71389
33.21	0.60206	33.21	0.30103	33.21	0.60206	24.4692	0.31845
33.22	0.30103	33.22	0.47712	33.22	0.69897	24.4744	0.62928
33.23	0	33.23	0.30103	33.23	0.30103	24.4796	0.80332
33.24	--	33.24	0.30103	33.24	0.30103	24.4848	0.5098
33.25	--	33.25	0	33.25	0.47712	24.49	0.93231
33.26	--	33.26	0	33.26	0.30103	24.4952	--
33.27	0.30103	33.27	--	33.27	0	24.5004	0.7189
33.28	0.30103	33.28	0.47712	33.28	0.30103	24.5056	0.87089
33.29	0.30103	33.29	--	33.29	0.30103	24.5108	0.86973
33.3	0	33.3	0.69897	33.3	0.47712	24.516	0.32448
33.31	0	33.31	0.47712	33.31	0	24.5212	0.63721
33.32	0	33.32	0.30103	33.32	0.47712	24.5264	0.80538
33.33	0.30103	33.33	0.47712	33.33	0.60206	24.5316	0.31581
33.34	0.60206	33.34	0.30103	33.34	0.77815	24.5368	0.75663
33.35	0.30103	33.35	0	33.35	0.47712	24.542	0.80139
33.36	0	33.36	0	33.36	0	24.5472	0.71803
33.37	0	33.37	0.47712	33.37	0.47712	24.5524	--
33.38	0.47712	33.38	--	33.38	0.47712	24.5576	0.62055
33.39	0.60206	33.39	0	33.39	--	24.5628	0.63108
33.4	0.60206	33.4	0.30103	33.4	0.77815	24.568	0.62662
33.41	0	33.41	--	33.41	0.30103	24.5732	0.62366
33.42	--	33.42	0.30103	33.42	0.69897	24.5784	0.79984
33.43	0.60206	33.43	0	33.43	0.30103	24.5836	0.63151
33.44	0.30103	33.44	0.77815	33.44	0.60206	24.5888	0.62664
33.45	0.30103	33.45	--	33.45	0.47712	24.594	0.80626
33.46	0.69897	33.46	0.47712	33.46	0.30103	24.5992	0.86874
33.47	0.60206	33.47	--	33.47	0.95424	24.6044	0.71822
33.48	0.60206	33.48	0.60206	33.48	0.47712	24.6096	0.63088
33.49	0.47712	33.49	0.30103	33.49	0	24.6148	0.72056
33.5	--	33.5	0.77815	33.5	0.60206	24.62	0.50272
33.51	0.60206	33.51	0.60206	33.51	--	24.6252	0.6297
33.52	0.60206	33.52	0.30103	33.52	0	24.6304	0.7194
33.53	0	33.53	0	33.53	0.47712	24.6356	0.79758
33.54	0	33.54	--	33.54	0.47712	24.6408	0.97725
33.55	0.30103	33.55	0.60206	33.55	0.47712	24.646	0.80428
33.56	0.60206	33.56	0.60206	33.56	0	24.6512	0.80392
33.57	0.47712	33.57	--	33.57	0.69897	24.6564	0.93323
33.58	0.30103	33.58	0.47712	33.58	0.47712	24.6616	1.02336
33.59	0.60206	33.59	0.30103	33.59	0.47712	24.6668	0.87389
33.6	0.30103	33.6	0.30103	33.6	0.30103	24.672	0.71603
33.61	0.30103	33.61	0	33.61	0.60206	24.6772	0.80494
33.62	0	33.62	0	33.62	0	24.6824	0.65027
33.63	0	33.63	0.69897	33.63	0.30103	24.6876	0.72351
33.64	--	33.64	0.30103	33.64	0.30103	24.6928	0.01667
33.65	0.60206	33.65	0.77815	33.65	0.30103	24.698	1.0613
33.66	0.30103	33.66	0	33.66	0.47712	24.7032	0.86635
33.67	0.30103	33.67	0.30103	33.67	0.47712	24.7084	0.86636
33.68	0.60206	33.68	0.30103	33.68	0.47712	24.7136	0.724
33.69	0.30103	33.69	0	33.69	0.47712	24.7188	0.92309
33.7	0.47712	33.7	0.60206	33.7	0.77815	24.724	0.97281
33.71	0.69897	33.71	0	33.71	0.60206	24.7292	0.86586
33.72	0.30103	33.72	0.60206	33.72	0.60206	24.7344	0.797
33.73	0	33.73	0	33.73	0.77815	24.7396	0.62072
33.74	--	33.74	0	33.74	0.30103	24.7448	1.06314
33.75	--	33.75	0	33.75	0.77815	24.75	0.89213
33.76	0	33.76	0.30103	33.76	0.47712	24.7552	0.9269
33.77	0.47712	33.77	0.69897	33.77	0.8451	24.7604	0.88894
33.78	0	33.78	0	33.78	0.47712	24.7656	1.13614
33.79	0.60206	33.79	0.30103	33.79	0.47712	24.7708	0.80165
33.8	0.47712	33.8	0.47712	33.8	0.30103	24.776	1.06925
33.81	0.30103	33.81	0.47712	33.81	0.60206	24.7812	0.80061
33.82	0.30103	33.82	0	33.82	0.60206	24.7864	0.97905
33.83	--	33.83	0	33.83	0.77815	24.7916	0.80231
33.84	0.30103	33.84	0	33.84	0.47712	24.7968	0.87085
33.85	0.60206	33.85	0.47712	33.85	0.77815	24.802	0.97894
33.86	0.47712	33.86	--	33.86	0.47712	24.8072	0.79776
33.87	0.47712	33.87	0	33.87	0.47712	24.8124	0.92219
33.88	0.47712	33.88	0.30103	33.88	0.30103	24.8176	0.87148
33.89	0.30103	33.89	0.30103	33.89	0.60206	24.8228	0.86633
33.9	--	33.9	0	33.9	0	24.828	0.93001
33.91	0.60206	33.91	0.47712	33.91	0.30103	24.8332	0.87082
33.92	0.47712	33.92	0	33.92	0.30103	24.8384	1.00057
33.93	0.30103	33.93	0.60206	33.93	0.30103	24.8436	0.99192
33.94	0.60206	33.94	0	33.94	1	24.8488	0.889
33.95	0.30103	33.95	0.30103	33.95	0.69897	24.854	0.79826
33.96	0.47712	33.96	0.47712	33.96	0.30103	24.8592	0.6209
33.97	--	33.97	0.30103	33.97	0.47712	24.8644	1.06367
33.98	0.47712	33.98	0.60206	33.98	0.77815	24.8696	0.72844
33.99	0.69897	33.99	0	33.99	0.47712	24.8748	0.80847
34	0.30103	34	0	34	0.47712	24.88	0.63228
34.01	0	34.01	--	34.01	0.60206	24.8852	1.28368
34.02	0.30103	34.02	0.47712	34.02	0	24.8904	0.72056
34.03	0	34.03	0.30103	34.03	0.8451	24.8956	0.86791
34.04	0.47712	34.04	--	34.04	0.60206	24.9008	0.79905
34.05	0.47712	34.05	0	34.05	0.47712	24.906	0.8725
34.06	0	34.06	0	34.06	0	24.9112	1.03684
34.07	0.60206	34.07	0	34.07	--	24.9164	0.62718
34.08	0.69897	34.08	0.77815	34.08	0.69897	24.9216	0.92724
34.09	0.30103	34.09	0.30103	34.09	0.60206	24.9268	0.49855
34.1	0	34.1	0.60206	34.1	0.47712	24.932	0.79816
34.11	0.47712	34.11	0	34.11	0.30103	24.9372	0.80133
34.12	0	34.12	0.47712	34.12	0.60206	24.9424	0.87144
34.13	0.47712	34.13	0.60206	34.13	0.60206	24.9476	0.8683
34.14	0.60206	34.14	0.60206	34.14	0.30103	24.9528	0.80102
34.15	0.30103	34.15	0	34.15	0.60206	24.958	0.92715
34.16	0.47712	34.16	0	34.16	0.30103	24.9632	0.72339
34.17	0.60206	34.17	0	34.17	0.60206	24.9684	1.06332
34.18	0	34.18	0.69897	34.18	0.60206	24.9736	0.72587
34.19	0.69897	34.19	--	34.19	0.60206	24.9788	0.61893
34.2	0.30103	34.2	0.30103	34.2	0.60206	24.984	0.98854
34.21	0.47712	34.21	0	34.21	0.8451	24.9892	0.62084
34.22	--	34.22	0	34.22	0.77815	24.9944	0.73892
34.23	0	34.23	0.30103	34.23	0.8451	24.9996	0.92436
34.24	0.60206	34.24	0.47712	34.24	0.47712	25.0048	0.72162
34.25	0	34.25	0.30103	34.25	0.47712	25.01	0.75326
34.26	0.69897	34.26	0.30103	34.26	0.30103	25.0152	0.7172
34.27	0.60206	34.27	0	34.27	0.60206	25.0204	0.8918
34.28	0.47712	34.28	--	34.28	0	25.0256	0.93102
34.29	0.30103	34.29	0.47712	34.29	0.60206	25.0308	0.50419
34.3	0	34.3	0.30103	34.3	0.77815	25.036	0.49878
34.31	0.47712	34.31	0.90309	34.31	0.69897	25.0412	0.79813
34.32	0	34.32	0	34.32	0.47712	25.0464	0.8016
34.33	0.30103	34.33	0	34.33	0.47712	25.0516	0.80601
34.34	0	34.34	0.60206	34.34	0	25.0568	0.81122
34.35	0.60206	34.35	0	34.35	0.69897	25.062	0.32405
34.36	0.30103	34.36	0.60206	34.36	0.69897	25.0672	0.8011
34.37	0	34.37	0.30103	34.37	0.69897	25.0724	0.32937
34.38	0.47712	34.38	0.60206	34.38	0.47712	25.0776	0.31267
34.39	--	34.39	0.69897	34.39	0.60206	25.0828	0.71956
34.4	0.47712	34.4	0	34.4	0	25.088	0.39681
34.41	0	34.41	0.47712	34.41	0.30103	25.0932	0.72318
34.42	0.47712	34.42	0.77815	34.42	0.60206	25.0984	0.80527
34.43	0.47712	34.43	0.47712	34.43	0.47712	25.1036	0.6202
34.44	0.30103	34.44	0.77815	34.44	0.30103	25.1088	0.49514
34.45	0.60206	34.45	0	34.45	0	25.114	0.31921
34.46	0.47712	34.46	0.60206	34.46	0.30103	25.1192	0.87305
34.47	0	34.47	0.47712	34.47	0.69897	25.1244	0.50469
34.48	0.69897	34.48	0.47712	34.48	0	25.1296	0.02145
34.49	--	34.49	0.30103	34.49	0	25.1348	0.49866
34.5	0.30103	34.5	0	34.5	--	25.14	0.79419
34.51	--	34.51	0.47712	34.51	--	25.1452	0.49594
34.52	0.30103	34.52	0.30103	34.52	0.30103	25.1504	0.62051
34.53	0.60206	34.53	0.30103	34.53	0.47712	25.1556	0.50377
34.54	0	34.54	0.69897	34.54	0	25.1608	0.3103
34.55	0.47712	34.55	0.30103	34.55	0.47712	25.166	0.6244
34.56	0.77815	34.56	0.60206	34.56	0.30103	25.1712	0.50761
34.57	--	34.57	0.47712	34.57	0.30103	25.1764	0.92628
34.58	0	34.58	--	34.58	--	25.1816	0.72156
34.59	0.60206	34.59	0.69897	34.59	0.30103	25.1868	0.02492
34.6	0.47712	34.6	0.30103	34.6	0.60206	25.192	0.32544
34.61	0.47712	34.61	0.30103	34.61	0.47712	25.1972	--
34.62	0	34.62	0	34.62	0	25.2024	0.49951
34.63	0.30103	34.63	0.30103	34.63	0.47712	25.2076	0.33915
34.64	0.60206	34.64	0.60206	34.64	0.30103	25.2128	0.3161
34.65	0.47712	34.65	0.47712	34.65	0	25.218	0.50847
34.66	0	34.66	0.47712	34.66	0	25.2232	0.71823
34.67	0.47712	34.67	0.47712	34.67	0.47712	25.2284	0.02608
34.68	0.47712	34.68	0	34.68	0	25.2336	1.06107
34.69	0.47712	34.69	0	34.69	0	25.2388	0.49675
34.7	0.60206	34.7	--	34.7	0	25.244	0.66145
34.71	0.60206	34.71	--	34.71	0	25.2492	0.66328
34.72	0.47712	34.72	0	34.72	0.30103	25.2544	0.63529
34.73	--	34.73	--	34.73	--	25.2596	0.51112
34.74	0.30103	34.74	0.47712	34.74	0.30103	25.2648	0.6228
34.75	0.47712	34.75	0.47712	34.75	0	25.27	0.62527
34.76	0	34.76	0.30103	34.76	0.30103	25.2752	0.86822
34.77	0.47712	34.77	0.30103	34.77	0.60206	25.2804	0.50691
34.78	0.69897	34.78	0.30103	34.78	0	25.2856	0.38987
34.79	0.47712	34.79	0	34.79	0	25.2908	0.80387
34.8	0.30103	34.8	0	34.8	0.60206	25.296	0.71585
34.81	0.30103	34.81	0.30103	34.81	0.47712	25.3012	1.06854
34.82	0.60206	34.82	0.47712	34.82	0.30103	25.3064	0.38527
34.83	0.30103	34.83	0.47712	34.83	0.30103	25.3116	0.32669
34.84	0.30103	34.84	0	34.84	0.69897	25.3168	0.93057
34.85	0	34.85	0.30103	34.85	0.60206	25.322	0.63293
34.86	0.47712	34.86	0.47712	34.86	0	25.3272	0.62545
34.87	0.47712	34.87	--	34.87	0.69897	25.3324	0.92489
34.88	0.30103	34.88	0	34.88	0.30103	25.3376	0.72015
34.89	0.30103	34.89	0.47712	34.89	0.60206	25.3428	0.49584
34.9	0.47712	34.9	0.30103	34.9	0.60206	25.348	0.80587
34.91	--	34.91	0.30103	34.91	0.47712	25.3532	0.6265
34.92	0.47712	34.92	0.30103	34.92	0.69897	25.3584	0.80046
34.93	0.47712	34.93	0.30103	34.93	0.30103	25.3636	1.13682
34.94	0.60206	34.94	0.47712	34.94	0.30103	25.3688	0.5033
34.95	0	34.95	0.60206	34.95	0.60206	25.374	0.71945
34.96	0.47712	34.96	0.60206	34.96	0.30103	25.3792	0.7984
[truncated: 5,696 more rows]

## Sheet: Fig.1 b
Photno energy	Normalized intensity	Intensity	Linear dichroism	Photno energy	Intensity	Intensity	Linear dichroism
eV	a.u.	a.u.	%	eV	a.u.	a.u.	%
codoping	E⊥Surface	E∥Surface		La doping	E⊥Surface	E∥Surface
525.1	0.81654	0.81705	-0.05053	525.1	0.61971	0.61951	0.02008
525.15	0.81728	0.81692	0.03658	525.15	0.62222	0.6196	0.26154
525.2	0.81852	0.81848	0.0033	525.2	0.62099	0.61898	0.20042
525.25	0.81851	0.81946	-0.09483	525.25	0.61902	0.61946	-0.04437
525.3	0.81725	0.81972	-0.24701	525.3	0.6179	0.61832	-0.04239
525.35	0.81865	0.81932	-0.06629	525.35	0.62108	0.61918	0.18997
525.4	0.81733	0.82001	-0.26816	525.4	0.61795	0.6195	-0.15573
525.45	0.8175	0.8187	-0.12012	525.45	0.61977	0.61963	0.01416
525.5	0.81747	0.81747	0	525.5	0.61843	0.61843	0
525.55	0.81785	0.81798	-0.01285	525.55	0.61943	0.61821	0.12228
525.6	0.81747	0.81649	0.09851	525.6	0.61933	0.61784	0.14893
525.65	0.81853	0.81563	0.29036	525.65	0.6203	0.61891	0.13925
525.7	0.81856	0.81499	0.3577	525.7	0.6193	0.61699	0.23065
525.75	0.81822	0.81511	0.31105	525.75	0.61933	0.61729	0.20479
525.8	0.81698	0.81468	0.22995	525.8	0.61907	0.61487	0.42067
525.85	0.81697	0.81395	0.30232	525.85	0.61884	0.61621	0.26335
525.9	0.81539	0.81341	0.19804	525.9	0.61701	0.61555	0.14641
525.95	0.81572	0.81444	0.12876	525.95	0.61852	0.61487	0.36429
526	0.81533	0.81662	-0.12947	526	0.61701	0.61646	0.05483
526.05	0.81778	0.81383	0.39518	526.05	0.61865	0.61556	0.30868
526.1	0.8168	0.81703	-0.02336	526.1	0.61516	0.61539	-0.02315
526.15	0.81748	0.81668	0.07996	526.15	0.61607	0.61577	0.03003
526.2	0.81635	0.81521	0.11427	526.2	0.61594	0.61536	0.05863
526.25	0.81701	0.81317	0.38349	526.25	0.61667	0.61413	0.25396
526.3	0.81626	0.81454	0.17264	526.3	0.61525	0.61477	0.04824
526.35	0.81627	0.81622	0.00443	526.35	0.61411	0.61463	-0.05234
526.4	0.81687	0.81415	0.27259	526.4	0.61533	0.61481	0.05197
526.45	0.81641	0.81328	0.31326	526.45	0.61493	0.61463	0.03055
526.5	0.81637	0.81438	0.19898	526.5	0.61388	0.61357	0.03185
526.55	0.81616	0.81654	-0.03839	526.55	0.61455	0.61467	-0.01233
526.6	0.81615	0.81488	0.12733	526.6	0.61615	0.61475	0.1397
526.65	0.81597	0.81459	0.1375	526.65	0.61432	0.61495	-0.06292
526.7	0.81546	0.81356	0.18966	526.7	0.61327	0.61526	-0.19944
526.75	0.81556	0.81531	0.02522	526.75	0.61226	0.61485	-0.25952
526.8	0.81621	0.81374	0.24721	526.8	0.61386	0.61393	-0.00747
526.85	0.81595	0.81414	0.18117	526.85	0.61408	0.61407	0.00119
526.9	0.81487	0.81478	0.00861	526.9	0.61334	0.614	-0.06615
526.95	0.81406	0.81527	-0.12133	526.95	0.61332	0.61395	-0.06263
527	0.81517	0.81503	0.01437	527	0.61299	0.61495	-0.19562
527.05	0.81561	0.81506	0.05501	527.05	0.61454	0.61504	-0.04973
527.1	0.81543	0.81388	0.15446	527.1	0.61231	0.61514	-0.28305
527.15	0.81466	0.81517	-0.05139	527.15	0.6132	0.61463	-0.14261
527.2	0.8163	0.81386	0.24466	527.2	0.61298	0.61442	-0.14418
527.25	0.81707	0.81474	0.23245	527.25	0.61442	0.61556	-0.11402
527.3	0.81611	0.8132	0.29065	527.3	0.61672	0.61347	0.32482
527.35	0.81543	0.81363	0.18025	527.35	0.61441	0.61356	0.08457
527.4	0.81517	0.81618	-0.10093	527.4	0.61354	0.61538	-0.18409
527.45	0.81667	0.81284	0.38277	527.45	0.6157	0.61482	0.08737
527.5	0.81569	0.8145	0.11864	527.5	0.6159	0.61501	0.08976
527.55	0.81573	0.81286	0.28732	527.55	0.61513	0.61494	0.01862
527.6	0.81624	0.81271	0.35328	527.6	0.61524	0.61468	0.05675
527.65	0.81637	0.81339	0.29782	527.65	0.61552	0.61597	-0.04513
527.7	0.81683	0.81414	0.26853	527.7	0.61655	0.61779	-0.12371
527.75	0.8171	0.81335	0.37537	527.75	0.61614	0.6185	-0.23605
527.8	0.81787	0.81514	0.27311	527.8	0.61601	0.61753	-0.15174
527.85	0.82143	0.8155	0.59303	527.85	0.61862	0.61824	0.03795
527.9	0.82055	0.81722	0.33303	527.9	0.6196	0.61702	0.25881
527.95	0.82268	0.81881	0.3865	527.95	0.62285	0.61782	0.50252
528	0.82331	0.81969	0.36208	528	0.62243	0.62135	0.10777
528.05	0.82474	0.82206	0.26803	528.05	0.62253	0.62303	-0.04949
528.1	0.82577	0.8251	0.0677	528.1	0.62374	0.6263	-0.25622
528.15	0.82858	0.82714	0.14365	528.15	0.62544	0.6279	-0.24535
528.2	0.82906	0.82919	-0.0129	528.2	0.6274	0.62937	-0.19701
528.25	0.82977	0.83006	-0.02914	528.25	0.62919	0.63047	-0.12875
528.3	0.834	0.83286	0.1148	528.3	0.62793	0.63139	-0.34618
528.35	0.83429	0.83389	0.03985	528.35	0.6304	0.63322	-0.28237
528.4	0.83402	0.83581	-0.17943	528.4	0.63484	0.63402	0.08207
528.45	0.83631	0.8365	-0.01842	528.45	0.63441	0.63594	-0.15252
528.5	0.83791	0.83741	0.04982	528.5	0.6357	0.63544	0.02558
528.55	0.83784	0.8394	-0.15632	528.55	0.63466	0.63883	-0.41722
528.6	0.83837	0.83918	-0.081	528.6	0.63768	0.63796	-0.02861
528.65	0.83949	0.8408	-0.13045	528.65	0.64113	0.63882	0.23126
528.7	0.84163	0.8389	0.27225	528.7	0.63838	0.63881	-0.04359
528.75	0.83968	0.84016	-0.0479	528.75	0.63779	0.63987	-0.20766
528.8	0.84121	0.84114	0.0066	528.8	0.63992	0.64014	-0.02265
528.85	0.83996	0.84001	-0.00432	528.85	0.63949	0.63955	-0.00564
528.9	0.84215	0.84115	0.09999	528.9	0.64237	0.63901	0.33587
528.95	0.84041	0.84031	0.00941	528.95	0.63896	0.64035	-0.13906
529	0.84223	0.84253	-0.03021	529	0.63942	0.64012	-0.06956
529.05	0.8432	0.84301	0.01852	529.05	0.63983	0.63995	-0.0123
529.1	0.84181	0.84157	0.02356	529.1	0.63735	0.63919	-0.1844
529.15	0.84155	0.84104	0.05079	529.15	0.64115	0.64054	0.06152
529.2	0.84062	0.84033	0.02885	529.2	0.63926	0.63996	-0.07018
529.25	0.84087	0.84029	0.05709	529.25	0.64181	0.64006	0.17533
529.3	0.8401	0.8396	0.04951	529.3	0.63815	0.64046	-0.23077
529.35	0.83859	0.83683	0.17667	529.35	0.6374	0.64174	-0.43394
529.4	0.83773	0.83628	0.14563	529.4	0.63434	0.63653	-0.21927
529.45	0.83736	0.83594	0.14266	529.45	0.63449	0.63689	-0.24017
529.5	0.83534	0.83425	0.10916	529.5	0.63404	0.63506	-0.10214
529.55	0.83381	0.83065	0.31516	529.55	0.63065	0.63345	-0.28007
529.6	0.83136	0.82828	0.30815	529.6	0.631	0.63288	-0.18858
529.65	0.82863	0.8267	0.19234	529.65	0.62787	0.62966	-0.17921
529.7	0.82616	0.82526	0.0896	529.7	0.62571	0.62698	-0.12761
529.75	0.82566	0.8245	0.11539	529.75	0.62466	0.62509	-0.04334
529.8	0.82282	0.82011	0.27095	529.8	0.62246	0.62345	-0.09964
529.85	0.82079	0.81749	0.32981	529.85	0.6214	0.62028	0.11156
529.9	0.81884	0.8149	0.39456	529.9	0.61815	0.61786	0.02904
529.95	0.81792	0.81244	0.54756	529.95	0.61779	0.61649	0.12976
530	0.81482	0.81127	0.35485	530	0.61598	0.61502	0.09632
530.05	0.81213	0.8085	0.36308	530.05	0.61361	0.61127	0.23433
530.1	0.81111	0.80657	0.45403	530.1	0.61063	0.60996	0.06756
530.15	0.8095	0.80533	0.41666	530.15	0.60798	0.60821	-0.02298
530.2	0.80751	0.80296	0.45434	530.2	0.60507	0.60702	-0.19442
530.25	0.80667	0.80156	0.51074	530.25	0.60627	0.60675	-0.04744
530.3	0.80611	0.80082	0.52839	530.3	0.60365	0.60484	-0.11947
530.35	0.8064	0.80001	0.63978	530.35	0.60284	0.60404	-0.11977
530.4	0.80388	0.80262	0.12544	530.4	0.6026	0.60169	0.09044
530.45	0.80527	0.80211	0.31559	530.45	0.60257	0.60134	0.12256
530.5	0.80526	0.80221	0.30496	530.5	0.60359	0.60121	0.23754
530.55	0.80812	0.80287	0.52566	530.55	0.60117	0.60184	-0.06678
530.6	0.80889	0.80425	0.46409	530.6	0.60079	0.59999	0.08003
530.65	0.81273	0.80606	0.6671	530.65	0.60264	0.60228	0.03543
530.7	0.81568	0.81121	0.447	530.7	0.60728	0.60217	0.51122
530.75	0.81893	0.81243	0.64996	530.75	0.60712	0.6034	0.372
530.8	0.82572	0.81877	0.69557	530.8	0.60737	0.60511	0.22571
530.85	0.82851	0.82284	0.56713	530.85	0.60922	0.60796	0.12608
530.9	0.8339	0.82932	0.45738	530.9	0.61347	0.60971	0.37552
530.95	0.83934	0.83387	0.54665	530.95	0.61589	0.61192	0.3965
531	0.8466	0.84005	0.65588	531	0.61839	0.61453	0.38609
531.05	0.85187	0.84525	0.6629	531.05	0.62266	0.61877	0.38913
531.1	0.86007	0.85162	0.84549	531.1	0.62655	0.62321	0.33411
531.15	0.86715	0.86066	0.64899	531.15	0.63386	0.6271	0.67595
531.2	0.87478	0.86466	1.01205	531.2	0.63896	0.63217	0.6791
531.25	0.88396	0.87268	1.12748	531.25	0.64452	0.63884	0.5673
531.3	0.89318	0.88223	1.09496	531.3	0.65256	0.64655	0.60168
531.35	0.90465	0.89222	1.24283	531.35	0.66484	0.65385	1.09911
531.4	0.91614	0.90172	1.44242	531.4	0.67535	0.664	1.13554
531.45	0.92793	0.91385	1.40795	531.45	0.6881	0.67643	1.16752
531.5	0.94238	0.92877	1.36151	531.5	0.70212	0.69079	1.13315
531.55	0.95926	0.94216	1.71035	531.55	0.72276	0.70725	1.55076
531.6	0.98074	0.9611	1.96382	531.6	0.74452	0.72634	1.818
531.65	1.00143	0.9765	2.49278	531.65	0.7678	0.74979	1.80063
531.7	1.02659	1.00048	2.61132	531.7	0.7949	0.77377	2.11345
531.75	1.0549	1.02455	3.03536	531.75	0.82621	0.80345	2.27626
531.8	1.08683	1.05552	3.13108	531.8	0.86269	0.83551	2.71806
531.85	1.12042	1.08249	3.79315	531.85	0.89973	0.86858	3.11504
531.9	1.15616	1.11488	4.12742	531.9	0.94261	0.90733	3.52737
531.95	1.19563	1.15316	4.24666	531.95	0.98802	0.94826	3.9756
532	1.24041	1.19151	4.89005	532	1.03624	0.99373	4.25124
532.05	1.28679	1.23514	5.16445	532.05	1.08727	1.04253	4.47416
532.1	1.33483	1.27407	6.07593	532.1	1.13928	1.08742	5.18564
532.15	1.38522	1.32195	6.32768	532.15	1.19401	1.13957	5.44397
532.2	1.43676	1.36745	6.93087	532.2	1.24878	1.18951	5.92621
532.25	1.48735	1.41055	7.67956	532.25	1.30051	1.24054	5.99724
532.3	1.5335	1.45627	7.72304	532.3	1.35119	1.29131	5.98797
532.35	1.58057	1.49963	8.09433	532.35	1.39948	1.33834	6.11394
532.4	1.62299	1.53964	8.33476	532.4	1.44341	1.38049	6.29266
532.45	1.6661	1.57681	8.9293	532.45	1.47934	1.41833	6.10063
532.5	1.69601	1.61069	8.53278	532.5	1.51323	1.4512	6.20288
532.55	1.72222	1.63717	8.5055	532.55	1.53504	1.47464	6.03956
532.6	1.74202	1.65769	8.43238	532.6	1.54892	1.49259	5.63338
532.65	1.75433	1.6725	8.18266	532.65	1.55691	1.50746	4.94496
532.7	1.76107	1.68265	7.84221	532.7	1.55766	1.51039	4.72655
532.75	1.7619	1.68548	7.64162	532.75	1.55562	1.51231	4.3306
532.8	1.75646	1.68807	6.83893	532.8	1.54654	1.50694	3.96047
532.85	1.75146	1.68531	6.6153	532.85	1.53505	1.49837	3.66787
532.9	1.73903	1.68169	5.73381	532.9	1.51857	1.48986	2.87136
532.95	1.72802	1.67535	5.26718	532.95	1.50629	1.47789	2.84021
533	1.71441	1.66592	4.84903	533	1.49334	1.46381	2.95279
533.05	1.70483	1.65506	4.97729	533.05	1.4755	1.44983	2.56654
533.1	1.69021	1.64468	4.55315	533.1	1.46168	1.43792	2.37511
533.15	1.67727	1.63453	4.27415	533.15	1.45099	1.42301	2.79766
533.2	1.66251	1.62538	3.713	533.2	1.43523	1.41023	2.49934
533.25	1.65364	1.61485	3.87817	533.25	1.42169	1.39674	2.49496
533.3	1.64349	1.60141	4.20785	533.3	1.40683	1.3858	2.10295
533.35	1.63093	1.594	3.69278	533.35	1.39264	1.37338	1.92608
533.4	1.61877	1.58595	3.28133	533.4	1.38525	1.36317	2.20863
533.45	1.61006	1.57721	3.28541	533.45	1.37474	1.34786	2.6883
533.5	1.59966	1.56676	3.29036	533.5	1.36393	1.33958	2.43524
533.55	1.58802	1.55556	3.2457	533.55	1.35194	1.32959	2.23489
533.6	1.57842	1.54782	3.06036	533.6	1.34265	1.32184	2.08124
533.65	1.5704	1.54037	3.00208	533.65	1.33534	1.3109	2.44427
533.7	1.56258	1.5281	3.4485	533.7	1.32734	1.30274	2.46
533.75	1.55413	1.52085	3.32777	533.75	1.3183	1.295	2.32969
533.8	1.54604	1.51482	3.12169	533.8	1.30869	1.28948	1.92099
533.85	1.5387	1.5095	2.92019	533.85	1.30616	1.28154	2.46174
533.9	1.53302	1.50254	3.04791	533.9	1.29827	1.27455	2.37238
533.95	1.52615	1.49538	3.07675	533.95	1.29358	1.27026	2.33223
534	1.51854	1.49279	2.57431	534	1.2873	1.26346	2.38404
534.05	1.514	1.48846	2.55449	534.05	1.28345	1.25788	2.55655
534.1	1.50997	1.48479	2.51824	534.1	1.27829	1.25699	2.13081
534.15	1.5058	1.48073	2.50673	534.15	1.27765	1.25146	2.61919
534.2	1.50042	1.47656	2.38587	534.2	1.27034	1.25076	1.9585
534.25	1.49525	1.47488	2.03697	534.25	1.26926	1.24763	2.1632
534.3	1.4932	1.47279	2.04109	534.3	1.2664	1.2463	2.01041
534.35	1.49032	1.47025	2.00633	534.35	1.26481	1.24445	2.03633
534.4	1.48721	1.46785	1.93565	534.4	1.26152	1.24179	1.97302
534.45	1.48578	1.46503	2.07505	534.45	1.26209	1.24145	2.0632
534.5	1.48348	1.46638	1.70963	534.5	1.2582	1.23961	1.85944
534.55	1.48284	1.46711	1.57315	534.55	1.25991	1.23995	1.99667
534.6	1.48218	1.46534	1.68414	534.6	1.25948	1.2421	1.73732
534.65	1.47762	1.46446	1.31553	534.65	1.25822	1.24413	1.40947
534.7	1.4808	1.46614	1.46625	534.7	1.26145	1.24816	1.32857
534.75	1.48013	1.46823	1.19053	534.75	1.26089	1.24858	1.23118
534.8	1.48159	1.46983	1.17553	534.8	1.26621	1.25208	1.41309
534.85	1.4839	1.47238	1.15194	534.85	1.26652	1.25776	0.87551
534.9	1.48536	1.47674	0.86243	534.9	1.27022	1.26157	0.86449
534.95	1.48827	1.48188	0.63951	534.95	1.27225	1.26667	0.55755
535	1.49397	1.48597	0.79995	535	1.27739	1.27037	0.70207
535.05	1.49804	1.49297	0.50692	535.05	1.2832	1.27439	0.88101
535.1	1.50221	1.49695	0.5254	535.1	1.28986	1.28334	0.65132
535.15	1.50865	1.50533	0.33135	535.15	1.2978	1.28823	0.957
535.2	1.51391	1.51225	0.16584	535.2	1.3055	1.29863	0.68666
535.25	1.52202	1.52103	0.09906	535.25	1.3101	1.30464	0.54572
535.3	1.52789	1.52766	0.02308	535.3	1.31788	1.31305	0.48346
535.35	1.5361	1.53794	-0.18455	535.35	1.32805	1.32212	0.59291
535.4	1.54445	1.54556	-0.11108	535.4	1.33769	1.33106	0.66313
535.45	1.55213	1.55424	-0.21136	535.45	1.34601	1.33952	0.6496
535.5	1.55985	1.56258	-0.27298	535.5	1.35475	1.34869	0.60613
535.55	1.56607	1.56847	-0.24004	535.55	1.36308	1.35682	0.62596
535.6	1.57527	1.57516	0.01078	535.6	1.3694	1.36761	0.17838
535.65	1.58353	1.58553	-0.20005	535.65	1.37664	1.37542	0.12124
535.7	1.58927	1.58949	-0.02199	535.7	1.38609	1.38045	0.56356
535.75	1.59744	1.59885	-0.14122	535.75	1.39599	1.3905	0.54961
535.8	1.60484	1.6068	-0.19629	535.8	1.4066	1.3987	0.78967
535.85	1.61324	1.61495	-0.17083	535.85	1.41266	1.40795	0.47097
535.9	1.6213	1.62353	-0.2232	535.9	1.41962	1.41616	0.34622
535.95	1.62934	1.63239	-0.30548	535.95	1.42989	1.42336	0.65344
536	1.63725	1.63979	-0.25436	536	1.43964	1.43108	0.85583
536.05	1.6482	1.64817	0.0038	536.05	1.44671	1.44027	0.64386
536.1	1.65579	1.65791	-0.21122	536.1	1.45211	1.45052	0.15924
536.15	1.66448	1.66602	-0.15305	536.15	1.46156	1.45842	0.31474
536.2	1.67587	1.67665	-0.07828	536.2	1.47393	1.46847	0.54617
536.25	1.68559	1.68632	-0.07327	536.25	1.48762	1.48158	0.60357
536.3	1.69564	1.69823	-0.25897	536.3	1.49553	1.49382	0.17053
536.35	1.70585	1.71001	-0.41559	536.35	1.50504	1.50391	0.11252
536.4	1.7162	1.71971	-0.35109	536.4	1.52054	1.51485	0.56939
536.45	1.72747	1.72834	-0.08744	536.45	1.53137	1.52725	0.41194
536.5	1.73709	1.7401	-0.30063	536.5	1.5433	1.53913	0.4172
536.55	1.74602	1.75159	-0.5571	536.55	1.55077	1.54845	0.23213
536.6	1.75572	1.7619	-0.61795	536.6	1.55653	1.55902	-0.24982
536.65	1.76381	1.76706	-0.3252	536.65	1.5724	1.56658	0.58189
536.7	1.77243	1.77802	-0.55915	536.7	1.57882	1.57459	0.42245
536.75	1.78043	1.78364	-0.32186	536.75	1.58577	1.58463	0.11429
536.8	1.78629	1.79413	-0.78465	536.8	1.58883	1.5939	-0.50786
536.85	1.78959	1.80112	-1.15301	536.85	1.59434	1.60198	-0.76362
536.9	1.7936	1.80316	-0.95589	536.9	1.60005	1.60593	-0.58782
536.95	1.79728	1.80824	-1.09583	536.95	1.60217	1.61065	-0.84806
537	1.79958	1.81207	-1.24972	537	1.60295	1.61467	-1.17214
537.05	1.79958	1.81349	-1.39111	537.05	1.60311	1.61522	-1.21104
537.1	1.8007	1.81746	-1.67674	537.1	1.6018	1.61842	-1.66198
537.15	1.79827	1.81463	-1.63601	537.15	1.5996	1.61603	-1.64264
537.2	1.79635	1.81501	-1.86666	537.2	1.59747	1.61381	-1.6334
537.25	1.79477	1.81125	-1.64723	537.25	1.58979	1.61349	-2.36923
537.3	1.787	1.80732	-2.03257	537.3	1.58804	1.60978	-2.17462
537.35	1.7834	1.80205	-1.86541	537.35	1.58138	1.60301	-2.16329
537.4	1.77564	1.79481	-1.91671	537.4	1.57695	1.59569	-1.87304
537.45	1.76923	1.78554	-1.63114	537.45	1.56941	1.58755	-1.81397
537.5	1.75936	1.77945	-2.00919	537.5	1.56233	1.58091	-1.85853
537.55	1.75022	1.76886	-1.86409	537.55	1.55041	1.56987	-1.94599
537.6	1.73911	1.75857	-1.9454	537.6	1.53866	1.55859	-1.99296
537.65	1.7298	1.74574	-1.5942	537.65	1.52797	1.54785	-1.98716
537.7	1.71684	1.73618	-1.93382	537.7	1.51584	1.53498	-1.9142
537.75	1.70604	1.72411	-1.80699	537.75	1.50466	1.52643	-2.17699
537.8	1.69468	1.71165	-1.697	537.8	1.4916	1.51195	-2.03494
537.85	1.68146	1.69839	-1.69244	537.85	1.47776	1.4986	-2.08468
537.9	1.6693	1.68684	-1.75364	537.9	1.46468	1.48486	-2.0183
537.95	1.65588	1.67089	-1.5009	537.95	1.45095	1.47357	-2.26274
538	1.64291	1.65998	-1.70616	538	1.43681	1.46103	-2.42185
538.05	1.63004	1.64406	-1.40235	538.05	1.42522	1.44459	-1.93701
538.1	1.61638	1.62976	-1.33763	538.1	1.40852	1.42602	-1.74995
538.15	1.60258	1.61515	-1.25706	538.15	1.39402	1.41524	-2.12195
538.2	1.58674	1.59987	-1.3132	538.2	1.38037	1.4036	-2.32368
538.25	1.5749	1.58636	-1.14641	538.25	1.36685	1.39025	-2.3399
538.3	1.55973	1.57148	-1.17474	538.3	1.35297	1.37454	-2.1571
538.35	1.54717	1.55655	-0.93827	538.35	1.33726	1.35887	-2.16157
538.4	1.53354	1.54201	-0.84632	538.4	1.3278	1.34662	-1.8824
538.45	1.52163	1.53025	-0.86187	538.45	1.31274	1.3323	-1.95583
538.5	1.50855	1.51798	-0.94236	538.5	1.29882	1.3218	-2.29808
538.55	1.4955	1.50479	-0.92835	538.55	1.28709	1.30723	-2.0143
538.6	1.48346	1.49078	-0.73133	538.6	1.27534	1.29281	-1.74708
538.65	1.4723	1.47637	-0.40676	538.65	1.26547	1.28024	-1.47695
538.7	1.45919	1.4642	-0.50121	538.7	1.25071	1.27042	-1.97051
538.75	1.44603	1.45187	-0.58376	538.75	1.23757	1.2525	-1.49298
538.8	1.43563	1.44008	-0.44491	538.8	1.22664	1.242	-1.53594
538.85	1.42629	1.42884	-0.25421	538.85	1.21895	1.22896	-1.00096
538.9	1.41553	1.41874	-0.32095	538.9	1.20821	1.21825	-1.00418
538.95	1.40559	1.40838	-0.27876	538.95	1.2008	1.20651	-0.57096
539	1.39602	1.39753	-0.15187	539	1.18635	1.19686	-1.05129
539.05	1.38734	1.38737	-0.00288	539.05	1.17905	1.18735	-0.82921
539.1	1.37845	1.37904	-0.05911	539.1	1.17167	1.17922	-0.75426
539.15	1.37083	1.37046	0.03712	539.15	1.16215	1.16993	-0.77706
539.2	1.36315	1.36353	-0.03795	539.2	1.15338	1.15985	-0.6466
539.25	1.35777	1.35617	0.15952	539.25	1.14654	1.15226	-0.57192
539.3	1.34975	1.34816	0.15861	539.3	1.14121	1.14443	-0.32164
539.35	1.34501	1.34559	-0.05751	539.35	1.13375	1.13924	-0.54906
539.4	1.33926	1.33911	0.01557	539.4	1.12748	1.1318	-0.43186
539.45	1.33387	1.33362	0.025	539.45	1.11948	1.12619	-0.67072
539.5	1.32846	1.32762	0.0839	539.5	1.11768	1.12158	-0.39037
539.55	1.32457	1.32302	0.15494	539.55	1.11302	1.11656	-0.35402
539.6	1.31962	1.31873	0.08916	539.6	1.1079	1.11185	-0.39427
539.65	1.31569	1.31501	0.06796	539.65	1.10201	1.10837	-0.6352
539.7	1.31403	1.30926	0.47687	539.7	1.09821	1.10316	-0.49465
539.75	1.31072	1.30621	0.45048	539.75	1.09648	1.10048	-0.3998
539.8	1.30809	1.30401	0.40759	539.8	1.09286	1.09586	-0.29953
539.85	1.30577	1.30238	0.33925	539.85	1.0914	1.0934	-0.19978
539.9	1.30218	1.3011	0.10796	539.9	1.08693	1.09188	-0.49519
539.95	1.30118	1.29663	0.45487	539.95	1.08549	1.08932	-0.38374
540	1.2985	1.29369	0.48077	540	1.08545	1.08843	-0.29873
540.05	1.29831	1.2928	0.55102	540.05	1.08479	1.08721	-0.24169
540.1	1.29996	1.29144	0.85149	540.1	1.08208	1.08666	-0.45724
540.15	1.29833	1.29291	0.54181	540.15	1.08044	1.08518	-0.47437
540.2	1.29675	1.29115	0.56013	540.2	1.07982	1.08554	-0.57211
540.25	1.29752	1.29235	0.51628	540.25	1.08086	1.08266	-0.18024
540.3	1.29732	1.29266	0.4666	540.3	1.08158	1.08479	-0.32098
540.35	1.29732	1.29325	0.40652	540.35	1.08283	1.08662	-0.37817
540.4	1.30044	1.29587	0.45733	540.4	1.08522	1.09127	-0.60501
540.45	1.30138	1.29711	0.42698	540.45	1.08725	1.09075	-0.35
540.5	1.30332	1.29623	0.7095	540.5	1.08984	1.09482	-0.49818
540.55	1.30704	1.29947	0.75699	540.55	1.09525	1.09815	-0.28956
540.6	1.30908	1.30145	0.76284	540.6	1.09688	1.10107	-0.41818
540.65	1.31171	1.3059	0.58033	540.65	1.10264	1.10419	-0.15469
540.7	1.31571	1.30964	0.60746	540.7	1.10537	1.10511	0.02643
540.75	1.31932	1.3128	0.6519	540.75	1.11167	1.11401	-0.23461
540.8	1.3249	1.31963	0.5271	540.8	1.11587	1.11972	-0.38491
540.85	1.33022	1.32277	0.74502	540.85	1.12086	1.12546	-0.46005
540.9	1.33483	1.32747	0.73609	540.9	1.12479	1.13177	-0.69811
540.95	1.33796	1.33154	0.64205	540.95	1.13007	1.13405	-0.39772
541	1.34265	1.33683	0.58246	541	1.13632	1.14159	-0.52638
541.05	1.34564	1.34334	0.23001	541.05	1.14027	1.14889	-0.8616
541.1	1.35101	1.34876	0.22554	541.1	1.14382	1.15196	-0.81404
541.15	1.35419	1.35193	0.2261	541.15	1.14853	1.15413	-0.56036
541.2	1.35624	1.35651	-0.02734	541.2	1.1505	1.15877	-0.82685
541.25	1.3593	1.3605	-0.12008	541.25	1.15479	1.16378	-0.89812
541.3	1.36231	1.36274	-0.04249	541.3	1.15521	1.16885	-1.3644
541.35	1.36303	1.36683	-0.38061	541.35	1.15714	1.16981	-1.26701
541.4	1.36459	1.36784	-0.32462	541.4	1.15674	1.17133	-1.45912
541.45	1.36622	1.36941	-0.31821	541.45	1.15968	1.1723	-1.26232
541.5	1.366	1.37042	-0.44247	541.5	1.161	1.17242	-1.14222
541.55	1.36648	1.3699	-0.34165	541.55	1.16039	1.17061	-1.02159
541.6	1.36405	1.36862	-0.45774	541.6	1.15771	1.1685	-1.07961
541.65	1.36491	1.36675	-0.18435	541.65	1.15476	1.16607	-1.13175
541.7	1.36177	1.36552	-0.37532	541.7	1.1542	1.16613	-1.19317
541.75	1.36144	1.36587	-0.44237	541.75	1.15093	1.1639	-1.29753
541.8	1.35709	1.36285	-0.57662	541.8	1.14864	1.16091	-1.22743
541.85	1.35389	1.36106	-0.71709	541.85	1.1439	1.15656	-1.26624
541.9	1.35178	1.35532	-0.35365	541.9	1.14053	1.15139	-1.08676
541.95	1.3485	1.35363	-0.51289	541.95	1.13851	1.14946	-1.09492
542	1.34551	1.35045	-0.49378	542	1.13191	1.14432	-1.24041
542.05	1.3425	1.34514	-0.26386	542.05	1.12746	1.13732	-0.98624
542.1	1.33684	1.33887	-0.20354	542.1	1.1236	1.1339	-1.02917
542.15	1.3313	1.3345	-0.32002	542.15	1.11761	1.12975	-1.21414
542.2	1.32647	1.33036	-0.38907	542.2	1.11666	1.12403	-0.73663
542.25	1.32266	1.3281	-0.54372	542.25	1.10976	1.11831	-0.85558
542.3	1.3195	1.32332	-0.38152	542.3	1.105	1.11325	-0.82452
542.35	1.31612	1.32026	-0.41402	542.35	1.10217	1.10951	-0.73428
542.4	1.3113	1.31591	-0.46116	542.4	1.09744	1.10583	-0.83844
542.45	1.30735	1.31297	-0.56208	542.45	1.09309	1.10019	-0.70972
542.5	1.30389	1.30997	-0.60851	542.5	1.08994	1.0962	-0.62546
542.55	1.30121	1.3054	-0.41878	542.55	1.0848	1.09128	-0.6477
542.6	1.29638	1.3002	-0.38222	542.6	1.08041	1.08564	-0.52331
542.65	1.2929	1.29568	-0.27777	542.65	1.07787	1.08316	-0.52959
542.7	1.29053	1.29583	-0.52966	542.7	1.07306	1.07895	-0.58885
542.75	1.28702	1.29356	-0.65412	542.75	1.07222	1.07838	-0.61594
542.8	1.28574	1.28744	-0.17038	542.8	1.06897	1.07618	-0.72125
542.85	1.28227	1.28418	-0.19163	542.85	1.06759	1.07339	-0.57959
542.9	1.27921	1.28094	-0.17339	542.9	1.06448	1.06991	-0.54237
542.95	1.2771	1.27895	-0.18518	542.95	1.0623	1.06623	-0.39369
543	1.27619	1.27687	-0.06828	543	1.06087	1.06679	-0.59216
543.05	1.27543	1.27435	0.10764	543.05	1.05828	1.06364	-0.53577
543.1	1.2746	1.2723	0.23045	543.1	1.05703	1.06319	-0.6153
543.15	1.27243	1.27156	0.08653	543.15	1.05643	1.06193	-0.55001
543.2	1.27244	1.27181	0.0634	543.2	1.0549	1.06337	-0.84711
543.25	1.27147	1.27207	-0.06031	543.25	1.05553	1.06416	-0.86345
543.3	1.27201	1.2718	0.02107	543.3	1.05734	1.06227	-0.49294
543.35	1.27277	1.27198	0.07876	543.35	1.05593	1.06117	-0.52375
543.4	1.27345	1.27216	0.12925	543.4	1.05825	1.06393	-0.56821
543.45	1.27423	1.27324	0.09919	543.45	1.05879	1.0632	-0.44149
543.5	1.27561	1.27387	0.17426	543.5	1.06055	1.06422	-0.36744
543.55	1.27641	1.27558	0.08287	543.55	1.06275	1.06319	-0.04345
543.6	1.2784	1.27532	0.30795	543.6	1.06464	1.06535	-0.07077
543.65	1.27832	1.27594	0.23839	543.65	1.06694	1.06799	-0.10548
543.7	1.27945	1.27828	0.11729	543.7	1.06799	1.07264	-0.46458
543.75	1.28091	1.28038	0.05291	543.75	1.06827	1.07108	-0.28075
543.8	1.28206	1.27939	0.26653	543.8	1.06952	1.07036	-0.08398
543.85	1.28503	1.28126	0.37648	543.85	1.07146	1.0727	-0.1239
543.9	1.28581	1.28212	0.36881	543.9	1.07507	1.07609	-0.10174
543.95	1.2848	1.283	0.18023	543.95	1.07332	1.07782	-0.45063
544	1.28605	1.28324	0.28053	544	1.07662	1.07701	-0.03834
544.05	1.28662	1.28344	0.31725	544.05	1.07765	1.07592	0.17228
544.1	1.28667	1.28339	0.32822	544.1	1.07803	1.07944	-0.14147
544.15	1.28797	1.28554	0.24285	544.15	1.07841	1.07808	0.03293
544.2	1.28817	1.28416	0.40011	544.2	1.08123	1.08003	0.12055
544.25	1.28962	1.28497	0.46486	544.25	1.08221	1.079	0.32051
544.3	1.28964	1.28342	0.62202	544.3	1.07988	1.07975	0.01225
544.35	1.2873	1.2842	0.30932	544.35	1.07958	1.08117	-0.15883
544.4	1.28677	1.285	0.17722	544.4	1.08144	1.08027	0.11694
544.45	1.28667	1.28392	0.27525	544.45	1.08345	1.07881	0.46378
544.5	1.28642	1.28057	0.58502	544.5	1.07987	1.07902	0.08524
544.55	1.28584	1.28279	0.30468	544.55	1.08133	1.07734	0.39972
544.6	1.2847	1.27787	0.68292	544.6	1.07985	1.07439	0.5458
544.65	1.28332	1.27902	0.42969	544.65	1.08053	1.07508	0.54521
544.7	1.28164	1.27421	0.74208	544.7	1.07756	1.07321	0.43458
544.75	1.28033	1.27396	0.63752	544.75	1.07685	1.06999	0.68609
544.8	1.27904	1.27348	0.55559	544.8	1.07609	1.07035	0.57367
544.85	1.27696	1.26987	0.70854	544.85	1.07329	1.06916	0.41279
544.9	1.27358	1.26954	0.40398	544.9	1.07033	1.06758	0.275
544.95	1.27106	1.26556	0.55009	544.95	1.07025	1.06379	0.64561
545	1.26946	1.26159	0.78667	545	1.06452	1.05979	0.47321
545.05	1.26711	1.25777	0.9344	545.05	1.06339	1.05899	0.44006
545.1	1.26338	1.25662	0.67544	545.1	1.06001	1.05658	0.34298
545.15	1.26159	1.25366	0.79331	545.15	1.05881	1.05524	0.35634
545.2	1.25971	1.25143	0.82822	545.2	1.05979	1.05311	0.66797
545.25	1.2576	1.24821	0.93922	545.25	1.05463	1.04925	0.53865
545.3	1.25378	1.24623	0.75464	545.3	1.053	1.0476	0.53946
545.35	1.25263	1.24615	0.64783	545.35	1.0493	1.04516	0.41399
545.4	1.24955	1.24124	0.83029	545.4	1.04743	1.04193	0.55016
545.45	1.24699	1.2394	0.75814	545.45	1.04431	1.04	0.43081
545.5	1.24322	1.23605	0.71769	545.5	1.04176	1.03557	0.61921
545.55	1.24115	1.23337	0.7785	545.55	1.03816	1.0339	0.42607
545.6	1.23869	1.23113	0.75632	545.6	1.03572	1.0316	0.41196
545.65	1.23665	1.22968	0.69718	545.65	1.03451	1.03088	0.36282
545.7	1.23413	1.22704	0.70947	545.7	1.03207	1.02806	0.4008
545.75	1.23322	1.22282	1.03966	545.75	1.03017	1.02645	0.3717
545.8	1.23062	1.22206	0.85537	545.8	1.02744	1.02526	0.21744
545.85	1.22819	1.21976	0.84227	545.85	1.02434	1.02392	0.04249
545.9	1.22613	1.21756	0.85663	545.9	1.0229	1.02203	0.08646
545.95	1.22452	1.21512	0.94033	545.95	1.02301	1.01971	0.3295
546	1.22269	1.21271	0.99793	546	1.01948	1.01576	0.37174
546.05	1.22262	1.21268	0.99381	546.05	1.0188	1.01519	0.36152
546.1	1.21957	1.21025	0.93254	546.1	1.01656	1.01501	0.1551
546.15	1.21757	1.21143	0.6144	546.15	1.01666	1.01322	0.3442
546.2	1.21701	1.20957	0.74341	546.2	1.01537	1.00992	0.54487
546.25	1.21436	1.20845	0.59119	546.25	1.01485	1.00962	0.52301
546.3	1.21278	1.20626	0.65191	546.3	1.01093	1.00769	0.32393
546.35	1.21264	1.20582	0.68183	546.35	1.00918	1.00749	0.16937
546.4	1.2112	1.20504	0.6154	546.4	1.00854	1.00794	0.06038
546.45	1.21063	1.20269	0.79396	546.45	1.0075	1.00256	0.49414
546.5	1.20901	1.20041	0.85993	546.5	1.00723	1.00101	0.62194
546.55	1.20805	1.20003	0.80178	546.55	1.0069	1.00048	0.64203
546.6	1.20561	1.19989	0.57192	546.6	1.0045	1.00196	0.25418
546.65	1.20427	1.19919	0.50816	546.65	1.00401	1.00009	0.39194
546.7	1.20395	1.19495	0.8997	546.7	1.00373	0.99782	0.59144
546.75	1.20178	1.19511	0.66722	546.75	1.0018	0.99558	0.62246
546.8	1.20071	1.19662	0.40893	546.8	0.99911	0.99526	0.3846
546.85	1.20052	1.19351	0.70124	546.85	0.99711	0.99614	0.0972
546.9	1.20008	1.19221	0.78727	546.9	0.99745	0.99076	0.66861
546.95	1.19873	1.19054	0.81814	546.95	0.99759	0.9895	0.80827
547	1.19685	1.19063	0.62173	547	0.99661	0.98871	0.79012
547.05	1.19576	1.1881	0.76522	547.05	0.99679	0.98855	0.82468
547.1	1.19677	1.18986	0.69104	547.1	0.99464	0.9888	0.58393
547.15	1.19777	1.18695	1.08208	547.15	0.99536	0.98721	0.81506
547.2	1.19637	1.18753	0.88462	547.2	0.99492	0.98737	0.75456
547.25	1.19676	1.18624	1.05227	547.25	0.99438	0.98718	0.71967
547.3	1.19496	1.18886	0.61058	547.3	0.99121	0.98843	0.27761
547.35	1.19483	1.18581	0.90125	547.35	0.99347	0.98532	0.81504
547.4	1.19456	1.184	1.0563	547.4	0.99281	0.98734	0.54769
547.45	1.19569	1.18369	1.20047	547.45	0.99418	0.98732	0.68561
547.5	1.19517	1.18395	1.12219	547.5	0.99396	0.98626	0.77014
547.55	1.19594	1.18482	1.11184	547.55	0.99442	0.98657	0.78449
547.6	1.19598	1.18282	1.31641	547.6	0.99389	0.98478	0.91044
547.65	1.19724	1.18422	1.30209	547.65	0.99611	0.98545	1.06593
547.7	1.19787	1.18413	1.3738	547.7	0.99614	0.9881	0.80448
547.75	1.19675	1.18555	1.1204	547.75	0.99587	0.98878	0.70932
547.8	1.19834	1.1861	1.2245	547.8	0.99489	0.98772	0.71705
547.85	1.19884	1.18531	1.3524	547.85	0.9963	0.98647	0.98292
547.9	1.19903	1.18583	1.31933	547.9	0.9969	0.98771	0.9192
547.95	1.20033	1.18683	1.3496	547.95	0.99889	0.9895	0.93895
548	1.20283	1.18657	1.62636	548	1.00164	0.98908	1.25587
548.05	1.20359	1.18737	1.6214	548.05	1.00043	0.98978	1.06569
548.1	1.20331	1.18795	1.53683	548.1	1.00307	0.99095	1.21238
548.15	1.20482	1.19038	1.44308	548.15	1.00186	0.99259	0.92608
548.2	1.20644	1.19192	1.45139	548.2	1.00422	0.99219	1.2021
548.25	1.20605	1.19312	1.293	548.25	1.00495	0.99308	1.18705
548.3	1.20606	1.19462	1.14398	548.3	1.00462	0.9951	0.95181
548.35	1.20779	1.19714	1.06491	548.35	1.006	0.99647	0.95292
548.4	1.20999	1.19725	1.27411	548.4	1.00581	0.99819	0.76217
548.45	1.21075	1.19802	1.27277	548.45	1.00925	0.99737	1.18778
548.5	1.21218	1.1989	1.32815	548.5	1.00895	0.99832	1.06337
548.55	1.21036	1.19855	1.18071	548.55	1.00959	0.99972	0.98721
548.6	1.21137	1.19824	1.31241	548.6	1.01111	1.00197	0.91346
548.65	1.21301	1.19691	1.60985	548.65	1.0123	1.00239	0.99112
548.7	1.21412	1.20042	1.36981	548.7	1.01064	1.00497	0.56767
548.75	1.21583	1.20366	1.21778	548.75	1.01252	1.00527	0.7252
548.8	1.21595	1.20107	1.48827	548.8	1.01173	1.00916	0.25734
548.85	1.21794	1.20382	1.41137	548.85	1.01366	1.00971	0.39592
548.9	1.21895	1.2017	1.72534	548.9	1.01449	1.0084	0.60884
548.95	1.2169	1.20332	1.35764	548.95	1.01529	1.00741	0.78871
549	1.21778	1.20316	1.46142	549	1.01572	1.00723	0.8494
549.05	1.21689	1.20307	1.38206	549.05	1.01442	1.0114	0.30195
549.1	1.2181	1.20379	1.43066	549.1	1.01396	1.00992	0.40468
549.15	1.21781	1.20347	1.43401	549.15	1.01525	1.00805	0.72002
549.2	1.21918	1.20426	1.49179	549.2	1.01549	1.00744	0.80473
549.25	1.21697	1.20744	0.95279	549.25	1.01302	1.00883	0.41956
549.3	1.21828	1.20714	1.11471	549.3	1.01427	1.01092	0.3344
549.35	1.21838	1.20549	1.28836	549.35	1.01299	1.01017	0.28204
549.4	1.21925	1.20598	1.32703	549.4	1.0138	1.00766	0.6142
549.45	1.21883	1.20483	1.40017	549.45	1.01236	1.00579	0.65663
549.5	1.21565	1.20509	1.05592	549.5	1.01017	1.00744	0.27301
549.55	1.21532	1.20352	1.17991	549.55	1.01315	1.00768	0.54722
549.6	1.21501	1.20438	1.06233	549.6	1.01216	1.0049	0.72622
549.65	1.21423	1.20185	1.2376	549.65	1.01316	1.00411	0.90401
549.7	1.21432	1.20496	0.93614	549.7	1.00954	1.0052	0.43325
549.75	1.21239	1.20181	1.05799	549.75	1.0091	1.00395	0.51517
549.8	1.21367	1.20165	1.2021	549.8	1.00817	1.00618	0.19909
549.85	1.21222	1.19941	1.28116	549.85	1.00634	1.00396	0.23806
549.9	1.21137	1.19942	1.19508	549.9	1.00706	1.00048	0.65844
549.95	1.21018	1.19991	1.02721	549.95	1.00611	1.0016	0.45068
550	1.20855	1.20056	0.7997	550	1.00506	1.00155	0.35147
550.05	1.21008	1.19928	1.0807	550.05	1.00298	1.00061	0.23687
550.1	1.20752	1.19606	1.14604	550.1	1.00152	0.99676	0.47578
550.15	1.20561	1.1943	1.13087	550.15	1.00245	0.99724	0.52101
550.2	1.20447	1.19627	0.81999	550.2	1.00121	0.99589	0.53229
550.25	1.2034	1.19566	0.77403	550.25	0.99861	0.99572	0.28847
550.3	1.20262	1.19119	1.14288	550.3	1.00225	0.99361	0.86411
550.35	1.20269	1.19164	1.10525	550.35	0.99889	0.99391	0.49735
550.4	1.20107	1.1907	1.03687	550.4	0.99758	0.99184	0.57466
550.45	1.20072	1.19085	0.98681	550.45	0.99516	0.99255	0.26086
550.5	1.19876	1.18886	0.99041	550.5	0.99448	0.99099	0.34949
550.55	1.1982	1.1887	0.94996	550.55	0.99501	0.98864	0.63729
550.6	1.19659	1.18728	0.93059	550.6	0.99071	0.98646	0.42496
550.65	1.19631	1.18529	1.10172	550.65	0.99248	0.98681	0.56666
550.7	1.19475	1.18612	0.86252	550.7	0.99026	0.98599	0.42684
550.75	1.19414	1.18542	0.87168	550.75	0.98918	0.98549	0.36928
550.8	1.19465	1.18535	0.93062	550.8	0.98748	0.98571	0.17674
550.85	1.19494	1.18334	1.15924	550.85	0.98655	0.98465	0.1893
550.9	1.19357	1.18213	1.14371	550.9	0.98553	0.98338	0.21442
550.95	1.19261	1.1818	1.08145	550.95	0.9875	0.9832	0.4294
551	1.19184	1.18262	0.92222	551	0.9852	0.98148	0.37201
551.05	1.19124	1.18091	1.03302	551.05	0.98825	0.97974	0.85085
551.1	1.18848	1.1809	0.75765	551.1	0.98615	0.98107	0.50856
551.15	1.18774	1.18084	0.69007	551.15	0.98277	0.98117	0.15959
551.2	1.18688	1.17928	0.75968	551.2	0.9842	0.98103	0.31664
551.25	1.18525	1.18039	0.48574	551.25	0.9824	0.98135	0.10471
551.3	1.18591	1.17988	0.60332	551.3	0.98266	0.9796	0.30593
551.35	1.18716	1.18062	0.65399	551.35	0.98294	0.98113	0.1818
551.4	1.1853	1.1799	0.54054	551.4	0.98221	0.98052	0.16838
551.45	1.186	1.17994	0.60572	551.45	0.98249	0.97986	0.26275
551.5	1.18512	1.1776	0.75231	551.5	0.97942	0.97974	-0.03231
551.55	1.18479	1.18118	0.36084	551.55	0.98074	0.97997	0.07705
551.6	1.18329	1.17698	0.63118	551.6	0.98014	0.97991	0.02371
551.65	1.18157	1.17754	0.4028	551.65	0.9797	0.97936	0.03461
551.7	1.18141	1.17938	0.203	551.7	0.97973	0.98067	-0.09404
551.75	1.18131	1.17717	0.41428	551.75	0.97964	0.97975	-0.0116
551.8	1.18037	1.17748	0.2885	551.8	0.97658	0.97967	-0.30916
551.85	1.1807	1.1749	0.58032	551.85	0.97845	0.98185	-0.34042
551.9	1.18021	1.17607	0.41422	551.9	0.97726	0.98146	-0.42009
551.95	1.17953	1.178	0.15241	551.95	0.97693	0.98077	-0.38372
552	1.17854	1.1776	0.09414	552	0.97851	0.98082	-0.23156
552.05	1.17779	1.1753	0.24878	552.05	0.97832	0.98133	-0.30084
552.1	1.17735	1.1751	0.22507	552.1	0.97772	0.9798	-0.2081
552.15	1.17726	1.17348	0.37746	552.15	0.97723	0.97834	-0.1103
552.2	1.17727	1.17633	0.09362	552.2	0.97666	0.97885	-0.21974
552.25	1.17589	1.1732	0.26885	552.25	0.97696	0.97944	-0.24846
552.3	1.17553	1.17197	0.35562	552.3	0.97672	0.98045	-0.37341
552.35	1.17594	1.17291	0.30316	552.35	0.97506	0.98064	-0.55866
552.4	1.1762	1.17189	0.43097	552.4	0.97673	0.97945	-0.27189
552.45	1.17709	1.17248	0.46083	552.45	0.97658	0.97921	-0.26261
552.5	1.17637	1.17455	0.18197	552.5	0.9785	0.97924	-0.07399
552.55	1.1767	1.17324	0.34531	552.55	0.97719	0.98035	-0.31558
552.6	1.17494	1.17332	0.16255	552.6	0.9758	0.97835	-0.25462
552.65	1.17452	1.17502	-0.05016	552.65	0.97481	0.97659	-0.1777
552.7	1.17524	1.17213	0.31035	552.7	0.97691	0.9767	0.02188
552.75	1.17576	1.1723	0.34569	552.75	0.97615	0.97879	-0.26409
552.8	1.17422	1.17221	0.20052	552.8	0.97691	0.97893	-0.20238
552.85	1.17434	1.17344	0.09004	552.85	0.97551	0.97812	-0.26094
552.9	1.17429	1.17333	0.09588	552.9	0.97639	0.97863	-0.22413
552.95	1.17537	1.17384	0.15273	552.95	0.97708	0.97841	-0.1331
553	1.1764	1.17211	0.42937	553	0.97549	0.97828	-0.27866
553.05	1.17552	1.17254	0.29845	553.05	0.97627	0.97799	-0.17226
553.1	1.17577	1.17089	0.48745	553.1	0.97606	0.97578	0.02794
553.15	1.17565	1.17065	0.50001	553.15	0.97613	0.97602	0.01063
553.2	1.17473	1.17215	0.2582	553.2	0.97947	0.97623	0.32415
553.25	1.17524	1.17131	0.39335	553.25	0.9778	0.97711	0.06897
553.3	1.17479	1.17266	0.21332	553.3	0.97861	0.97664	0.19681
553.35	1.17494	1.17178	0.31605	553.35	0.97822	0.97737	0.08493
553.4	1.17423	1.17179	0.24392	553.4	0.97825	0.97771	0.0538
553.45	1.17387	1.17077	0.31043	553.45	0.97867	0.98029	-0.16174
553.5	1.17415	1.17315	0.10013	553.5	0.97778	0.97832	-0.05413
553.55	1.17521	1.17169	0.35178	553.55	0.97683	0.97902	-0.21898
553.6	1.17394	1.17265	0.12845	553.6	0.9765	0.97828	-0.17766
553.65	1.17624	1.17282	0.34155	553.65	0.9778	0.97864	-0.08334
553.7	1.17535	1.17352	0.18338	553.7	0.97718	0.9781	-0.09146
553.75	1.17611	1.1728	0.33104	553.75	0.9781	0.97687	0.12272
553.8	1.17666	1.1733	0.33565	553.8	0.97862	0.97814	0.04727
553.85	1.17639	1.17434	0.20487	553.85	0.97954	0.97779	0.17428
553.9	1.17719	1.17428	0.29081	553.9	0.97842	0.97953	-0.11169
553.95	1.17682	1.17387	0.29546	553.95	0.97979	0.9805	-0.07091
554	1.17611	1.17419	0.19191	554	0.98116	0.98012	0.10428
554.05	1.17731	1.17443	0.28817	554.05	0.98172	0.97961	0.2114
554.1	1.1783	1.17424	0.40544	554.1	0.98034	0.98083	-0.04889
554.15	1.17744	1.17515	0.22934	554.15	0.97892	0.98066	-0.17377
554.2	1.17742	1.17771	-0.02873	554.2	0.97963	0.97941	0.02202
554.25	1.1784	1.17586	0.25375	554.25	0.98002	0.9792	0.08171
554.3	1.17906	1.17621	0.2855	554.3	0.9806	0.98155	-0.09426
554.35	1.17938	1.17579	0.3587	554.35	0.97799	0.98353	-0.55389
554.4	1.17928	1.17669	0.25867	554.4	0.9798	0.98297	-0.31765
554.45	1.17967	1.17744	0.22319	554.45	0.98049	0.98334	-0.28513
554.5	1.17936	1.17761	0.17432	554.5	0.98065	0.98189	-0.12421
554.55	1.17935	1.17701	0.23446	554.55	0.98149	0.9829	-0.14065
554.6	1.17895	1.17727	0.16788	554.6	0.98057	0.9868	-0.62317
554.65	1.17785	1.17621	0.16382	554.65	0.98008	0.98504	-0.49594
554.7	1.17771	1.17478	0.29298	554.7	0.97927	0.98219	-0.29158
554.75	1.17818	1.17686	0.13182	554.75	0.98273	0.98348	-0.07554
554.8	1.17904	1.1771	0.19362	554.8	0.98228	0.98581	-0.35266
554.85	1.18073	1.17654	0.41857	554.85	0.98211	0.98651	-0.44011
554.9	1.1787	1.17528	0.34182	554.9	0.98073	0.98341	-0.26779
554.95	1.17896	1.17637	0.25868	554.95	0.98286	0.98301	-0.01466
555	1.18087	1.17547	0.53938	555	0.98163	0.98358	-0.19472
555.05	1.17968	1.17839	0.12866	555.05	0.98226	0.98417	-0.19071
555.1	1.17916	1.17597	0.31823	555.1	0.98318	0.98602	-0.28382
555.15	1.17839	1.17617	0.22252	555.15	0.9811	0.98274	-0.16355
555.2	1.18287	1.17715	0.57141	555.2	0.98194	0.98472	-0.27855
555.25	1.18131	1.17711	0.42015	555.25	0.98473	0.9844	0.03316
555.3	1.18134	1.17616	0.51828	555.3	0.98341	0.98781	-0.44014
555.35	1.1813	1.17572	0.55811	555.35	0.98254	0.9857	-0.31514
555.4	1.18023	1.1765	0.37299	555.4	0.9825	0.98565	-0.31435
555.45	1.18082	1.17753	0.32941	555.45	0.98263	0.98404	-0.1417
555.5	1.18145	1.17899	0.24618	555.5	0.9836	0.98576	-0.21605
555.55	1.18309	1.17815	0.49466	555.55	0.98371	0.98611	-0.24004
555.6	1.18288	1.1786	0.42739	555.6	0.984	0.98646	-0.24542
555.65	1.18327	1.17901	0.42657	555.65	0.98293	0.9886	-0.56708
555.7	1.18193	1.17888	0.30553	555.7	0.98306	0.98429	-0.12334
555.75	1.18351	1.17926	0.42469	555.75	0.98471	0.98568	-0.09733
555.8	1.18466	1.17918	0.54736	555.8	0.98334	0.98638	-0.30461
555.85	1.18365	1.17769	0.59567	555.85	0.98677	0.98451	0.22642
555.9	1.18389	1.17696	0.69263	555.9	0.98436	0.98606	-0.16975
555.95	1.18291	1.1786	0.43036	555.95	0.98473	0.98398	0.07547
556	1.18339	1.18005	0.33439	556	0.98572	0.98738	-0.16593
556.05	1.1854	1.17903	0.63677	556.05	0.98444	0.98611	-0.16758
556.1	1.1836	1.17924	0.4358	556.1	0.9846	0.98425	0.03491
556.15	1.18532	1.17994	0.5383	556.15	0.98361	0.98403	-0.04285
556.2	1.18445	1.179	0.54449	556.2	0.98418	0.98326	0.09197
556.25	1.18453	1.18091	0.36227	556.25	0.98432	0.98336	0.09567
556.3	1.18539	1.17988	0.55101	556.3	0.98644	0.98463	0.18036
556.35	1.18526	1.18075	0.45161	556.35	0.9851	0.98485	0.02453
556.4	1.18533	1.18	0.53333	556.4	0.98705	0.98578	0.12724
556.45	1.1856	1.18104	0.45591	556.45	0.98513	0.98433	0.08001
556.5	1.18521	1.18339	0.18253	556.5	0.9861	0.98518	0.09152
556.55	1.18567	1.18281	0.28526	556.55	0.98462	0.98421	0.04129
556.6	1.18622	1.18216	0.40516	556.6	0.98824	0.98519	0.30524
556.65	1.18689	1.18081	0.60839	556.65	0.98744	0.98533	0.21183
556.7	1.18719	1.181	0.61949	556.7	0.98513	0.98387	0.12601
556.75	1.18749	1.18209	0.5407	556.75	0.98603	0.98457	0.14586
556.8	1.18823	1.18142	0.68078	556.8	0.98701	0.98489	0.21195
556.85	1.18956	1.18094	0.8619	556.85	0.98801	0.98501	0.29918
556.9	1.19013	1.1819	0.82283	556.9	0.98659	0.98445	0.21395
556.95	1.1865	1.18307	0.34321	556.95	0.98533	0.98401	0.13206
557	1.19003	1.18221	0.78158	557	0.98668	0.98408	0.26032
557.05	1.18872	1.18368	0.50383	557.05	0.98796	0.98505	0.29127
557.1	1.18916	1.18172	0.74446	557.1	0.98601	0.9854	0.0606
557.15	1.1895	1.18301	0.64822	557.15	0.98815	0.9851	0.30443
557.2	1.18912	1.18193	0.71897	557.2	0.98533	0.98329	0.20403
557.25	1.18899	1.18205	0.69419	557.25	0.98574	0.98464	0.10947
557.3	1.18918	1.18314	0.60398	557.3	0.98718	0.98432	0.28602
557.35	1.19037	1.18179	0.85815	557.35	0.98959	0.98442	0.51736
557.4	1.18961	1.18428	0.53241	557.4	0.98794	0.98669	0.1253
557.45	1.18868	1.1835	0.5185	557.45	0.98685	0.98685	0.00021404
557.5	1.18925	1.18575	0.35004	557.5	0.98736	0.98683	0.05292
557.55	1.18992	1.18394	0.59807	557.55	0.98603	0.98541	0.06257
557.6	1.19084	1.18368	0.71583	557.6	0.98636	0.98618	0.0185
557.65	1.19042	1.18363	0.67897	557.65	0.98898	0.98582	0.31641
557.7	1.19134	1.18247	0.88665	557.7	0.98305	0.98616	-0.3111
557.75	1.18771	1.18449	0.32185	557.75	0.98554	0.986	-0.04521
557.8	1.18761	1.18466	0.29545	557.8	0.98392	0.98698	-0.30631
557.85	1.1897	1.18364	0.60543	557.85	0.98601	0.98542	0.05886
557.9	1.18988	1.18486	0.50257	557.9	0.98692	0.9869	0.0016
557.95	1.18857	1.18527	0.32982	557.95	0.98288	0.98638	-0.34975
558	1.189	1.18523	0.37679	558	0.98479	0.98604	-0.12443
558.05	1.18921	1.18616	0.30496	558.05	0.98275	0.98729	-0.45378
558.1	1.18917	1.18638	0.27932	558.1	0.98459	0.98735	-0.27591
558.15	1.18937	1.18359	0.57759	558.15	0.98495	0.98685	-0.18969
558.2	1.18825	1.18381	0.44363	558.2	0.98505	0.98567	-0.0621
558.25	1.19036	1.18359	0.67748	558.25	0.98447	0.98679	-0.23222
558.3	1.19003	1.18384	0.61939	558.3	0.9846	0.9876	-0.29961
558.35	1.18842	1.18289	0.55315	558.35	0.98613	0.98573	0.03991
558.4	1.18867	1.18323	0.54402	558.4	0.98556	0.98615	-0.05933
558.45	1.18794	1.18283	0.51088	558.45	0.98546	0.98595	-0.04848
558.5	1.18877	1.18602	0.27471	558.5	0.98522	0.98593	-0.07044
558.55	1.18931	1.18426	0.50468	558.55	0.98546	0.98697	-0.15046
558.6	1.18954	1.18454	0.50023	558.6	0.98647	0.98762	-0.11475
558.65	1.19077	1.18245	0.83201	558.65	0.98572	0.98545	0.02724
558.7	1.19189	1.18361	0.82736	558.7	0.98592	0.98503	0.08883
558.75	1.19233	1.18427	0.80607	558.75	0.98581	0.98543	0.0378
558.8	1.19256	1.18401	0.85538	558.8	0.98485	0.98585	-0.09991
558.85	1.19165	1.1841	0.7541	558.85	0.98509	0.98558	-0.04901
558.9	1.18922	1.18305	0.61691	558.9	0.98494	0.98676	-0.18216
558.95	1.18912	1.18557	0.35498	558.95	0.98416	0.98881	-0.4652
559	1.1896	1.18391	0.5681	559	0.98615	0.98697	-0.08218
559.05	1.19063	1.18455	0.60802	559.05	0.98526	0.98724	-0.19869
559.1	1.19148	1.18413	0.73544	559.1	0.98621	0.98681	-0.06023
559.15	1.19073	1.18296	0.77626	559.15	0.98766	0.98877	-0.11112
559.2	1.1906	1.18455	0.60479	559.2	0.98779	0.98613	0.16594
559.25	1.19101	1.18476	0.62505	559.25	0.98759	0.98601	0.15786
559.3	1.19027	1.18605	0.42155	559.3	0.98613	0.98535	0.07822
559.35	1.19036	1.18508	0.52749	559.35	0.98748	0.98629	0.11852
559.4	1.18799	1.18664	0.13487	559.4	0.9858	0.98643	-0.06297
559.45	1.19118	1.18638	0.48019	559.45	0.98691	0.98595	0.09576
559.5	1.18964	1.18746	0.21787	559.5	0.98674	0.98631	0.04271
559.55	1.18942	1.18815	0.12656	559.55	0.98626	0.9872	-0.09408
559.6	1.18993	1.18706	0.28689	559.6	0.98689	0.9862	0.06844
559.65	1.19084	1.18663	0.42097	559.65	0.98927	0.9871	0.21674
559.7	1.18978	1.18638	0.33938	559.7	0.98748	0.98702	0.04576
559.75	1.19138	1.18652	0.48595	559.75	0.98784	0.98835	-0.05076
559.8	1.19136	1.18748	0.38791	559.8	0.98828	0.98837	-0.00929
559.85	1.19229	1.18765	0.46355	559.85	0.98765	0.98898	-0.13255
559.9	1.19146	1.18676	0.46964	559.9	0.98771	0.9884	-0.06891
559.95	1.19127	1.18843	0.28373	559.95	0.98978	0.98948	0.0302
560	1.19354	1.18792	0.56165	560	0.98737	0.99006	-0.2692
560.05	1.19147	1.18883	0.26457	560.05	0.99014	0.98972	0.04193
560.1	1.19342	1.19026	0.31561	560.1	0.99129	0.99034	0.09476
560.15	1.19251	1.18939	0.31164	560.15	0.99183	0.99017	0.16614
560.2	1.19234	1.18961	0.27246	560.2	0.99194	0.98838	0.35617
560.25	1.19482	1.18962	0.52042	560.25	0.99251	0.98976	0.27508
560.3	1.19406	1.19112	0.29378	560.3	0.99068	0.98962	0.1063
560.35	1.19281	1.19102	0.17879	560.35	0.98977	0.99059	-0.08187
560.4	1.19478	1.19041	0.43695	560.4	0.98769	0.99099	-0.33057
560.45	1.19476	1.19118	0.3579	560.45	0.99085	0.99133	-0.0485
560.5	1.19308	1.19147	0.1612	560.5	0.99225	0.99183	0.04242
560.55	1.19293	1.19324	-0.03111	560.55	0.99065	0.99316	-0.25069
560.6	1.19457	1.19122	0.33482	560.6	0.98951	0.99264	-0.31297
560.65	1.19369	1.19359	0.00978	560.65	0.99175	0.99261	-0.08597
560.7	1.19769	1.19148	0.62158	560.7	0.99386	0.99525	-0.13904
560.75	1.19384	1.19246	0.13767	560.75	0.99036	0.99209	-0.17256
560.8	1.19569	1.1924	0.32879	560.8	0.99322	0.99309	0.01273
560.85	1.1945	1.19295	0.1543	560.85	0.99022	0.99359	-0.33766
560.9	1.19419	1.19333	0.08544	560.9	0.99204	0.99473	-0.26925
560.95	1.19595	1.19231	0.36418	560.95	0.99055	0.9922	-0.16516
561	1.19316	1.19348	-0.03258	561	0.99117	0.99323	-0.20628
561.05	1.1938	1.1922	0.16001	561.05	0.99057	0.99374	-0.31741
561.1	1.1948	1.19163	0.31679	561.1	0.99041	0.99342	-0.30068
561.15	1.19576	1.19249	0.32714	561.15	0.99	0.9933	-0.32947
561.2	1.19554	1.19058	0.49601	561.2	0.98966	0.99383	-0.41734
561.25	1.19639	1.19125	0.51385	561.25	0.99218	0.99398	-0.18011
561.3	1.19443	1.19092	0.35071	561.3	0.99005	0.99249	-0.24464
561.35	1.19449	1.19249	0.19918	561.35	0.98935	0.99345	-0.41027
561.4	1.1953	1.19082	0.44763	561.4	0.98927	0.99292	-0.36449
561.45	1.19591	1.19152	0.43952	561.45	0.98902	0.99343	-0.44116
561.5	1.19532	1.1923	0.30222	561.5	0.99043	0.99493	-0.44992
561.55	1.19639	1.193	0.33909	561.55	0.99065	0.994	-0.33527
561.6	1.19689	1.19393	0.29553	561.6	0.99042	0.99527	-0.48542
561.65	1.19636	1.19333	0.30351	561.65	0.99088	0.99487	-0.39945
561.7	1.19643	1.1917	0.47265	561.7	0.98974	0.99523	-0.54837
561.75	1.19443	1.19309	0.13429	561.75	0.99163	0.99328	-0.16498
561.8	1.19576	1.19356	0.21994	561.8	0.99238	0.99493	-0.25501
561.85	1.19736	1.19283	0.45316	561.85	0.99229	0.9936	-0.13052
561.9	1.19812	1.19447	0.3653	561.9	0.99228	0.9938	-0.15198
561.95	1.19787	1.19437	0.34972	561.95	0.99091	0.99401	-0.3098
562	1.19648	1.19497	0.15128	562	0.99199	0.99481	-0.28228
562.05	1.19677	1.19622	0.05506	562.05	0.99344	0.99446	-0.10155
562.1	1.19656	1.19688	-0.03147	562.1	0.9928	0.99553	-0.27314
562.15	1.19737	1.19837	-0.10051	562.15	0.99305	0.994	-0.09441
562.2	1.19788	1.19759	0.02867	562.2	0.99328	0.9941	-0.08187
562.25	1.1981	1.19782	0.0281	562.25	0.99353	0.99474	-0.1215
562.3	1.19975	1.19662	0.31258	562.3	0.99485	0.99427	0.05742
562.35	1.20027	1.1972	0.30697	562.35	0.99492	0.99412	0.08024
562.4	1.19873	1.19592	0.28126	562.4	0.99638	0.99513	0.12501
562.45	1.19981	1.19622	0.35949	562.45	0.99308	0.99579	-0.27116
562.5	1.19964	1.19734	0.22959	562.5	0.99376	0.99613	-0.23706
562.55	1.20174	1.19746	0.4286	562.55	0.99566	0.9962	-0.05321
562.6	1.20223	1.1985	0.37361	562.6	0.99716	0.99433	0.28336
562.65	1.20301	1.20015	0.28634	562.65	1.00004	0.99512	0.49178
562.7	1.20198	1.2001	0.18813	562.7	0.99656	0.99476	0.17992
562.75	1.20346	1.20137	0.20856	562.75	0.99936	0.99553	0.38388
562.8	1.204	1.20169	0.23108	562.8	0.99946	0.99656	0.28974
562.85	1.20529	1.20334	0.19486	562.85	1.00053	0.9975	0.30251
562.9	1.20383	1.20195	0.18852	562.9	1.00125	0.99702	0.42267
562.95	1.2024	1.20128	0.11128	562.95	1.00012	0.99781	0.2303
563	1.20409	1.20212	0.19629	563	1.00011	0.99784	0.22658
563.05	1.20875	1.20345	0.52996	563.05	1.0003	0.99775	0.25512
563.1	1.20806	1.20495	0.31176	563.1	1.0013	0.99772	0.35809
563.15	1.20858	1.2036	0.4982	563.15	1.001	0.99871	0.22904
563.2	1.20592	1.20344	0.24765	563.2	1.0014	0.9996	0.1799
563.25	1.20638	1.20394	0.24348	563.25	1.00146	1.00131	0.01566
563.3	1.20844	1.20375	0.46937	563.3	1.00096	0.99968	0.12804
563.35	1.208	1.2033	0.47041	563.35	1.00268	0.99987	0.28167
563.4	1.20684	1.20403	0.28105	563.4	1.00224	1.0006	0.16329
563.45	1.20908	1.20364	0.54429	563.45	1.0024	1.00299	-0.0588
563.5	1.2091	1.20316	0.59359	563.5	1.0038	1.00102	0.27863
563.55	1.212	1.20494	0.70567	563.55	1.00283	1.00299	-0.01548
563.6	1.20898	1.20517	0.38094	563.6	1.00272	1.00273	-0.00104
563.65	1.20858	1.20637	0.22091	563.65	1.00408	1.00327	0.08101
563.7	1.2085	1.20631	0.21908	563.7	1.0047	1.00362	0.10786
563.75	1.20882	1.20596	0.28646	563.75	1.00283	1.00406	-0.12278
563.8	1.21076	1.20438	0.63801	563.8	1.00475	1.00575	-0.10031
563.85	1.2128	1.20546	0.73391	563.85	1.00422	1.0056	-0.13779
563.9	1.2139	1.20462	0.9282	563.9	1.0039	1.00662	-0.2714
563.95	1.21033	1.20477	0.5561	563.95	1.00475	1.00578	-0.10299
564	1.21088	1.20518	0.57054	564	1.00566	1.00782	-0.21662
564.05	1.21034	1.20607	0.42639	564.05	1.00463	1.00736	-0.27356
564.1	1.21183	1.20544	0.63916	564.1	1.00625	1.00491	0.13446
564.15	1.21072	1.20516	0.55639	564.15	1.00783	1.00756	0.02705
564.2	1.21002	1.20872	0.12939	564.2	1.00596	1.00735	-0.13886
564.25	1.21255	1.20743	0.51183	564.25	1.00665	1.0082	-0.15524
564.3	1.21321	1.20811	0.50962	564.3	1.0068	1.00851	-0.17157
564.35	1.21432	1.20724	0.70815	564.35	1.00882	1.01083	-0.20074
564.4	1.2118	1.20849	0.33077	564.4	1.00825	1.00833	-0.00793
564.45	1.21354	1.20853	0.50128	564.45	1.00682	1.01134	-0.45232
564.5	1.21222	1.2082	0.40142	564.5	1.00844	1.01139	-0.29521
564.55	1.21234	1.20925	0.30917	564.55	1.00836	1.01059	-0.22316
564.6	1.21536	1.2089	0.64631	564.6	1.00895	1.01025	-0.13017
564.65	1.21595	1.20807	0.7872	564.65	1.00938	1.00967	-0.02832
564.7	1.21717	1.20998	0.71874	564.7	1.00939	1.0117	-0.23035
564.75	1.2169	1.21101	0.58938	564.75	1.01111	1.01112	-0.00137
564.8	1.21523	1.2119	0.33304	564.8	1.01127	1.01088	0.03852
564.85	1.2148	1.21103	0.37715	564.85	1.01165	1.01054	0.11064
564.9	1.21452	1.21148	0.30408	564.9	1.01123	1.01222	-0.09897
564.95	1.215	1.21151	0.34958	564.95	1.01136	1.01136	-6.05352e-05
565	1.21474	1.21328	0.14578	565	1.0123	1.01397	-0.16735
565.05	1.21781	1.21059	0.72192	565.05	1.01093	1.01196	-0.10323
565.1	1.21702	1.21005	0.69671	565.1	1.01173	1.01211	-0.03824
565.15	1.21735	1.21179	0.55651	565.15	1.01219	1.01276	-0.05715
565.2	1.21594	1.21324	0.26942	565.2	1.01207	1.01016	0.19063
565.25	1.21718	1.21261	0.45796	565.25	1.0131	1.01048	0.26239
565.3	1.21734	1.21523	0.21117	565.3	1.01358	1.01091	0.26666
565.35	1.21633	1.2134	0.29293	565.35	1.01237	1.0115	0.08721
565.4	1.21727	1.21293	0.43493	565.4	1.01205	1.01119	0.08592
565.45	1.21702	1.21404	0.29791	565.45	1.01367	1.01057	0.3101
565.5	1.21812	1.21489	0.32273	565.5	1.01283	1.01041	0.24106
565.55	1.2177	1.21485	0.28588	565.55	1.01408	1.01345	0.06315
565.6	1.21735	1.21548	0.18694	565.6	1.01666	1.01311	0.35524
565.65	1.21819	1.21703	0.11555	565.65	1.01525	1.01108	0.41674
565.7	1.21928	1.21661	0.26685	565.7	1.01652	1.01104	0.54736
565.75	1.22024	1.21778	0.24627	565.75	1.01468	1.01117	0.35102
565.8	1.21958	1.21653	0.30474	565.8	1.01673	1.01143	0.53009
565.85	1.21735	1.21656	0.07934	565.85	1.01586	1.01247	0.3383
565.9	1.21727	1.21514	0.21348	565.9	1.01622	1.01333	0.28859
565.95	1.21799	1.21886	-0.08682	565.95	1.01563	1.01282	0.28097
566	1.21963	1.21817	0.14593	566	1.01561	1.01217	0.34392
566.05	1.21741	1.21655	0.08629	566.05	1.0165	1.01265	0.38471
566.1	1.21772	1.21554	0.21884	566.1	1.01769	1.01425	0.34458
566.15	1.21771	1.21491	0.27972	566.15	1.02016	1.01281	0.73548
566.2	1.21978	1.21455	0.52332	566.2	1.01705	1.01383	0.3225
566.25	1.22013	1.21486	0.52722	566.25	1.01658	1.01273	0.38457
566.3	1.22037	1.21471	0.56619	566.3	1.01781	1.01197	0.58368
566.35	1.21829	1.21516	0.31324	566.35	1.01842	1.01199	0.64334
566.4	1.21612	1.21574	0.03846	566.4	1.01856	1.01281	0.57447
566.45	1.21684	1.21425	0.25895	566.45	1.01804	1.01466	0.33843
566.5	1.21697	1.21365	0.33261	566.5	1.01684	1.01353	0.33053
566.55	1.21727	1.21464	0.26265	566.55	1.01888	1.01339	0.54965
566.6	1.2199	1.21391	0.59826	566.6	1.01778	1.01401	0.3773
566.65	1.21807	1.2122	0.58644	566.65	1.01906	1.01307	0.59822
566.7	1.21741	1.21212	0.52903	566.7	1.01801	1.01182	0.61895
566.75	1.21788	1.21108	0.68084	566.75	1.01504	1.00984	0.51973
566.8	1.21697	1.2117	0.52663	566.8	1.01459	1.01043	0.41571
566.85	1.21564	1.21167	0.39771	566.85	1.01533	1.0101	0.52269
566.9	1.21568	1.21282	0.28542	566.9	1.01432	1.01203	0.22922
566.95	1.21419	1.21204	0.21443	566.95	1.01465	1.01225	0.23995
567	1.21726	1.21041	0.6855	567	1.01291	1.01146	0.14529
567.05	1.2157	1.2099	0.58002	567.05	1.01209	1.01149	0.0594
567.1	1.21483	1.20984	0.49928	567.1	1.01259	1.01219	0.03918
567.15	1.21314	1.20935	0.37913	567.15	1.01133	1.01172	-0.03946
567.2	1.21535	1.20873	0.66243	567.2	1.0127	1.01024	0.24571
567.25	1.21431	1.2083	0.60045	567.25	1.01124	1.00945	0.1798
567.3	1.21497	1.20824	0.67246	567.3	1.01323	1.00978	0.34558
567.35	1.21469	1.20879	0.59008	567.35	1.01058	1.00954	0.10371
567.4	1.21303	1.20923	0.3807	567.4	1.01232	1.00931	0.30108
567.45	1.21191	1.20877	0.31363	567.45	1.011	1.00816	0.28358
567.5	1.21044	1.20802	0.2418	567.5	1.01116	1.00909	0.20739
567.55	1.21032	1.20798	0.23474	567.55	1.0086	1.00544	0.31561
567.6	1.20927	1.20795	0.13197	567.6	1.01072	1.00572	0.49964
567.65	1.20934	1.20747	0.1874	567.65	1.00804	1.00596	0.20813
567.7	1.20996	1.20609	0.38681	567.7	1.00933	1.00445	0.48836
567.75	1.21088	1.2055	0.53799	567.75	1.00781	1.00446	0.33464
567.8	1.20873	1.20523	0.34992	567.8	1.00578	1.00373	0.20508
567.85	1.20762	1.20639	0.1232	567.85	1.00545	1.00311	0.23379
567.9	1.2069	1.20723	-0.03378	567.9	1.00456	1.00379	0.07778
567.95	1.20635	1.20861	-0.22506	567.95	1.0045	1.00408	0.04171
568	1.20599	1.20774	-0.17488	568	1.00365	1.00275	0.08977
568.05	1.20628	1.20713	-0.08481	568.05	1.00472	1.00267	0.20526
568.1	1.20474	1.2055	-0.07594	568.1	1.00417	1.00002	0.41444
568.15	1.20594	1.20561	0.03261	568.15	1.00359	1.00005	0.35445
568.2	1.20524	1.20666	-0.14165	568.2	1.00228	1.0003	0.19791
568.25	1.20388	1.20433	-0.04518	568.25	1.00213	0.99946	0.2671
568.3	1.20254	1.20072	0.18172	568.3	1.0011	0.99951	0.15902
568.35	1.20261	1.20071	0.19056	568.35	0.9998	0.99793	0.1866
568.4	1.20236	1.20225	0.01127	568.4	1.0007	0.99725	0.34441
568.45	1.20245	1.20115	0.12981	568.45	1.00023	0.99747	0.2765
568.5	1.20476	1.20116	0.36009	568.5	1.00116	0.99793	0.32291
568.55	1.20235	1.20047	0.18803	568.55	1.00074	0.99771	0.30229
568.6	1.20287	1.20234	0.05352	568.6	0.99976	0.99706	0.26994
568.65	1.19985	1.19977	0.00791	568.65	0.99819	0.99584	0.23548
568.7	1.2017	1.19913	0.25746	568.7	0.99761	0.99635	0.12635
568.75	1.19908	1.19996	-0.08787	568.75	0.99598	0.99752	-0.15387
568.8	1.19904	1.19731	0.1725	568.8	0.99633	0.99482	0.15185
568.85	1.1966	1.19667	-0.00626	568.85	0.9972	0.99415	0.30412
568.9	1.19675	1.19776	-0.10116	568.9	0.99688	0.99527	0.16171
568.95	1.19682	1.19867	-0.18497	568.95	0.99736	0.99184	0.55234
569	1.19725	1.19698	0.02763	569	0.99702	0.99482	0.21932
569.05	1.19589	1.19728	-0.13887	569.05	0.99562	0.99721	-0.15886
569.1	1.19569	1.19682	-0.11313	569.1	0.99507	0.99345	0.16172
569.15	1.19426	1.19407	0.01872	569.15	0.99623	0.99174	0.44888
569.2	1.19571	1.19381	0.19012	569.2	0.99468	0.99034	0.43391
569.25	1.19386	1.19212	0.17445	569.25	0.99587	0.98986	0.6015
569.3	1.19337	1.19114	0.22336	569.3	0.99602	0.99022	0.58082
569.35	1.19287	1.19185	0.10216	569.35	0.9946	0.98937	0.52311
569.4	1.1937	1.18969	0.40113	569.4	0.99509	0.98879	0.63023
569.45	1.19332	1.18985	0.34751	569.45	0.99417	0.98894	0.52314
569.5	1.19016	1.18912	0.10365	569.5	0.99242	0.98838	0.40369
569.55	1.19075	1.18959	0.11649	569.55	0.99236	0.98875	0.36171
569.6	1.18935	1.19081	-0.14651	569.6	0.99077	0.98835	0.24243
569.65	1.18922	1.18913	0.00926	569.65	0.99155	0.98668	0.48685
569.7	1.18962	1.18732	0.22947	569.7	0.98881	0.98593	0.28847
569.75	1.18922	1.18607	0.31496	569.75	0.9904	0.98539	0.5002
569.8	1.18932	1.18579	0.35298	569.8	0.9882	0.98463	0.35712
569.85	1.18698	1.18479	0.21916	569.85	0.98866	0.98508	0.35774
569.9	1.18739	1.18505	0.23444	569.9	0.98863	0.98559	0.30362
569.95	1.18594	1.18307	0.28737	569.95	0.98795	0.98487	0.30866
570	1.18711	1.18269	0.44161	570	0.98974	0.98517	0.45718
570.05	1.1868	1.18411	0.26837	570.05	0.98682	0.98136	0.54554
570.1	1.18489	1.18164	0.32507	570.1	0.98632	0.98409	0.22327
570.15	1.18389	1.18175	0.21345	570.15	0.98606	0.98306	0.30016
570.2	1.18408	1.18071	0.33671	570.2	0.98395	0.98513	-0.11796
570.25	1.1853	1.17917	0.61313	570.25	0.98506	0.98269	0.23727
570.3	1.18265	1.18023	0.24217	570.3	0.98365	0.98078	0.28642
570.35	1.18236	1.18101	0.13548	570.35	0.98155	0.97987	0.1681
570.4	1.18162	1.17971	0.19101	570.4	0.98215	0.97985	0.23047
570.45	1.18135	1.18062	0.07278	570.45	0.98074	0.98167	-0.09257
570.5	1.18242	1.17998	0.24403	570.5	0.97995	0.97975	0.01961
570.55	1.18137	1.17702	0.43472	570.55	0.98116	0.97729	0.38684
570.6	1.1809	1.17714	0.37678	570.6	0.97875	0.9778	0.09553
570.65	1.17859	1.17854	0.00486	570.65	0.98041	0.97961	0.07969
570.7	1.17972	1.17546	0.42615	570.7	0.97663	0.97906	-0.24354
570.75	1.18074	1.17594	0.48007	570.75	0.97647	0.97647	0.00019719
570.8	1.17839	1.17446	0.39247	570.8	0.97678	0.9754	0.13881
570.85	1.18017	1.17616	0.40148	570.85	0.9773	0.97432	0.29808
570.9	1.17892	1.17426	0.46604	570.9	0.97782	0.97647	0.13487
570.95	1.17733	1.17278	0.45434	570.95	0.97682	0.97571	0.11014
571	1.17597	1.17299	0.2981	571	0.97773	0.97542	0.23089
571.05	1.17714	1.1726	0.45436	571.05	0.9789	0.97266	0.62474
571.1	1.17549	1.17153	0.39651	571.1	0.97496	0.97273	0.22314
571.15	1.17673	1.17286	0.38722	571.15	0.97567	0.97435	0.13172
571.2	1.17561	1.17253	0.30794	571.2	0.97631	0.97482	0.14869
571.25	1.17728	1.17176	0.55189	571.25	0.97527	0.97335	0.1918
571.3	1.17694	1.17216	0.47848	571.3	0.97532	0.97188	0.34392
571.35	1.17741	1.17416	0.325	571.35	0.97309	0.97117	0.19217
571.4	1.17397	1.17269	0.12857	571.4	0.97226	0.97092	0.13436
571.45	1.17409	1.17157	0.25167	571.45	0.97225	0.97105	0.12003
571.5	1.17384	1.17168	0.21609	571.5	0.97282	0.97208	0.07423
571.55	1.172	1.16922	0.27748	571.55	0.97406	0.97132	0.2741
571.6	1.17199	1.17022	0.17639	571.6	0.97552	0.97036	0.51559
571.65	1.17238	1.16966	0.27248	571.65	0.97289	0.97126	0.16242
571.7	1.17237	1.17198	0.03883	571.7	0.97304	0.96992	0.3119
571.75	1.17193	1.17115	0.078	571.75	0.97173	0.97129	0.04455
571.8	1.17117	1.16985	0.13203	571.8	0.97205	0.97097	0.10811
571.85	1.17044	1.17281	-0.23756	571.85	0.97002	0.96996	0.00643
571.9	1.16973	1.16899	0.07411	571.9	0.97189	0.96908	0.28035
571.95	1.16989	1.16938	0.05132	571.95	0.97193	0.96908	0.28456
572	1.17114	1.16723	0.39165	572	0.97076	0.96914	0.16247
572.05	1.1721	1.16619	0.5911	572.05	0.9718	0.97109	0.07068
572.1	1.17008	1.16752	0.25522	572.1	0.97068	0.96971	0.09734
572.15	1.16937	1.16711	0.22612	572.15	0.96916	0.96825	0.0906
572.2	1.16899	1.16818	0.08116	572.2	0.97037	0.96654	0.38295
572.25	1.16759	1.16626	0.13336	572.25	0.97137	0.96684	0.45327
572.3	1.16923	1.16682	0.24165	572.3	0.97047	0.96693	0.35349
572.35	1.16754	1.1653	0.22388	572.35	0.97004	0.96681	0.32308
572.4	1.16798	1.16613	0.18473	572.4	0.96809	0.96443	0.36625
572.45	1.17064	1.16483	0.58125	572.45	0.96854	0.96462	0.39168
572.5	1.16809	1.16467	0.34267	572.5	0.96856	0.96473	0.38315
572.55	1.16703	1.16436	0.26788	572.55	0.97075	0.96463	0.61214
572.6	1.16495	1.1619	0.30487	572.6	0.96722	0.96483	0.23912
572.65	1.16315	1.16245	0.07024	572.65	0.96752	0.9648	0.27197
572.7	1.16364	1.16309	0.05445	572.7	0.96821	0.96403	0.41773
572.75	1.16517	1.16252	0.26462	572.75	0.96898	0.96309	0.58807
572.8	1.16528	1.16377	0.15137	572.8	0.96869	0.96202	0.66719
572.85	1.16409	1.16135	0.27387	572.85	0.96686	0.9618	0.50592
572.9	1.1642	1.15996	0.4242	572.9	0.96483	0.96025	0.45803
572.95	1.16389	1.16144	0.24473	572.95	0.96531	0.96095	0.43634
573	1.16624	1.16119	0.50446	573	0.96576	0.96097	0.47904
573.05	1.16436	1.15885	0.55025	573.05	0.96518	0.96106	0.41139
573.1	1.16281	1.15823	0.45839	573.1	0.96508	0.96159	0.3493
573.15	1.16302	1.16014	0.28808	573.15	0.96509	0.96343	0.16602
573.2	1.16204	1.1582	0.38427	573.2	0.96387	0.96121	0.26596
573.25	1.16183	1.16053	0.12926	573.25	0.96498	0.95992	0.50639
573.3	1.16221	1.15865	0.35557	573.3	0.96222	0.96022	0.19989
573.35	1.16409	1.15624	0.78495	573.35	0.96326	0.96024	0.30204
573.4	1.1616	1.15559	0.6009	573.4	0.96325	0.95852	0.47233
573.45	1.16153	1.15518	0.63496	573.45	0.96398	0.95848	0.54963
573.5	1.1601	1.15432	0.57829	573.5	0.96293	0.95767	0.52594
573.55	1.16007	1.15544	0.46312	573.55	0.9627	0.95816	0.45327
573.6	1.16227	1.15486	0.74104	573.6	0.96104	0.95841	0.26309
573.65	1.16126	1.15355	0.77104	573.65	0.96185	0.95764	0.4212
573.7	1.16013	1.15542	0.47099	573.7	0.95904	0.95745	0.15912
573.75	1.16047	1.15492	0.55502	573.75	0.95873	0.95705	0.1677
573.8	1.15897	1.15446	0.4513	573.8	0.96002	0.95558	0.44451
573.85	1.15804	1.15531	0.27337	573.85	0.96019	0.95619	0.40037
573.9	1.15796	1.15413	0.38259	573.9	0.95991	0.95521	0.46999
573.95	1.1586	1.15413	0.44696	573.95	0.96037	0.95713	0.32405
574	1.15856	1.15436	0.41995	574	0.96093	0.95669	0.42336
574.05	1.15947	1.1536	0.58719	574.05	0.95973	0.95689	0.28347
574.1	1.15894	1.15378	0.5162	574.1	0.9594	0.95896	0.04451
574.15	1.15651	1.15466	0.18452	574.15	0.96036	0.95828	0.20838
574.2	1.15866	1.15571	0.29546	574.2	0.95977	0.95962	0.01506
574.25	1.15871	1.15767	0.10428	574.25	0.96047	0.95808	0.23957
574.3	1.15819	1.15402	0.41665	574.3	0.9604	0.95974	0.06586
574.35	1.15981	1.15708	0.27335	574.35	0.96131	0.9604	0.0909
574.4	1.15954	1.15707	0.2472	574.4	0.96177	0.96122	0.05456
574.45	1.15866	1.15656	0.20999	574.45	0.9607	0.96136	-0.06594
574.5	1.15831	1.15762	0.0688	574.5	0.96576	0.96103	0.47378
574.55	1.16071	1.15814	0.25622	574.55	0.96405	0.96347	0.05761
574.6	1.16184	1.16014	0.16944	574.6	0.96549	0.96374	0.175
574.65	1.16401	1.15961	0.43927	574.65	0.96784	0.96406	0.37803
574.7	1.16593	1.1643	0.16334	574.7	0.97003	0.96509	0.49342
574.75	1.16742	1.16402	0.33994	574.75	0.97005	0.96613	0.39254
574.8	1.16826	1.16443	0.38287	574.8	0.9709	0.96865	0.22442
574.85	1.16945	1.16613	0.33222	574.85	0.972	0.97063	0.13646
574.9	1.1696	1.16852	0.10761	574.9	0.97435	0.9709	0.34524
574.95	1.17196	1.16827	0.36865	574.95	0.97394	0.97178	0.21584
575	1.17309	1.16896	0.41269	575	0.9779	0.97318	0.4719
575.05	1.17333	1.171	0.23366	575.05	0.97964	0.97442	0.52183
575.1	1.17461	1.17193	0.26778	575.1	0.98008	0.9744	0.56828
575.15	1.17434	1.17216	0.21752	575.15	0.98044	0.97711	0.33376
575.2	1.1756	1.1726	0.2999	575.2	0.98205	0.97602	0.6023
575.25	1.17496	1.17147	0.34868	575.25	0.98115	0.97672	0.44337
575.3	1.17679	1.17495	0.18383	575.3	0.98272	0.97863	0.40949
575.35	1.17631	1.17218	0.41362	575.35	0.98309	0.98005	0.30403
575.4	1.17561	1.17255	0.30638	575.4	0.98343	0.97998	0.34467
575.45	1.17594	1.17585	0.009	575.45	0.98474	0.97975	0.49894
575.5	1.17764	1.17533	0.23104	575.5	0.98187	0.98073	0.11424
575.55	1.17861	1.17637	0.22407	575.55	0.98631	0.98158	0.47266
575.6	1.17934	1.17486	0.44875	575.6	0.98579	0.98195	0.38386
575.65	1.17822	1.17442	0.38018	575.65	0.98687	0.98231	0.45607
575.7	1.17752	1.17473	0.27929	575.7	0.98931	0.98272	0.65857
575.75	1.17766	1.17749	0.01686	575.75	0.98992	0.98326	0.66625
575.8	1.18068	1.17481	0.58647	575.8	0.98942	0.9827	0.67183
575.85	1.18241	1.17582	0.65904	575.85	0.98928	0.9826	0.66834
575.9	1.18048	1.17608	0.43949	575.9	0.99104	0.98603	0.50057
575.95	1.18242	1.17732	0.5096	575.95	0.9933	0.98709	0.62144
576	1.18336	1.17828	0.50739	576	0.99499	0.98849	0.64979
576.05	1.18625	1.17771	0.85387	576.05	0.99271	0.98858	0.41312
576.1	1.18839	1.18103	0.73651	576.1	0.99571	0.98986	0.58525
576.15	1.18774	1.17758	1.01588	576.15	0.99649	0.99103	0.54633
576.2	1.18705	1.17817	0.88746	576.2	0.99676	0.99242	0.43419
576.25	1.18509	1.17769	0.73983	576.25	0.99715	0.99174	0.5409
576.3	1.18449	1.17612	0.83742	576.3	0.99259	0.98966	0.29352
576.35	1.18424	1.17779	0.64453	576.35	0.99274	0.98885	0.38889
576.4	1.1846	1.17661	0.79892	576.4	0.99352	0.98916	0.43679
576.45	1.18382	1.1768	0.7017	576.45	0.99442	0.99035	0.40784
576.5	1.18154	1.1777	0.38359	576.5	0.99692	0.99254	0.43794
576.55	1.18275	1.17801	0.47441	576.55	0.99636	0.991	0.53659
576.6	1.18487	1.17673	0.81393	576.6	0.99514	0.9934	0.17361
576.65	1.18543	1.17845	0.69797	576.65	0.9941	0.99281	0.12924
576.7	1.1857	1.18173	0.39732	576.7	0.99666	0.99245	0.42088
576.75	1.18701	1.18313	0.38818	576.75	0.99823	0.99523	0.29977
576.8	1.18793	1.18365	0.42871	576.8	1.00033	0.99696	0.33667
576.85	1.19064	1.18372	0.69228	576.85	1.00265	0.99991	0.27417
576.9	1.19	1.18464	0.53647	576.9	1.00498	1.00044	0.45418
576.95	1.19183	1.1859	0.59305	576.95	1.00539	1.00234	0.30547
577	1.19188	1.18568	0.61954	577	1.00794	1.00438	0.35643
577.05	1.19312	1.18691	0.62056	577.05	1.00815	1.00677	0.13757
577.1	1.19563	1.18844	0.71913	577.1	1.00922	1.00762	0.15995
577.15	1.19624	1.18866	0.75826	577.15	1.00999	1.00732	0.26672
577.2	1.19426	1.19134	0.29229	577.2	1.01085	1.00866	0.2192
577.25	1.19415	1.19351	0.06377	577.25	1.00999	1.00845	0.15373
577.3	1.19512	1.19308	0.20336	577.3	1.01058	1.00827	0.23109
577.35	1.19614	1.18975	0.63906	577.35	1.00981	1.00971	0.00928
577.4	1.1951	1.18846	0.66402	577.4	1.00751	1.00802	-0.0508
577.45	1.19175	1.18858	0.31627	577.45	1.00705	1.00401	0.30476
577.5	1.18881	1.1871	0.17104	577.5	1.00495	1.00434	0.0603
577.55	1.18656	1.18577	0.0789	577.55	1.00274	1.00266	0.00767
577.6	1.18648	1.18524	0.12343	577.6	1.00063	1.0013	-0.06671
577.65	1.18532	1.18344	0.18787	577.65	0.99825	0.99989	-0.16393
577.7	1.18517	1.18134	0.38343	577.7	0.99708	0.99828	-0.11996
577.75	1.1829	1.1829	-7.4761e-05	577.75	0.99803	0.99608	0.19447
577.8	1.18104	1.18422	-0.31883	577.8	0.99575	0.99462	0.1122
577.85	1.18171	1.1824	-0.06925	577.85	0.99315	0.99663	-0.34858
577.9	1.18084	1.18007	0.07745	577.9	0.98952	0.99323	-0.37097
577.95	1.17944	1.18009	-0.06545	577.95	0.98703	0.99206	-0.50296
578	1.17838	1.17739	0.09874	578	0.98816	0.98996	-0.1795
578.05	1.17736	1.17691	0.04468	578.05	0.98703	0.98796	-0.0928
578.1	1.17633	1.17515	0.1179	578.1	0.98691	0.98833	-0.14209
578.15	1.17645	1.17266	0.3793	578.15	0.98642	0.98743	-0.10102
578.2	1.17429	1.1755	-0.12027	578.2	0.98542	0.98536	0.0067
578.25	1.17305	1.17285	0.02003	578.25	0.98486	0.98415	0.07107
578.3	1.17184	1.1741	-0.22608	578.3	0.98302	0.98255	0.04727
578.35	1.17208	1.16944	0.26344	578.35	0.98269	0.9827	-0.00131
578.4	1.17261	1.17085	0.17611	578.4	0.97979	0.98137	-0.15797
578.45	1.1722	1.16783	0.43635	578.45	0.9783	0.97922	-0.09199
578.5	1.17066	1.16612	0.45411	578.5	0.97753	0.97706	0.04704
578.55	1.16569	1.16688	-0.1186	578.55	0.97684	0.97423	0.26089
578.6	1.16456	1.16452	0.00447	578.6	0.97586	0.97452	0.13336
578.65	1.1652	1.16306	0.21421	578.65	0.97308	0.97167	0.14145
578.7	1.16517	1.16186	0.33056	578.7	0.97137	0.97328	-0.19059
578.75	1.16401	1.16215	0.1863	578.75	0.97308	0.97053	0.25512
578.8	1.16093	1.16185	-0.09194	578.8	0.97154	0.96892	0.26214
578.85	1.15929	1.16002	-0.07315	578.85	0.97059	0.96815	0.24365
578.9	1.16007	1.15842	0.16576	578.9	0.96856	0.96741	0.11501
578.95	1.1609	1.15623	0.46672	578.95	0.96752	0.96666	0.08597
579	1.15768	1.1561	0.15807	579	0.96532	0.96507	0.02459
579.05	1.15592	1.15426	0.16579	579.05	0.96535	0.96171	0.36408
579.1	1.15446	1.15226	0.22031	579.1	0.96413	0.96179	0.23398
579.15	1.15332	1.15079	0.25235	579.15	0.96063	0.95964	0.09915
579.2	1.15474	1.15087	0.38705	579.2	0.96052	0.96035	0.01679
579.25	1.15546	1.15079	0.46722	579.25	0.96011	0.95984	0.02686
579.3	1.15181	1.1505	0.13046	579.3	0.96046	0.95866	0.18032
579.35	1.15142	1.14758	0.38463	579.35	0.9605	0.95832	0.21745
579.4	1.15113	1.14805	0.30731	579.4	0.95776	0.95735	0.04071
579.45	1.14951	1.14624	0.32748	579.45	0.95592	0.95596	-0.00412
579.5	1.14838	1.14565	0.27301	579.5	0.95543	0.95484	0.05943
579.55	1.14865	1.14599	0.26614	579.55	0.95467	0.95374	0.09278
579.6	1.1474	1.14507	0.23333	579.6	0.95567	0.95254	0.31307
579.65	1.14562	1.14373	0.18908	579.65	0.95471	0.95325	0.1464
579.7	1.14741	1.14317	0.42414	579.7	0.95167	0.95218	-0.05084
579.75	1.14659	1.14228	0.43045	579.75	0.95113	0.95033	0.08014
579.8	1.14716	1.14356	0.35998	579.8	0.9529	0.95021	0.26958
579.85	1.14304	1.14139	0.16533	579.85	0.9511	0.95035	0.07518
579.9	1.14304	1.1408	0.22376	579.9	0.95037	0.94964	0.07338
579.95	1.14204	1.14138	0.06559	579.95	0.94882	0.9489	-0.00816
580	1.14227	1.1374	0.48661	580	0.94827	0.94747	0.07956
580.05	1.14279	1.13778	0.50068	580.05	0.94811	0.94613	0.19796
580.1	1.14117	1.13787	0.33018	580.1	0.9471	0.94529	0.18034
580.15	1.13892	1.13902	-0.01065	580.15	0.94711	0.94472	0.23933
580.2	1.13936	1.13944	-0.00832	580.2	0.94455	0.946	-0.14418
580.25	1.14015	1.13732	0.28298	580.25	0.94448	0.9447	-0.02174
580.3	1.13992	1.13693	0.29979	580.3	0.94401	0.9447	-0.06857
580.35	1.13771	1.13589	0.18168	580.35	0.94432	0.94262	0.17017
580.4	1.137	1.13464	0.23636	580.4	0.94396	0.94245	0.15091
580.45	1.13534	1.13488	0.04594	580.45	0.94205	0.94311	-0.10606
580.5	1.13493	1.13567	-0.07446	580.5	0.9408	0.94219	-0.1398
580.55	1.13408	1.13515	-0.10671	580.55	0.9413	0.94266	-0.13607
580.6	1.13491	1.13495	-0.00406	580.6	0.94183	0.94173	0.01029
580.65	1.13466	1.13636	-0.16937	580.65	0.94064	0.94037	0.02694
580.7	1.13441	1.13665	-0.22374	580.7	0.93885	0.94165	-0.27976
580.75	1.13318	1.1342	-0.10241	580.75	0.93717	0.9413	-0.41285
580.8	1.13319	1.13427	-0.1078	580.8	0.93766	0.93986	-0.2206
580.85	1.13261	1.13132	0.12826	580.85	0.93801	0.9388	-0.07964
580.9	1.13086	1.13206	-0.11961	580.9	0.93707	0.93734	-0.02654
580.95	1.12994	1.13038	-0.04376	580.95	0.93686	0.93989	-0.30306
581	1.12996	1.12933	0.0628	581	0.93539	0.93827	-0.28812
581.05	1.12896	1.13029	-0.13317	581.05	0.93325	0.93719	-0.39382
581.1	1.12906	1.12956	-0.05001	581.1	0.93338	0.93586	-0.24771
581.15	1.12815	1.13007	-0.19192	581.15	0.9332	0.93648	-0.32832
581.2	1.12759	1.13132	-0.37302	581.2	0.93451	0.93789	-0.33872
581.25	1.12735	1.12889	-0.15351	581.25	0.93257	0.93575	-0.3179
581.3	1.1271	1.12828	-0.11794	581.3	0.93202	0.9355	-0.34735
581.35	1.12752	1.12728	0.02321	581.35	0.93194	0.93524	-0.32953
581.4	1.12507	1.12881	-0.37382	581.4	0.9326	0.93656	-0.39672
581.45	1.12506	1.12677	-0.1706	581.45	0.93302	0.93492	-0.19031
581.5	1.12405	1.12749	-0.34382	581.5	0.93142	0.93217	-0.07412
581.55	1.12509	1.12546	-0.0367	581.55	0.93156	0.93435	-0.27862
581.6	1.12415	1.12761	-0.34525	581.6	0.92975	0.93199	-0.22457
581.65	1.12505	1.12656	-0.15127	581.65	0.9302	0.93037	-0.01653
581.7	1.12542	1.12725	-0.18241	581.7	0.92998	0.93126	-0.1281
581.75	1.12375	1.1266	-0.28497	581.75	0.9292	0.93131	-0.21102
581.8	1.12271	1.12624	-0.35319	581.8	0.92824	0.93321	-0.49687
581.85	1.12313	1.12372	-0.05838	581.85	0.92824	0.9303	-0.20565
581.9	1.12232	1.12215	0.01613	581.9	0.92904	0.92724	0.17993
581.95	1.12162	1.12224	-0.06205	581.95	0.92766	0.92766	-0.000451064
582	1.11985	1.12139	-0.15458	582	0.92618	0.92818	-0.20005
582.05	1.1197	1.11983	-0.01393	582.05	0.9262	0.93151	-0.53093
582.1	1.1208	1.11879	0.2012	582.1	0.92435	0.92826	-0.3904
582.15	1.1215	1.11867	0.28312	582.15	0.92537	0.92676	-0.13941
582.2	1.12002	1.11832	0.17043	582.2	0.9249	0.92622	-0.13228
582.25	1.11941	1.11803	0.13794	582.25	0.92407	0.92551	-0.14408
582.3	1.1183	1.11805	0.02507	582.3	0.92369	0.92502	-0.13287
582.35	1.11753	1.11612	0.14087	582.35	0.924	0.92479	-0.07915
582.4	1.11772	1.11752	0.01949	582.4	0.92431	0.92544	-0.11337
582.45	1.11773	1.11613	0.15954	582.45	0.92485	0.92278	0.20693
582.5	1.11947	1.11441	0.50633	582.5	0.92519	0.922	0.31899
582.55	1.11695	1.1148	0.21467	582.55	0.92306	0.92188	0.11806
582.6	1.11787	1.11609	0.17748	582.6	0.92274	0.92167	0.10634
582.65	1.11893	1.11657	0.23636	582.65	0.92178	0.9221	-0.03149
582.7	1.11918	1.11495	0.42268	582.7	0.92209	0.92095	0.11416
582.75	1.11813	1.11475	0.33838	582.75	0.92365	0.91957	0.40789
582.8	1.11629	1.1159	0.03925	582.8	0.92186	0.9211	0.07598
582.85	1.11707	1.11675	0.0326	582.85	0.91987	0.91966	0.02053
582.9	1.11665	1.11642	0.0224	582.9	0.91966	0.91985	-0.01879
582.95	1.11667	1.11555	0.11189	582.95	0.92086	0.92041	0.04535
583	1.11564	1.11424	0.14055	583	0.9208	0.92059	0.02018
583.05	1.11381	1.11566	-0.18437	583.05	0.92098	0.92002	0.09553
583.1	1.11508	1.11624	-0.11581	583.1	0.91943	0.91863	0.08001
583.15	1.11471	1.11752	-0.28177	583.15	0.91908	0.91993	-0.08525
583.2	1.11669	1.11817	-0.14753	583.2	0.92211	0.92032	0.17853
583.25	1.11627	1.11814	-0.18731	583.25	0.92358	0.91919	0.43873
583.3	1.11463	1.11823	-0.35982	583.3	0.91986	0.91973	0.01309
583.35	1.1154	1.11867	-0.32773	583.35	0.91936	0.92029	-0.09303
583.4	1.11732	1.11845	-0.11299	583.4	0.91879	0.92136	-0.25643
583.45	1.11647	1.11744	-0.09747	583.45	0.91878	0.92116	-0.23857
583.5	1.11544	1.11614	-0.06921	583.5	0.92147	0.92172	-0.02486
583.55	1.11439	1.11645	-0.20569	583.55	0.92044	0.92239	-0.1956
583.6	1.11454	1.11555	-0.10081	583.6	0.92033	0.92288	-0.25499
583.65	1.11526	1.11632	-0.1059	583.65	0.91978	0.9224	-0.26157
583.7	1.11309	1.11979	-0.66946	583.7	0.92007	0.92049	-0.04183
583.75	1.11344	1.1163	-0.28592	583.75	0.9204	0.91948	0.09111
583.8	1.11281	1.11638	-0.35655	583.8	0.91959	0.92146	-0.18672
583.85	1.11229	1.1159	-0.36155	583.85	0.91835	0.92153	-0.31778
583.9	1.11255	1.11594	-0.33828	583.9	0.91778	0.92117	-0.33938
583.95	1.11295	1.11687	-0.39258	583.95	0.91761	0.9245	-0.68867
584	1.11314	1.11568	-0.2537	584	0.92049	0.92342	-0.29305
584.05	1.11157	1.11754	-0.59633	584.05	0.92167	0.9227	-0.10366
584.1	1.11245	1.11453	-0.20785	584.1	0.92228	0.92373	-0.1443
584.15	1.114	1.11661	-0.26083	584.15	0.92016	0.92441	-0.42508
584.2	1.11273	1.11512	-0.23906	584.2	0.9213	0.9246	-0.32989
584.25	1.11301	1.11523	-0.22197	584.25	0.92008	0.92492	-0.48363
584.3	1.11317	1.11528	-0.21112	584.3	0.92084	0.92617	-0.53305
584.35	1.11397	1.11568	-0.17052	584.35	0.92076	0.92518	-0.44234
584.4	1.11403	1.11524	-0.12053	584.4	0.92116	0.92596	-0.48003
584.45	1.11389	1.11489	-0.10033	584.45	0.92235	0.92628	-0.39318
584.5	1.11502	1.11528	-0.02502	584.5	0.92235	0.92719	-0.48367
584.55	1.11661	1.11692	-0.03066	584.55	0.92403	0.92829	-0.42599
584.6	1.11653	1.11709	-0.05642	584.6	0.92544	0.92789	-0.245
584.65	1.11494	1.11576	-0.08206	584.65	0.92531	0.92741	-0.21018
584.7	1.11524	1.11729	-0.20577	584.7	0.92654	0.92908	-0.2543
584.75	1.11629	1.1185	-0.22093	584.75	0.92621	0.92888	-0.2663
584.8	1.11626	1.11962	-0.33594	584.8	0.92636	0.93009	-0.37282
584.85	1.11619	1.12165	-0.54651	584.85	0.92594	0.93267	-0.67335
584.9	1.11722	1.12302	-0.5799	584.9	0.92561	0.93435	-0.87394
584.95	1.11735	1.12194	-0.45844	584.95	0.92546	0.93116	-0.57018
585	1.11818	1.12162	-0.34379	585	0.92587	0.92938	-0.3507
585.05	1.11723	1.12208	-0.48577	585.05	0.92631	0.93229	-0.5977
585.1	1.11622	1.11997	-0.37534	585.1	0.92711	0.93017	-0.30623
585.15	1.11895	1.12001	-0.10602	585.15	0.92715	0.9308	-0.36466
585.2	1.11908	1.11865	0.04306	585.2	0.92691	0.93192	-0.50062
585.25	1.11718	1.11755	-0.03757	585.25	0.9296	0.93086	-0.1259
585.3	1.11653	1.11748	-0.09476	585.3	0.93023	0.9312	-0.09701
585.35	1.11698	1.11811	-0.11341	585.35	0.92838	0.93091	-0.25319
585.4	1.11612	1.11784	-0.1724	585.4	0.92758	0.92968	-0.21034
585.45	1.11582	1.11618	-0.03552	585.45	0.9257	0.92904	-0.33412
585.5	1.11545	1.1138	0.16456	585.5	0.92383	0.92689	-0.30563
585.55	1.1143	1.11365	0.06559	585.55	0.9251	0.92553	-0.04293
585.6	1.11443	1.11464	-0.02123	585.6	0.92234	0.9256	-0.32592
585.65	1.11387	1.11564	-0.17664	585.65	0.92424	0.92595	-0.17011
585.7	1.11166	1.11375	-0.20966	585.7	0.92307	0.92528	-0.22173
585.75	1.1126	1.11317	-0.05727	585.75	0.92322	0.92425	-0.10288
585.8	1.11049	1.11261	-0.21239	585.8	0.92389	0.92341	0.0482
585.85	1.10938	1.11163	-0.22545	585.85	0.92148	0.92304	-0.15621
585.9	1.11047	1.11195	-0.14806	585.9	0.92159	0.92249	-0.09017
585.95	1.11044	1.11135	-0.09105	585.95	0.92194	0.92186	0.00864
586	1.10921	1.11108	-0.18707	586	0.92026	0.92146	-0.11943
586.05	1.10846	1.1112	-0.27443	586.05	0.91892	0.921	-0.20801
586.1	1.10735	1.10948	-0.21373	586.1	0.91739	0.91992	-0.25303
586.15	1.10831	1.1097	-0.1386	586.15	0.91697	0.91835	-0.13801
586.2	1.10874	1.11189	-0.31525	586.2	0.91699	0.91799	-0.10095
586.25	1.10808	1.10917	-0.10946	586.25	0.91511	0.91796	-0.28536
586.3	1.10686	1.10697	-0.01076	586.3	0.91478	0.91804	-0.32614
586.35	1.10679	1.10596	0.08294	586.35	0.91445	0.91766	-0.3209
586.4	1.10704	1.1054	0.16479	586.4	0.91462	0.91662	-0.1996
586.45	1.10659	1.10641	0.01736	586.45	0.91362	0.91772	-0.41017
586.5	1.10654	1.10658	-0.00488	586.5	0.91239	0.91719	-0.48033
586.55	1.10383	1.10555	-0.17235	586.55	0.91201	0.91591	-0.38976
586.6	1.10219	1.1051	-0.29108	586.6	0.90994	0.91583	-0.58979
586.65	1.1016	1.10632	-0.47179	586.65	0.90916	0.91259	-0.34278
586.7	1.10265	1.10847	-0.58222	586.7	0.90917	0.91411	-0.49417
586.75	1.10116	1.10698	-0.5824	586.75	0.90842	0.91445	-0.60235
586.8	1.10158	1.10597	-0.4386	586.8	0.90793	0.91304	-0.51118
586.85	1.10058	1.10528	-0.4706	586.85	0.90736	0.91187	-0.45084
586.9	1.09836	1.10349	-0.5126	586.9	0.90705	0.91145	-0.44073
586.95	1.09768	1.10114	-0.34615	586.95	0.90594	0.90988	-0.39419
587	1.09705	1.09914	-0.20908	587	0.90455	0.91081	-0.62611
587.05	1.09547	1.0983	-0.28298	587.05	0.90316	0.90979	-0.66283
587.1	1.0936	1.09638	-0.27852	587.1	0.90123	0.90873	-0.74931
587.15	1.09239	1.09689	-0.45018	587.15	0.90031	0.90724	-0.69224
587.2	1.09191	1.09671	-0.47975	587.2	0.90066	0.90761	-0.69504
587.25	1.09163	1.09721	-0.55823	587.25	0.90036	0.90725	-0.68817
587.3	1.09223	1.09434	-0.21098	587.3	0.89957	0.9073	-0.77347
587.35	1.09109	1.09421	-0.31195	587.35	0.89827	0.90482	-0.65534
587.4	1.09114	1.09327	-0.21284	587.4	0.89742	0.89965	-0.22305
587.45	1.08907	1.09231	-0.32434	587.45	0.89543	0.90283	-0.74074
587.5	1.08883	1.09182	-0.29817	587.5	0.8927	0.90123	-0.85242
587.55	1.08708	1.08967	-0.25904	587.55	0.89232	0.89909	-0.67756
587.6	1.08629	1.08882	-0.25376	587.6	0.89107	0.8987	-0.76276
587.65	1.08509	1.08674	-0.1656	587.65	0.89023	0.89794	-0.77012
587.7	1.08402	1.08795	-0.39338	587.7	0.89051	0.89819	-0.76758
587.75	1.08335	1.08807	-0.47192	587.75	0.88993	0.89722	-0.7291
587.8	1.08183	1.08651	-0.46846	587.8	0.88882	0.89727	-0.84474
587.85	1.08212	1.08558	-0.3459	587.85	0.88755	0.89685	-0.92951
587.9	1.08049	1.08352	-0.30267	587.9	0.88632	0.8936	-0.72864
587.95	1.08056	1.08424	-0.36857	587.95	0.88693	0.8952	-0.82655
588	1.07907	1.08228	-0.32118	588	0.88694	0.89143	-0.44886
588.05	1.07943	1.08531	-0.58731	588.05	0.88576	0.89485	-0.90812
588.1	1.07995	1.08203	-0.20799	588.1	0.88514	0.89398	-0.88443
588.15	1.07756	1.08037	-0.28101	588.15	0.88493	0.89091	-0.59763
588.2	1.0779	1.07925	-0.1347	588.2	0.88335	0.88912	-0.57774
588.25	1.07687	1.0797	-0.28352	588.25	0.8828	0.8886	-0.58044
588.3	1.07654	1.08062	-0.4081	588.3	0.88292	0.88868	-0.57562
588.35	1.07715	1.08093	-0.37775	588.35	0.88181	0.88878	-0.69666
588.4	1.07358	1.07922	-0.56497	588.4	0.8805	0.88804	-0.75343
588.45	1.07402	1.07843	-0.44051	588.45	0.88034	0.88665	-0.63074
588.5	1.07488	1.07806	-0.31743	588.5	0.88066	0.88638	-0.57162
588.55	1.07421	1.0784	-0.41929	588.55	0.88048	0.88558	-0.50927
588.6	1.07446	1.07955	-0.50944	588.6	0.87849	0.88514	-0.66434
588.65	1.07331	1.0777	-0.43888	588.65	0.87881	0.88471	-0.58988
588.7	1.07201	1.07713	-0.5126	588.7	0.8797	0.88534	-0.56358
588.75	1.07235	1.07313	-0.07802	588.75	0.88024	0.88337	-0.31318
588.8	1.07215	1.07308	-0.09264	588.8	0.88201	0.88194	0.00757
588.85	1.07372	1.0745	-0.07768	588.85	0.88023	0.88212	-0.18861
588.9	1.0726	1.07468	-0.20847	588.9	0.88043	0.88137	-0.09402
588.95	1.07236	1.07505	-0.26886	588.95	0.87655	0.88242	-0.58667
589	1.0717	1.07539	-0.3694	589	0.87588	0.88067	-0.47963
589.05	1.0718	1.07526	-0.34603	589.05	0.87558	0.88017	-0.45905
589.1	1.07113	1.0745	-0.33761	589.1	0.87605	0.87804	-0.19856
589.15	1.06958	1.07282	-0.32408	589.15	0.87364	0.878	-0.43631
589.2	1.07075	1.07342	-0.26679	589.2	0.87262	0.87758	-0.49554
589.25	1.07026	1.073	-0.27364	589.25	0.87302	0.87761	-0.45925
589.3	1.06782	1.07256	-0.474	589.3	0.87455	0.8779	-0.33461
589.35	1.06956	1.07077	-0.12107	589.35	0.87553	0.87691	-0.13816
589.4	1.07092	1.07215	-0.12336	589.4	0.87569	0.87609	-0.03999
589.45	1.06965	1.07252	-0.28706	589.45	0.87405	0.87598	-0.19301
589.5	1.06915	1.07095	-0.17998	589.5	0.87166	0.87651	-0.48537
589.55	1.06909	1.072	-0.29131	589.55	0.87104	0.87501	-0.39683
589.6	1.06909	1.07007	-0.09731	589.6	0.87116	0.87478	-0.3621
589.65	1.06995	1.06777	0.21774	589.65	0.87168	0.87494	-0.32575
589.7	1.06987	1.06816	0.17078	589.7	0.87197	0.87426	-0.2291
589.75	1.06796	1.06748	0.0484	589.75	0.87123	0.87347	-0.22403
589.8	1.06733	1.06776	-0.04302	589.8	0.87017	0.8737	-0.35354
589.85	1.0657	1.06763	-0.19365	589.85	0.86928	0.8746	-0.53188
589.9	1.06445	1.06883	-0.43795	589.9	0.86824	0.87351	-0.52749

## Sheet: Fig.1 c
Chi	Phi	Intensity						n=11		n=10		n=9		n=8		n=7		n=6		n=5		n=4		n=3		n=2		n=1		n=0
		a. u.					33.2	6.04476	33.2	4.60911	33.2	4.61831	33.2	4.41135	33.19	4.6483	33.2	4.98292	33.2	5.33859	33.2	4.79779	33.2	4.50227	33.2	5.16482	33.2	5.50112	33.2015	4.96081
90	0	4					33.224	6.05411	33.204	4.61677	33.224	4.62608	33.244	4.42237	33.194	4.65526	33.224	4.98958	33.204	5.34675	33.204	4.80382	33.204	4.50929	33.204	5.17393	33.204	5.50786	33.2255	4.96741
90	1	1					33.228	6.0635	33.208	4.62446	33.228	4.63389	33.248	4.43346	33.198	4.66225	33.228	4.99627	33.208	5.35495	33.208	4.80988	33.208	4.51634	33.208	5.18308	33.208	5.51463	33.2296	4.97405
90	2	1					33.232	6.07294	33.212	4.6322	33.232	4.64175	33.252	4.44459	33.202	4.66927	33.232	5.00299	33.212	5.36319	33.212	4.81598	33.212	4.52343	33.212	5.19228	33.212	5.52144	33.2336	4.98073
90	3	2					33.236	6.08243	33.216	4.63997	33.236	4.64964	33.256	4.45579	33.206	4.67633	33.236	5.00976	33.216	5.37148	33.216	4.8221	33.216	4.53056	33.216	5.20153	33.216	5.52828	33.2376	4.98745
90	4	2					33.24	6.09191	33.22	4.64775	33.24	4.65754	33.26	4.46698	33.21	4.68339	33.24	5.01652	33.22	5.37976	33.22	4.82823	33.22	4.53768	33.22	5.21077	33.22	5.53513	33.2415	4.99416
90	5	1					33.24	6.09196	33.22	4.64779	33.24	4.65758	33.26	4.46704	33.21	4.68343	33.24	5.01655	33.22	5.3798	33.22	4.82826	33.22	4.53772	33.22	5.21082	33.22	5.53516	33.2416	4.9942
90	6	0					33.244	6.10154	33.224	4.65565	33.244	4.66556	33.264	4.47835	33.214	4.69056	33.244	5.02339	33.224	5.38817	33.224	4.83444	33.224	4.54492	33.224	5.22016	33.224	5.54207	33.2456	5.00098
90	7	0					33.248	6.11117	33.228	4.66354	33.248	4.67359	33.268	4.48972	33.218	4.69773	33.248	5.03026	33.228	5.39659	33.228	4.84066	33.228	4.55215	33.228	5.22954	33.228	5.54903	33.2496	5.00781
90	8	0					33.252	6.12085	33.232	4.67148	33.252	4.68165	33.272	4.50114	33.222	4.70493	33.252	5.03716	33.232	5.40505	33.232	4.84691	33.232	4.55943	33.232	5.23898	33.232	5.55601	33.2536	5.01467
90	9	3					33.256	6.13058	33.236	4.67946	33.256	4.68977	33.276	4.51262	33.226	4.71217	33.256	5.04411	33.236	5.41355	33.236	4.8532	33.236	4.56674	33.236	5.24846	33.236	5.56304	33.2576	5.02156
90	10	1					33.26	6.14025	33.24	4.68739	33.26	4.69784	33.28	4.52405	33.23	4.71938	33.26	5.05102	33.24	5.42201	33.24	4.85945	33.24	4.57401	33.24	5.25789	33.24	5.57003	33.2615	5.02843
90	11	0					33.26	6.14035	33.24	4.68747	33.26	4.69792	33.28	4.52417	33.23	4.71945	33.26	5.05109	33.24	5.4221	33.24	4.85951	33.24	4.57408	33.24	5.25799	33.24	5.5701	33.2616	5.0285
90	12	3					33.264	6.15018	33.244	4.69554	33.264	4.70612	33.284	4.53577	33.234	4.72676	33.264	5.05811	33.244	5.43069	33.244	4.86586	33.244	4.58147	33.244	5.26756	33.244	5.5772	33.2656	5.03547
90	13	1					33.2681	6.16005	33.248	4.70364	33.2681	4.71436	33.288	4.54743	33.2381	4.73412	33.2681	5.06516	33.248	5.43933	33.248	4.87224	33.248	4.58889	33.248	5.27719	33.248	5.58433	33.2696	5.04249
90	14	1					33.2721	6.16998	33.252	4.71178	33.2721	4.72265	33.2921	4.55915	33.242	4.7415	33.2721	5.07226	33.252	5.44801	33.252	4.87866	33.252	4.59635	33.252	5.28687	33.252	5.59151	33.2736	5.04954
90	15	1					33.2761	6.17995	33.2561	4.71997	33.2761	4.73098	33.2961	4.57093	33.2461	4.74893	33.2761	5.07939	33.2561	5.45674	33.2561	4.8851	33.2561	4.60385	33.2561	5.29659	33.2561	5.59872	33.2776	5.05663
90	16	1					33.28	6.18983	33.26	4.72807	33.28	4.73923	33.3	4.58259	33.25	4.75628	33.28	5.08645	33.26	5.46538	33.26	4.89149	33.26	4.61128	33.26	5.30622	33.26	5.60586	33.2816	5.06365
90	17	0					33.2801	6.18998	33.2601	4.7282	33.2801	4.73936	33.3001	4.58277	33.2501	4.75639	33.2801	5.08656	33.2601	5.46551	33.2601	4.89159	33.2601	4.61139	33.2601	5.30637	33.2601	5.60597	33.2816	5.06376
90	18	0					33.2841	6.20006	33.2641	4.73647	33.2841	4.74778	33.3041	4.59467	33.2541	4.7639	33.2841	5.09377	33.2641	5.47433	33.2641	4.8981	33.2641	4.61897	33.2641	5.31619	33.2641	5.61326	33.2856	5.07093
90	19	2					33.2881	6.21018	33.2681	4.74478	33.2881	4.75625	33.3081	4.60663	33.2581	4.77144	33.2881	5.10102	33.2681	5.48319	33.2681	4.90465	33.2681	4.62659	33.2681	5.32607	33.2681	5.62058	33.2896	5.07813
90	20	0					33.2921	6.22036	33.2721	4.75314	33.2921	4.76476	33.3121	4.61866	33.2621	4.77902	33.2921	5.10831	33.2721	5.49211	33.2721	4.91123	33.2721	4.63424	33.2721	5.33599	33.2721	5.62795	33.2936	5.08538
90	21	2					33.2961	6.2306	33.2761	4.76155	33.2961	4.77332	33.3161	4.63074	33.2661	4.78664	33.2961	5.11563	33.2761	5.50107	33.2761	4.91785	33.2761	4.64194	33.2761	5.34597	33.2761	5.63536	33.2976	5.09267
90	22	3					33.3	6.24067	33.28	4.76982	33.3	4.78176	33.32	4.64265	33.27	4.79414	33.3	5.12285	33.28	5.50989	33.28	4.92437	33.28	4.64952	33.28	5.3558	33.28	5.64265	33.3015	5.09985
90	23	2					33.3001	6.24088	33.2801	4.76999	33.3001	4.78193	33.3201	4.64289	33.2701	4.79429	33.3001	5.123	33.2801	5.51008	33.2801	4.9245	33.2801	4.64968	33.2801	5.356	33.2801	5.6428	33.3016	5.1
90	24	0					33.3041	6.25122	33.2841	4.77848	33.3041	4.79059	33.3241	4.65511	33.2741	4.80199	33.3041	5.13041	33.2841	5.51913	33.2841	4.93119	33.2841	4.65745	33.2841	5.36608	33.2841	5.65029	33.3056	5.10737
90	25	2					33.3081	6.2616	33.2881	4.78702	33.3081	4.79929	33.3281	4.66738	33.2781	4.80973	33.3081	5.13786	33.2881	5.52823	33.2881	4.93791	33.2881	4.66527	33.2881	5.37622	33.2881	5.65781	33.3096	5.11478
90	26	3					33.3121	6.27205	33.2921	4.7956	33.3121	4.80804	33.3321	4.67972	33.2821	4.8175	33.3121	5.14534	33.2921	5.53739	33.2921	4.94467	33.2921	4.67313	33.2921	5.3864	33.2921	5.66538	33.3136	5.12223
90	27	1					33.3161	6.28254	33.2961	4.80423	33.3161	4.81684	33.3361	4.69213	33.2861	4.82532	33.3161	5.15287	33.2961	5.54659	33.2961	4.95146	33.2961	4.68103	33.2961	5.39664	33.2961	5.67298	33.3177	5.12973
90	28	0					33.32	6.29283	33.3	4.81268	33.32	4.82546	33.34	4.70428	33.29	4.83298	33.32	5.16026	33.3	5.55561	33.3	4.95812	33.3	4.68877	33.3	5.40667	33.3	5.68044	33.3216	5.13708
90	29	2					33.3201	6.29309	33.3001	4.8129	33.3201	4.82569	33.3401	4.7046	33.2901	4.83318	33.3201	5.16045	33.3001	5.55584	33.3001	4.95829	33.3001	4.68897	33.3001	5.40693	33.3001	5.68063	33.3216	5.13727
90	30	1					33.3241	6.3037	33.3041	4.82161	33.3241	4.83458	33.3441	4.71713	33.2941	4.84108	33.3241	5.16806	33.3041	5.56514	33.3041	4.96516	33.3041	4.69695	33.3041	5.41727	33.3041	5.68832	33.3257	5.14484
90	31	0					33.3281	6.31436	33.3081	4.83038	33.3281	4.84353	33.3481	4.72973	33.2981	4.84902	33.3281	5.17571	33.3081	5.57449	33.3081	4.97206	33.3081	4.70498	33.3081	5.42767	33.3081	5.69605	33.3297	5.15247
90	32	2					33.3321	6.32507	33.3121	4.83919	33.3321	4.85252	33.3521	4.7424	33.3021	4.857	33.3321	5.18341	33.3121	5.58388	33.3121	4.97899	33.3121	4.71304	33.3121	5.43813	33.3121	5.70382	33.3337	5.16013
90	33	2					33.3361	6.33584	33.3161	4.84804	33.3361	4.86157	33.3561	4.75513	33.3061	4.86502	33.3361	5.19115	33.3161	5.59333	33.3161	4.98597	33.3161	4.72115	33.3161	5.44863	33.3161	5.71164	33.3377	5.16784
90	34	0					33.34	6.34634	33.32	4.85668	33.34	4.87039	33.36	4.76754	33.31	4.87284	33.34	5.1987	33.32	5.60255	33.32	4.99277	33.32	4.72906	33.32	5.45888	33.32	5.71926	33.3415	5.17536
90	35	0					33.3401	6.34667	33.3201	4.85695	33.3401	4.87066	33.3601	4.76793	33.3101	4.87308	33.3401	5.19893	33.3201	5.60283	33.3201	4.99298	33.3201	4.72931	33.3201	5.45919	33.3201	5.7195	33.3417	5.17559
90	36	1					33.3441	6.35755	33.3241	4.8659	33.3441	4.87981	33.3641	4.78079	33.3141	4.88119	33.3441	5.20675	33.3241	5.61239	33.3241	5.00003	33.3241	4.7375	33.3241	5.46981	33.3241	5.7274	33.3457	5.18338
90	37	1					33.3481	6.36848	33.3281	4.8749	33.3481	4.889	33.3681	4.79373	33.3181	4.88934	33.3481	5.21462	33.3281	5.62199	33.3281	5.00712	33.3281	4.74574	33.3281	5.48048	33.3281	5.73534	33.3497	5.19122
90	38	1					33.3521	6.37948	33.3321	4.88394	33.3521	4.89825	33.3721	4.80673	33.3221	4.89753	33.3521	5.22253	33.3321	5.63164	33.3321	5.01424	33.3321	4.75402	33.3321	5.49121	33.3321	5.74332	33.3537	5.19911
90	39	1					33.3561	6.39053	33.3361	4.89304	33.3561	4.90755	33.3761	4.8198	33.3261	4.90576	33.3561	5.23049	33.3361	5.64135	33.3361	5.0214	33.3361	4.76235	33.3361	5.502	33.3361	5.75135	33.3577	5.20704
90	40	2					33.36	6.40125	33.34	4.90186	33.36	4.91657	33.38	4.83247	33.33	4.91375	33.36	5.23821	33.34	5.65077	33.34	5.02835	33.34	4.77043	33.34	5.51246	33.34	5.75915	33.3616	5.21473
90	41	2					33.3601	6.40164	33.3401	4.90218	33.3601	4.9169	33.3801	4.83294	33.3301	4.91404	33.3601	5.23849	33.3401	5.65111	33.3401	5.02861	33.3401	4.77072	33.3401	5.51284	33.3401	5.75943	33.3617	5.21501
90	42	1					33.3641	6.4128	33.3441	4.91137	33.3641	4.92631	33.3841	4.84614	33.3341	4.92236	33.3641	5.24654	33.3441	5.66092	33.3441	5.03584	33.3441	4.77914	33.3441	5.52374	33.3441	5.76755	33.3657	5.22303
90	43	1					33.3681	6.42403	33.3481	4.92061	33.3681	4.93576	33.3882	4.85942	33.3381	4.93072	33.3681	5.25463	33.3481	5.67079	33.3481	5.04312	33.3481	4.7876	33.3481	5.53469	33.3481	5.77571	33.3697	5.23109
90	44	0					33.3721	6.43531	33.3522	4.92991	33.3721	4.94527	33.3922	4.87277	33.3421	4.93913	33.3721	5.26276	33.3522	5.68071	33.3522	5.05044	33.3522	4.7961	33.3522	5.54571	33.3522	5.78392	33.3737	5.23921
90	45	0					33.3762	6.44666	33.3562	4.93925	33.3762	4.95484	33.3962	4.88619	33.3462	4.94759	33.3762	5.27094	33.3562	5.69068	33.3562	5.0578	33.3562	4.80466	33.3562	5.55678	33.3562	5.79217	33.3777	5.24736
90	46	1					33.38	6.4576	33.36	4.94826	33.38	4.96407	33.4	4.89914	33.35	4.95574	33.38	5.27884	33.36	5.70031	33.36	5.0649	33.36	4.81291	33.36	5.56746	33.36	5.80013	33.3815	5.25524
90	47	0					33.3802	6.45806	33.3602	4.94864	33.3802	4.96445	33.4002	4.89968	33.3502	4.95608	33.3802	5.27917	33.3602	5.70071	33.3602	5.06519	33.3602	4.81325	33.3602	5.56791	33.3602	5.80047	33.3817	5.25557
90	48	0					33.3842	6.46952	33.3642	4.95808	33.3842	4.97412	33.4042	4.91324	33.3542	4.96463	33.3842	5.28744	33.3642	5.71079	33.3642	5.07263	33.3642	4.8219	33.3642	5.5791	33.3642	5.80881	33.3857	5.26382
90	49	1					33.3882	6.48104	33.3682	4.96758	33.3882	4.98385	33.4082	4.92688	33.3582	4.97321	33.3882	5.29576	33.3682	5.72093	33.3682	5.08011	33.3682	4.83058	33.3682	5.59035	33.3682	5.8172	33.3897	5.27212
90	50	1					33.3922	6.49262	33.3722	4.97712	33.3922	4.99363	33.4122	4.94059	33.3622	4.98185	33.3922	5.30413	33.3722	5.73112	33.3722	5.08762	33.3722	4.83932	33.3722	5.60166	33.3722	5.82564	33.3937	5.28047
90	51	1					33.3962	6.50426	33.3762	4.98672	33.3962	5.00347	33.4162	4.95437	33.3662	4.99053	33.3962	5.31254	33.3762	5.74137	33.3762	5.09518	33.3762	4.8481	33.3762	5.61303	33.3762	5.83412	33.3977	5.28886
90	52	1					33.4	6.51544	33.38	4.99593	33.4	5.01292	33.42	4.9676	33.37	4.99886	33.4	5.32062	33.38	5.75121	33.38	5.10244	33.38	4.85654	33.38	5.62394	33.38	5.84227	33.4016	5.29693
90	53	4					33.4002	6.51597	33.3802	4.99637	33.4002	5.01336	33.4202	4.96822	33.3702	4.99925	33.4002	5.321	33.3802	5.75168	33.3802	5.10278	33.3802	4.85694	33.3802	5.62446	33.3802	5.84265	33.4017	5.29731
90	54	3					33.4042	6.52774	33.3842	5.00607	33.4042	5.02331	33.4242	4.98215	33.3742	5.00802	33.4042	5.32951	33.3842	5.76204	33.3842	5.11042	33.3842	4.86581	33.3842	5.63595	33.3842	5.85123	33.4057	5.3058
90	55	2					33.4082	6.53956	33.3882	5.01582	33.4082	5.03332	33.4282	4.99615	33.3782	5.01684	33.4082	5.33807	33.3882	5.77246	33.3882	5.1181	33.3882	4.87474	33.3882	5.6475	33.3882	5.85986	33.4097	5.31434
90	56	1					33.4122	6.55145	33.3922	5.02563	33.4122	5.04338	33.4322	5.01023	33.3822	5.02571	33.4122	5.34667	33.3922	5.78294	33.3922	5.12583	33.3922	4.88371	33.3922	5.65911	33.3922	5.86853	33.4137	5.32294
90	57	1					33.4162	6.56341	33.3962	5.03549	33.4162	5.0535	33.4362	5.02439	33.3862	5.03462	33.4162	5.35533	33.3962	5.79347	33.3962	5.13359	33.3962	4.89274	33.3962	5.67079	33.3962	5.87725	33.4177	5.33158
90	58	2					33.42	6.57482	33.4	5.04491	33.42	5.06317	33.44	5.0379	33.39	5.04313	33.42	5.36359	33.4	5.80353	33.4	5.14101	33.4	4.90136	33.4	5.68194	33.4	5.88558	33.4216	5.33984
90	59	2					33.4202	6.57542	33.4002	5.04541	33.4202	5.06368	33.4402	5.03862	33.3902	5.04358	33.4202	5.36403	33.4002	5.80406	33.4002	5.1414	33.4002	4.90181	33.4002	5.68253	33.4002	5.88602	33.4218	5.34027
90	60	2					33.4242	6.58751	33.4042	5.05537	33.4242	5.07392	33.4442	5.05292	33.3942	5.05259	33.4242	5.37278	33.4042	5.81472	33.4042	5.14925	33.4042	4.91093	33.4042	5.69433	33.4042	5.89484	33.4258	5.34902
90	61	1					33.4282	6.59965	33.4082	5.0654	33.4282	5.08421	33.4482	5.06731	33.3982	5.06165	33.4282	5.38159	33.4082	5.82543	33.4082	5.15715	33.4082	4.9201	33.4082	5.70619	33.4082	5.90371	33.4298	5.35781
90	62	2					33.4322	6.61186	33.4122	5.07548	33.4322	5.09457	33.4522	5.08177	33.4022	5.07076	33.4322	5.39044	33.4122	5.8362	33.4122	5.16509	33.4122	4.92933	33.4122	5.71812	33.4122	5.91263	33.4338	5.36666
90	63	2					33.4362	6.62413	33.4162	5.08561	33.4362	5.10498	33.4562	5.09631	33.4062	5.07991	33.4362	5.39935	33.4162	5.84703	33.4162	5.17307	33.4162	4.9386	33.4162	5.73011	33.4162	5.9216	33.4378	5.37556
90	64	0					33.44	6.63579	33.42	5.09524	33.44	5.11488	33.46	5.11012	33.41	5.08861	33.44	5.40781	33.42	5.85732	33.42	5.18065	33.42	4.94741	33.42	5.74151	33.42	5.93013	33.4415	5.38402
90	65	2					33.4402	6.63647	33.4202	5.0958	33.4402	5.11546	33.4602	5.11092	33.4102	5.08912	33.4402	5.4083	33.4202	5.85792	33.4202	5.18109	33.4202	4.94792	33.4202	5.74217	33.4202	5.93062	33.4418	5.38451
90	66	5					33.4442	6.64888	33.4242	5.10605	33.4442	5.12599	33.4642	5.12562	33.4142	5.09837	33.4442	5.41731	33.4242	5.86887	33.4242	5.18916	33.4242	4.95729	33.4242	5.75429	33.4242	5.9397	33.4458	5.39351
90	67	3					33.4482	6.66135	33.4282	5.11635	33.4482	5.13659	33.4682	5.1404	33.4182	5.10768	33.4482	5.42637	33.4282	5.87988	33.4282	5.19728	33.4282	4.96672	33.4282	5.76648	33.4282	5.94882	33.4498	5.40257
90	68	1					33.4522	6.67389	33.4322	5.12671	33.4522	5.14724	33.4722	5.15526	33.4222	5.11703	33.4522	5.43548	33.4322	5.89096	33.4322	5.20544	33.4322	4.97619	33.4322	5.77874	33.4322	5.95799	33.4538	5.41168
90	69	2					33.4562	6.68649	33.4362	5.13712	33.4562	5.15796	33.4762	5.1702	33.4262	5.12644	33.4562	5.44464	33.4362	5.9021	33.4362	5.21364	33.4362	4.98572	33.4362	5.79106	33.4362	5.96722	33.4578	5.42085
90	70	2					33.46	6.69841	33.44	5.14697	33.46	5.1681	33.48	5.18431	33.43	5.13532	33.46	5.45331	33.44	5.91262	33.44	5.22139	33.44	4.99473	33.44	5.8027	33.44	5.97594	33.4616	5.42951
90	71	1					33.4602	6.69917	33.4402	5.1476	33.4602	5.16875	33.4802	5.18521	33.4302	5.13589	33.4602	5.45386	33.4402	5.91329	33.4402	5.22189	33.4402	4.9953	33.4402	5.80344	33.4402	5.9765	33.4618	5.43006
90	72	0					33.4642	6.71191	33.4442	5.15813	33.4642	5.17959	33.4842	5.20032	33.4342	5.1454	33.4642	5.46313	33.4442	5.92456	33.4442	5.23019	33.4442	5.00494	33.4442	5.8159	33.4442	5.98583	33.4658	5.43934
90	73	1					33.4682	6.72472	33.4483	5.16872	33.4682	5.1905	33.4883	5.2155	33.4382	5.15496	33.4682	5.47246	33.4483	5.93588	33.4483	5.23853	33.4483	5.01463	33.4483	5.82842	33.4483	5.99522	33.4698	5.44867
90	74	3					33.4723	6.7376	33.4522	5.17937	33.4723	5.20147	33.4922	5.23077	33.4423	5.16457	33.4723	5.48183	33.4522	5.94727	33.4522	5.24692	33.4522	5.02437	33.4522	5.84101	33.4522	6.00466	33.4738	5.45805
90	75	3					33.4763	6.75055	33.4563	5.19008	33.4763	5.21251	33.4963	5.24612	33.4463	5.17424	33.4763	5.49127	33.4563	5.95873	33.4563	5.25535	33.4563	5.03416	33.4563	5.85367	33.4563	6.01415	33.4778	5.46749
90	76	0					33.48	6.76271	33.46	5.20015	33.48	5.22288	33.5	5.26055	33.45	5.18332	33.48	5.50014	33.46	5.96949	33.46	5.26328	33.46	5.04337	33.46	5.86557	33.46	6.02307	33.4815	5.47637
90	77	1					33.4803	6.76356	33.4603	5.20085	33.4803	5.22361	33.5003	5.26155	33.4503	5.18396	33.4803	5.50076	33.4603	5.97025	33.4603	5.26384	33.4603	5.04401	33.4603	5.8664	33.4603	6.0237	33.4818	5.47699
90	78	1					33.4843	6.77665	33.4643	5.21168	33.4843	5.23477	33.5043	5.27707	33.4543	5.19373	33.4843	5.5103	33.4643	5.98183	33.4643	5.27237	33.4643	5.05391	33.4643	5.8792	33.4643	6.0333	33.4858	5.48654
90	79	3					33.4883	6.78981	33.4683	5.22257	33.4883	5.246	33.5083	5.29268	33.4583	5.20355	33.4883	5.5199	33.4683	5.99348	33.4683	5.28094	33.4683	5.06387	33.4683	5.89207	33.4683	6.04295	33.4898	5.49616
90	80	1					33.4923	6.80304	33.4723	5.23352	33.4923	5.2573	33.5123	5.30837	33.4623	5.21343	33.4923	5.52955	33.4723	6.0052	33.4723	5.28957	33.4723	5.07389	33.4723	5.90501	33.4723	6.05267	33.4938	5.50582
90	81	1					33.4963	6.81634	33.4763	5.24453	33.4963	5.26867	33.5163	5.32414	33.4663	5.22336	33.4963	5.53927	33.4763	6.01698	33.4763	5.29825	33.4763	5.08396	33.4763	5.91802	33.4763	6.06244	33.4978	5.51555
90	82	3					33.5	6.82878	33.48	5.25483	33.5	5.27929	33.52	5.33889	33.47	5.23265	33.5	5.54835	33.48	6.028	33.48	5.30636	33.48	5.09337	33.48	5.93018	33.48	6.07157	33.5016	5.52465
90	83	4					33.5003	6.82972	33.4803	5.25561	33.5003	5.2801	33.5203	5.34001	33.4703	5.23335	33.5003	5.54904	33.4803	6.02883	33.4803	5.30697	33.4803	5.09408	33.4803	5.9311	33.4803	6.07226	33.5018	5.52534
90	84	5					33.5043	6.84316	33.4843	5.26674	33.5043	5.29159	33.5243	5.35596	33.4743	5.24339	33.5043	5.55886	33.4843	6.04075	33.4843	5.31574	33.4843	5.10426	33.4843	5.94425	33.4843	6.08214	33.5058	5.53518
90	85	0					33.5083	6.85668	33.4883	5.27794	33.5083	5.30316	33.5283	5.372	33.4783	5.25349	33.5083	5.56875	33.4883	6.05273	33.4883	5.32456	33.4883	5.1145	33.4883	5.95748	33.4883	6.09208	33.5098	5.54509
90	86	1					33.5123	6.87027	33.4923	5.28921	33.5123	5.3148	33.5323	5.38813	33.4823	5.26364	33.5123	5.57869	33.4923	6.06479	33.4923	5.33344	33.4923	5.1248	33.4923	5.97078	33.4923	6.10208	33.5138	5.55505
90	87	4					33.5163	6.88394	33.4963	5.30053	33.5163	5.3265	33.5363	5.40434	33.4863	5.27385	33.5163	5.58869	33.4963	6.07691	33.4963	5.34236	33.4963	5.13516	33.4963	5.98415	33.4963	6.11213	33.5179	5.56508
90	88	0					33.52	6.89665	33.5	5.31107	33.52	5.33739	33.54	5.41942	33.49	5.28335	33.52	5.598	33.5	6.08819	33.5	5.35066	33.5	5.14479	33.5	5.99659	33.5	6.12149	33.5215	5.57441
90	89	2					33.5203	6.89768	33.5003	5.31192	33.5203	5.33828	33.5403	5.42065	33.4903	5.28412	33.5203	5.59875	33.5003	6.0891	33.5003	5.35133	33.5003	5.14557	33.5003	5.9976	33.5003	6.12225	33.5219	5.57516
90	90	1					33.5243	6.9115	33.5043	5.32338	33.5243	5.35012	33.5443	5.43705	33.4943	5.29444	33.5243	5.60887	33.5043	6.10137	33.5043	5.36036	33.5043	5.15604	33.5043	6.01112	33.5043	6.13242	33.5258	5.58531
90	91	2					33.5283	6.92539	33.5083	5.3349	33.5283	5.36204	33.5483	5.45354	33.4983	5.30482	33.5283	5.61906	33.5083	6.1137	33.5083	5.36943	33.5083	5.16657	33.5083	6.02472	33.5083	6.14265	33.5299	5.59552
90	92	3					33.5323	6.93936	33.5123	5.34648	33.5323	5.37402	33.5523	5.47012	33.5023	5.31526	33.5323	5.6293	33.5123	6.12611	33.5123	5.37856	33.5123	5.17716	33.5123	6.03839	33.5123	6.15294	33.5339	5.60579
90	93	1					33.5363	6.95341	33.5163	5.35813	33.5363	5.38608	33.5563	5.48679	33.5063	5.32576	33.5363	5.6396	33.5163	6.13858	33.5163	5.38774	33.5163	5.18781	33.5163	6.05214	33.5163	6.1633	33.5379	5.61613
90	94	1					33.54	6.9664	33.52	5.36891	33.54	5.39724	33.56	5.50221	33.51	5.33547	33.54	5.64913	33.52	6.15012	33.52	5.39623	33.52	5.19766	33.52	6.06486	33.52	6.17287	33.5416	5.62569
90	95	1					33.5403	6.96753	33.5203	5.36985	33.5403	5.39821	33.5603	5.50356	33.5103	5.33631	33.5403	5.64996	33.5203	6.15113	33.5203	5.39697	33.5203	5.19852	33.5203	6.06597	33.5203	6.17371	33.5419	5.62653
90	96	2					33.5443	6.98173	33.5243	5.38164	33.5443	5.41041	33.5643	5.52042	33.5143	5.34693	33.5443	5.66039	33.5243	6.16375	33.5243	5.40625	33.5243	5.20929	33.5243	6.07987	33.5243	6.18418	33.5459	5.63699
90	97	1					33.5483	6.99601	33.5283	5.39349	33.5483	5.42269	33.5683	5.53737	33.5183	5.3576	33.5483	5.67088	33.5283	6.17645	33.5283	5.41559	33.5283	5.22012	33.5283	6.09385	33.5283	6.19472	33.5499	5.64752
90	98	4					33.5523	7.01036	33.5323	5.40541	33.5523	5.43504	33.5723	5.55442	33.5223	5.36834	33.5523	5.68143	33.5323	6.18922	33.5323	5.42498	33.5323	5.23102	33.5323	6.10791	33.5323	6.20531	33.5539	5.65811
90	99	0					33.5563	7.0248	33.5363	5.4174	33.5563	5.44747	33.5763	5.57156	33.5263	5.37913	33.5563	5.69204	33.5363	6.20206	33.5363	5.43443	33.5363	5.24197	33.5363	6.12204	33.5363	6.21597	33.5579	5.66876
90	100	3					33.56	7.03808	33.54	5.42842	33.56	5.4589	33.58	5.58734	33.53	5.38906	33.56	5.70181	33.54	6.21388	33.54	5.44312	33.54	5.25205	33.54	6.13505	33.54	6.22578	33.5615	5.67857
90	101	2					33.5603	7.03931	33.5403	5.42945	33.5603	5.45997	33.5803	5.58881	33.5303	5.38998	33.5603	5.70272	33.5403	6.21498	33.5403	5.44393	33.5403	5.25299	33.5403	6.13626	33.5403	6.2267	33.5619	5.67949
90	102	2					33.5643	7.05391	33.5443	5.44158	33.5643	5.47254	33.5843	5.60614	33.5343	5.4009	33.5643	5.71347	33.5443	6.22797	33.5443	5.45348	33.5443	5.26407	33.5443	6.15055	33.5443	6.23748	33.5659	5.69028
90	103	1					33.5684	7.06859	33.5483	5.45377	33.5684	5.4852	33.5883	5.62358	33.5384	5.41188	33.5684	5.72427	33.5483	6.24104	33.5483	5.46309	33.5483	5.27521	33.5483	6.16493	33.5483	6.24833	33.5699	5.70113
90	104	2					33.5724	7.08334	33.5523	5.46604	33.5724	5.49793	33.5924	5.64111	33.5423	5.42292	33.5724	5.73515	33.5523	6.25419	33.5523	5.47276	33.5523	5.28642	33.5523	6.17939	33.5523	6.25925	33.5739	5.71206
90	105	2					33.5764	7.09818	33.5564	5.47838	33.5764	5.51073	33.5964	5.65874	33.5464	5.43402	33.5764	5.74609	33.5564	6.26741	33.5564	5.48248	33.5564	5.29769	33.5564	6.19393	33.5564	6.27023	33.5779	5.72305
90	106	0					33.58	7.11176	33.56	5.48966	33.58	5.52245	33.6	5.67488	33.55	5.44417	33.58	5.7561	33.56	6.27951	33.56	5.49138	33.56	5.308	33.56	6.20723	33.56	6.28028	33.5816	5.73311
90	107	1					33.5804	7.1131	33.5604	5.49078	33.5804	5.52362	33.6004	5.67648	33.5504	5.44518	33.5804	5.75709	33.5604	6.28071	33.5604	5.49226	33.5604	5.30903	33.5604	6.20855	33.5604	6.28127	33.5819	5.73411
90	108	3					33.5844	7.12811	33.5644	5.50326	33.5844	5.53658	33.6044	5.69431	33.5544	5.45641	33.5844	5.76816	33.5644	6.29409	33.5644	5.50209	33.5644	5.32043	33.5644	6.22325	33.5644	6.29238	33.5859	5.74524
90	109	1					33.5884	7.1432	33.5684	5.51582	33.5884	5.54962	33.6084	5.71224	33.5584	5.4677	33.5884	5.7793	33.5684	6.30755	33.5684	5.51199	33.5684	5.3319	33.5684	6.23804	33.5684	6.30356	33.5899	5.75643
90	110	3					33.5924	7.15837	33.5724	5.52844	33.5924	5.56274	33.6124	5.73027	33.5624	5.47905	33.5924	5.79051	33.5724	6.32108	33.5724	5.52193	33.5724	5.34343	33.5724	6.25291	33.5724	6.3148	33.5939	5.7677
90	111	0					33.5964	7.17363	33.5764	5.54114	33.5964	5.57595	33.6164	5.74841	33.5664	5.49047	33.5964	5.80178	33.5764	6.3347	33.5764	5.53194	33.5764	5.35503	33.5764	6.26786	33.5764	6.32611	33.5979	5.77904
90	112	3					33.6	7.18751	33.58	5.55269	33.6	5.58796	33.62	5.76491	33.57	5.50087	33.6	5.81205	33.58	6.34709	33.58	5.54105	33.58	5.36558	33.58	6.28147	33.58	6.33641	33.6016	5.78936
90	113	0					33.6004	7.18897	33.5804	5.55391	33.6004	5.58923	33.6204	5.76665	33.5704	5.50196	33.6004	5.81313	33.5804	6.3484	33.5804	5.54201	33.5804	5.36669	33.5804	6.2829	33.5804	6.33749	33.6019	5.79045
90	114	3					33.6044	7.20439	33.5844	5.56676	33.6044	5.60259	33.6244	5.78499	33.5744	5.51351	33.6044	5.82454	33.5844	6.36218	33.5844	5.55213	33.5844	5.37843	33.5844	6.29803	33.5844	6.34894	33.6059	5.80193
90	115	2					33.6084	7.21991	33.5884	5.57968	33.6084	5.61604	33.6284	5.80344	33.5784	5.52513	33.6084	5.83603	33.5884	6.37604	33.5884	5.56232	33.5884	5.39023	33.5884	6.31324	33.5884	6.36046	33.6099	5.81349
90	116	1					33.6124	7.23551	33.5924	5.59267	33.6124	5.62957	33.6324	5.82199	33.5824	5.53681	33.6124	5.84758	33.5924	6.38998	33.5924	5.57256	33.5924	5.4021	33.5924	6.32853	33.5924	6.37204	33.6139	5.82512
90	117	4					33.6164	7.2512	33.5964	5.60575	33.6164	5.64319	33.6364	5.84065	33.5864	5.54856	33.6164	5.8592	33.5964	6.404	33.5964	5.58287	33.5964	5.41404	33.5964	6.34392	33.5964	6.3837	33.618	5.83682
90	118	1					33.62	7.26539	33.6	5.61758	33.62	5.65551	33.64	5.85754	33.59	5.55919	33.62	5.86973	33.6	6.4167	33.6	5.59219	33.6	5.42484	33.6	6.35784	33.6	6.39425	33.6215	5.84741
90	119	2					33.6204	7.26697	33.6004	5.6189	33.6204	5.65688	33.6404	5.85942	33.5904	5.56038	33.6204	5.8709	33.6004	6.41811	33.6004	5.59323	33.6004	5.42605	33.6004	6.35939	33.6004	6.39543	33.6219	5.84859
90	120	0					33.6244	7.28284	33.6044	5.63212	33.6244	5.67067	33.6444	5.87829	33.5944	5.57226	33.6244	5.88267	33.6044	6.43231	33.6044	5.60366	33.6044	5.43812	33.6044	6.37495	33.6044	6.40722	33.626	5.86044
90	121	0					33.6284	7.29879	33.6084	5.64543	33.6284	5.68454	33.6484	5.89727	33.5984	5.58421	33.6284	5.89451	33.6084	6.44658	33.6084	5.61414	33.6084	5.45027	33.6084	6.3906	33.6084	6.41909	33.63	5.87237
90	122	2					33.6324	7.31483	33.6124	5.65881	33.6324	5.69849	33.6524	5.91636	33.6024	5.59624	33.6324	5.90643	33.6124	6.46095	33.6124	5.62469	33.6124	5.46249	33.6124	6.40634	33.6124	6.43103	33.634	5.88437
90	123	4					33.6364	7.33097	33.6164	5.67227	33.6364	5.71253	33.6564	5.93556	33.6064	5.60833	33.6364	5.91842	33.6164	6.4754	33.6164	5.6353	33.6164	5.47478	33.6164	6.42217	33.6164	6.44305	33.638	5.89645
90	124	2					33.64	7.34549	33.62	5.68438	33.64	5.72517	33.66	5.95283	33.61	5.61921	33.64	5.92921	33.62	6.4884	33.62	5.64486	33.62	5.48584	33.62	6.43642	33.62	6.45386	33.6416	5.90732
90	125	1					33.6404	7.34719	33.6204	5.68581	33.6404	5.72666	33.6604	5.95487	33.6104	5.62049	33.6404	5.93048	33.6204	6.48993	33.6204	5.64598	33.6204	5.48714	33.6204	6.4381	33.6204	6.45513	33.642	5.9086
90	126	2					33.6444	7.36351	33.6244	5.69943	33.6444	5.74088	33.6644	5.97429	33.6144	5.63272	33.6444	5.94262	33.6244	6.50456	33.6244	5.65672	33.6244	5.49958	33.6244	6.45411	33.6244	6.46729	33.646	5.92084
90	127	3					33.6484	7.37992	33.6284	5.71313	33.6484	5.75518	33.6684	5.99382	33.6184	5.64502	33.6484	5.95483	33.6284	6.51927	33.6284	5.66752	33.6284	5.51209	33.6284	6.47021	33.6284	6.47953	33.65	5.93315
90	128	3					33.6524	7.39642	33.6324	5.72691	33.6524	5.76958	33.6724	6.01346	33.6224	5.6574	33.6524	5.96712	33.6324	6.53407	33.6324	5.67839	33.6324	5.52467	33.6324	6.48641	33.6324	6.49184	33.654	5.94554
90	129	0					33.6564	7.41302	33.6364	5.74077	33.6564	5.78407	33.6764	6.03322	33.6264	5.66984	33.6564	5.97948	33.6364	6.54896	33.6364	5.68932	33.6364	5.53732	33.6364	6.5027	33.6364	6.50422	33.658	5.95801
90	130	2					33.66	7.42786	33.64	5.75318	33.66	5.79703	33.68	6.0509	33.63	5.68098	33.66	5.99056	33.64	6.56229	33.64	5.6991	33.64	5.54865	33.64	6.51728	33.64	6.51531	33.6615	5.96917
90	131	2					33.6604	7.42971	33.6404	5.75472	33.6604	5.79864	33.6804	6.05309	33.6304	5.68236	33.6604	5.99193	33.6404	6.56394	33.6404	5.70031	33.6404	5.55005	33.6404	6.51909	33.6404	6.51668	33.662	5.97056
90	132	4					33.6644	7.44649	33.6444	5.76875	33.6644	5.81331	33.6844	6.07308	33.6344	5.69495	33.6644	6.00445	33.6444	6.57901	33.6444	5.71138	33.6444	5.56286	33.6444	6.53557	33.6444	6.52922	33.666	5.98319
90	133	0					33.6684	7.46337	33.6484	5.78286	33.6684	5.82807	33.6885	6.09318	33.6384	5.70761	33.6684	6.01705	33.6484	6.59417	33.6484	5.7225	33.6484	5.57574	33.6484	6.55215	33.6484	6.54184	33.67	5.9959
90	134	1					33.6724	7.48034	33.6525	5.79705	33.6724	5.84293	33.6925	6.1134	33.6424	5.72035	33.6724	6.02973	33.6525	6.60943	33.6525	5.7337	33.6525	5.58869	33.6525	6.56882	33.6525	6.55453	33.674	6.0087
90	135	2					33.6765	7.49742	33.6565	5.81134	33.6765	5.85787	33.6965	6.13373	33.6465	5.73316	33.6765	6.04249	33.6565	6.62477	33.6565	5.74496	33.6565	5.60173	33.6565	6.58559	33.6565	6.5673	33.678	6.02157
90	136	3					33.68	7.51261	33.66	5.82404	33.68	5.87118	33.7	6.15183	33.65	5.74456	33.68	6.05385	33.66	6.63843	33.66	5.75498	33.66	5.61332	33.66	6.60051	33.66	6.57867	33.6816	6.03304
90	137	0					33.6805	7.51459	33.6605	5.8257	33.6805	5.87292	33.7005	6.15418	33.6505	5.74605	33.6805	6.05533	33.6605	6.64021	33.6605	5.75629	33.6605	5.61484	33.6605	6.60246	33.6605	6.58015	33.682	6.03453
90	138	1					33.6845	7.53185	33.6645	5.84015	33.6845	5.88805	33.7045	6.17476	33.6545	5.75901	33.6845	6.06825	33.6645	6.65575	33.6645	5.76769	33.6645	5.62802	33.6645	6.61942	33.6645	6.59308	33.686	6.04758
90	139	6					33.6885	7.54922	33.6685	5.85469	33.6885	5.90329	33.7085	6.19545	33.6585	5.77205	33.6885	6.08125	33.6685	6.67138	33.6685	5.77916	33.6685	5.64129	33.6685	6.63649	33.6685	6.60609	33.69	6.06071
90	140	0					33.6925	7.56668	33.6725	5.86932	33.6925	5.91862	33.7125	6.21626	33.6625	5.78516	33.6925	6.09433	33.6725	6.6871	33.6725	5.79069	33.6725	5.65464	33.6725	6.65365	33.6725	6.61918	33.694	6.07393
90	141	2					33.6965	7.58425	33.6765	5.88403	33.6965	5.93405	33.7165	6.23719	33.6665	5.79836	33.6965	6.1075	33.6765	6.70293	33.6765	5.8023	33.6765	5.66806	33.6765	6.67092	33.6765	6.63235	33.698	6.08723
90	142	1					33.7	7.59979	33.68	5.89705	33.7	5.9477	33.72	6.25572	33.67	5.81003	33.7	6.11916	33.68	6.71693	33.68	5.81257	33.68	5.67994	33.68	6.68619	33.68	6.64401	33.7015	6.09901
90	143	3					33.7005	7.60191	33.6805	5.89883	33.7005	5.94957	33.7205	6.25825	33.6705	5.81163	33.7005	6.12075	33.6805	6.71884	33.6805	5.81398	33.6805	5.68156	33.6805	6.68828	33.6805	6.64561	33.702	6.10062
90	144	1					33.7045	7.61968	33.6845	5.91372	33.7045	5.9652	33.7245	6.27943	33.6745	5.82497	33.7045	6.13409	33.6845	6.73486	33.6845	5.82572	33.6845	5.69515	33.6845	6.70575	33.6845	6.65895	33.706	6.1141
90	145	3					33.7085	7.63755	33.6885	5.9287	33.7085	5.98092	33.7285	6.30073	33.6785	5.8384	33.7085	6.14751	33.6885	6.75097	33.6885	5.83754	33.6885	5.70882	33.6885	6.72332	33.6885	6.67237	33.71	6.12766
90	146	1					33.7125	7.65552	33.6925	5.94377	33.7125	5.99675	33.7325	6.32216	33.6825	5.85191	33.7125	6.16101	33.6925	6.76719	33.6925	5.84943	33.6925	5.72256	33.6925	6.74099	33.6925	6.68587	33.714	6.14132
90	147	0					33.7165	7.6736	33.6965	5.95894	33.7165	6.01268	33.7365	6.34371	33.6865	5.86549	33.7165	6.1746	33.6965	6.7835	33.6965	5.86139	33.6965	5.73639	33.6965	6.75877	33.6965	6.69946	33.718	6.15507
90	148	1					33.72	7.6895	33.7	5.97228	33.72	6.0267	33.74	6.36267	33.69	5.87745	33.72	6.18657	33.7	6.79786	33.7	5.87192	33.7	5.74856	33.7	6.77441	33.7	6.71142	33.7216	6.16717
90	149	1					33.7205	7.69178	33.7005	5.97419	33.7205	6.02871	33.7405	6.36539	33.6905	5.87916	33.7205	6.18828	33.7005	6.79992	33.7005	5.87343	33.7005	5.75031	33.7005	6.77665	33.7005	6.71314	33.7221	6.1689
90	150	1					33.7245	7.71006	33.7045	5.98954	33.7245	6.04484	33.7445	6.38719	33.6945	5.89291	33.7245	6.20205	33.7045	6.81643	33.7045	5.88554	33.7045	5.76431	33.7045	6.79463	33.7045	6.7269	33.7261	6.18283
90	151	0					33.7285	7.72845	33.7085	6.00498	33.7285	6.06108	33.7485	6.40913	33.6985	5.90673	33.7285	6.2159	33.7085	6.83305	33.7085	5.89772	33.7085	5.77839	33.7085	6.81273	33.7085	6.74074	33.7301	6.19685
90	152	3					33.7325	7.74694	33.7125	6.02051	33.7325	6.07742	33.7525	6.43119	33.7025	5.92065	33.7325	6.22985	33.7125	6.84977	33.7125	5.90998	33.7125	5.79255	33.7125	6.83093	33.7125	6.75468	33.7341	6.21096
90	153	4					33.7365	7.76555	33.7165	6.03614	33.7365	6.09387	33.7565	6.45339	33.7065	5.93464	33.7365	6.24388	33.7165	6.8666	33.7165	5.92231	33.7165	5.8068	33.7165	6.84923	33.7165	6.7687	33.7381	6.22517
90	154	1					33.74	7.78182	33.72	6.04981	33.74	6.10826	33.76	6.4728	33.71	5.94688	33.74	6.25616	33.72	6.88132	33.72	5.93311	33.72	5.81927	33.72	6.86525	33.72	6.78098	33.7415	6.2376
90	155	0					33.7405	7.78426	33.7205	6.05186	33.7405	6.11042	33.7605	6.47571	33.7105	5.94872	33.7405	6.258	33.7205	6.88353	33.7205	5.93472	33.7205	5.82114	33.7205	6.86765	33.7205	6.78281	33.7421	6.23947
90	156	0					33.7445	7.80307	33.7245	6.06768	33.7445	6.12708	33.7645	6.49816	33.7145	5.96288	33.7445	6.27222	33.7245	6.90057	33.7245	5.94721	33.7245	5.83557	33.7245	6.88617	33.7245	6.79702	33.7461	6.25387
90	157	2					33.7485	7.822	33.7285	6.08359	33.7485	6.14385	33.7685	6.52075	33.7185	5.97713	33.7485	6.28653	33.7285	6.91771	33.7285	5.95977	33.7285	5.85008	33.7285	6.90481	33.7285	6.81131	33.7501	6.26836
90	158	0					33.7525	7.84104	33.7325	6.09961	33.7525	6.16073	33.7725	6.54347	33.7225	5.99146	33.7525	6.30093	33.7325	6.93496	33.7325	5.97241	33.7325	5.86468	33.7325	6.92355	33.7325	6.82569	33.7541	6.28295
90	159	0					33.7565	7.86018	33.7365	6.11572	33.7565	6.17772	33.7765	6.56633	33.7265	6.00587	33.7565	6.31542	33.7365	6.95232	33.7365	5.98513	33.7365	5.87937	33.7365	6.94241	33.7365	6.84016	33.7581	6.29763
90	160	1					33.76	7.87684	33.74	6.12973	33.76	6.1925	33.78	6.58621	33.73	6.01841	33.76	6.32803	33.74	6.96742	33.74	5.99619	33.74	5.89214	33.74	6.95881	33.74	6.85276	33.7615	6.31042
90	161	1					33.7605	7.87944	33.7405	6.13193	33.7605	6.19482	33.7805	6.58932	33.7305	6.02038	33.7605	6.33001	33.7405	6.96978	33.7405	5.99793	33.7405	5.89414	33.7405	6.96138	33.7405	6.85473	33.7621	6.31242
90	162	1					33.7645	7.89881	33.7445	6.14823	33.7645	6.21203	33.7845	6.61245	33.7345	6.03497	33.7645	6.34469	33.7445	6.98736	33.7445	6.0108	33.7445	5.90901	33.7445	6.98046	33.7445	6.86939	33.7661	6.32731
90	163	0					33.7685	7.9183	33.7486	6.16464	33.7685	6.22935	33.7886	6.63571	33.7385	6.04965	33.7685	6.35947	33.7486	7.00505	33.7486	6.02376	33.7486	5.92397	33.7486	6.99965	33.7486	6.88414	33.7701	6.34229
90	164	1					33.7726	7.93789	33.7525	6.18115	33.7726	6.24679	33.7925	6.65912	33.7426	6.06441	33.7726	6.37434	33.7525	7.02284	33.7525	6.03679	33.7525	5.93902	33.7525	7.01896	33.7525	6.89899	33.7741	6.35738
90	165	3					33.7766	7.9576	33.7566	6.19776	33.7766	6.26434	33.7966	6.68266	33.7466	6.07927	33.7766	6.38931	33.7566	7.04075	33.7566	6.04991	33.7566	5.95416	33.7566	7.03839	33.7566	6.91393	33.7781	6.37256
90	166	3					33.78	7.97465	33.76	6.21213	33.78	6.27953	33.8	6.70302	33.75	6.09212	33.78	6.40226	33.76	7.05625	33.76	6.06126	33.76	5.96725	33.76	7.05519	33.76	6.92686	33.7816	6.38571
90	167	1					33.7806	7.97743	33.7606	6.21448	33.7806	6.28201	33.8006	6.70634	33.7506	6.09422	33.7806	6.40438	33.7606	7.05878	33.7606	6.06311	33.7606	5.96939	33.7606	7.05793	33.7606	6.92897	33.7821	6.38786
90	168	1					33.7846	7.99737	33.7646	6.2313	33.7846	6.29979	33.8046	6.73016	33.7546	6.10925	33.7846	6.41955	33.7646	7.07691	33.7646	6.07639	33.7646	5.98472	33.7646	7.07759	33.7646	6.94411	33.7861	6.40325
90	169	1					33.7886	8.01743	33.7686	6.24822	33.7886	6.31769	33.8086	6.75413	33.7586	6.12438	33.7886	6.43482	33.7686	7.09516	33.7686	6.08976	33.7686	6.00014	33.7686	7.09737	33.7686	6.95934	33.7901	6.41875
90	170	2					33.7926	8.0376	33.7726	6.26524	33.7926	6.33571	33.8126	6.77824	33.7626	6.1396	33.7926	6.45018	33.7726	7.11353	33.7726	6.10321	33.7726	6.01565	33.7726	7.11726	33.7726	6.97467	33.7941	6.43435
90	171	1					33.7966	8.0579	33.7766	6.28237	33.7966	6.35384	33.8166	6.80249	33.7666	6.15491	33.7966	6.46565	33.7766	7.13201	33.7766	6.11674	33.7766	6.03126	33.7766	7.13728	33.7766	6.9901	33.7981	6.45006
90	172	2					33.8	8.07534	33.78	6.2971	33.8	6.36945	33.82	6.82334	33.77	6.16807	33.8	6.47896	33.78	7.14791	33.78	6.12838	33.78	6.04468	33.78	7.15449	33.78	7.00338	33.8015	6.46358
90	173	2					33.8006	8.07831	33.7806	6.29961	33.8006	6.3721	33.8206	6.82689	33.7706	6.17031	33.8006	6.48122	33.7806	7.15062	33.7806	6.13036	33.7806	6.04697	33.7806	7.15741	33.7806	7.00563	33.8021	6.46588
90	174	1					33.8046	8.09884	33.7846	6.31696	33.8046	6.39048	33.8246	6.85143	33.7746	6.18581	33.8046	6.4969	33.7846	7.16934	33.7846	6.14406	33.7846	6.06277	33.7846	7.17767	33.7846	7.02127	33.8061	6.4818
90	175	2					33.8086	8.1195	33.7886	6.33441	33.8086	6.40898	33.8286	6.87612	33.7786	6.2014	33.8086	6.51268	33.7886	7.18817	33.7886	6.15785	33.7886	6.07867	33.7886	7.19805	33.7886	7.037	33.8101	6.49784
90	176	0					33.8126	8.14027	33.7926	6.35197	33.8126	6.4276	33.8326	6.90096	33.7826	6.21709	33.8126	6.52856	33.7926	7.20713	33.7926	6.17172	33.7926	6.09467	33.7926	7.21855	33.7926	7.05283	33.8141	6.51398
90	177	3					33.8166	8.16117	33.7966	6.36964	33.8166	6.44635	33.8366	6.92594	33.7866	6.23287	33.8166	6.54454	33.7966	7.22621	33.7966	6.18569	33.7966	6.11077	33.7966	7.23918	33.7966	7.06877	33.8182	6.53024
90	178	0					33.82	8.17902	33.8	6.38475	33.82	6.46238	33.84	6.9473	33.79	6.24636	33.82	6.55822	33.8	7.24253	33.8	6.19763	33.8	6.12453	33.8	7.25681	33.8	7.0824	33.8216	6.54414
90	179	2					33.8206	8.18218	33.8006	6.38742	33.8206	6.46522	33.8406	6.95108	33.7906	6.24875	33.8206	6.56064	33.8006	7.24542	33.8006	6.19974	33.8006	6.12696	33.8006	7.25993	33.8006	7.08481	33.8222	6.5466
90	180	1					33.8246	8.20333	33.8046	6.40531	33.8246	6.48422	33.8446	6.97637	33.7946	6.26473	33.8246	6.57684	33.8046	7.26474	33.8046	6.21388	33.8046	6.14326	33.8046	7.2808	33.8046	7.10096	33.8261	6.56308
90	181	0					33.8286	8.22459	33.8086	6.42332	33.8286	6.50334	33.8486	7.00181	33.7986	6.2808	33.8286	6.59315	33.8086	7.28419	33.8086	6.22811	33.8086	6.15966	33.8086	7.30181	33.8086	7.11721	33.8302	6.57968
90	182	1					33.8326	8.24599	33.8126	6.44143	33.8326	6.52259	33.8526	7.0274	33.8026	6.29697	33.8326	6.60956	33.8126	7.30377	33.8126	6.24243	33.8126	6.17616	33.8126	7.32294	33.8126	7.13357	33.8342	6.59638
90	183	2					33.8366	8.26751	33.8166	6.45966	33.8366	6.54197	33.8566	7.05314	33.8066	6.31324	33.8366	6.62609	33.8166	7.32347	33.8166	6.25684	33.8166	6.19276	33.8166	7.34419	33.8166	7.15004	33.8382	6.61321
90	184	2					33.84	8.28579	33.82	6.47516	33.84	6.55845	33.86	7.07502	33.81	6.32707	33.84	6.64014	33.82	7.34021	33.82	6.26909	33.82	6.20687	33.82	7.36226	33.82	7.16404	33.8415	6.62751
90	185	1					33.8406	8.28915	33.8206	6.47801	33.8406	6.56148	33.8606	7.07905	33.8106	6.32962	33.8406	6.64273	33.8206	7.34329	33.8206	6.27134	33.8206	6.20946	33.8206	7.36558	33.8206	7.16662	33.8422	6.63014
90	186	1					33.8446	8.31092	33.8246	6.49647	33.8446	6.58113	33.8646	7.1051	33.8146	6.34609	33.8446	6.65948	33.8246	7.36325	33.8246	6.28594	33.8246	6.22627	33.8246	7.3871	33.8246	7.1833	33.8462	6.6472
90	187	1					33.8486	8.33283	33.8286	6.51505	33.8486	6.6009	33.8686	7.13132	33.8186	6.36266	33.8486	6.67634	33.8286	7.38333	33.8286	6.30063	33.8286	6.24319	33.8286	7.40875	33.8286	7.20009	33.8502	6.66438
90	188	3					33.8526	8.35486	33.8326	6.53374	33.8526	6.62081	33.8726	7.15769	33.8226	6.37934	33.8526	6.69331	33.8326	7.40355	33.8326	6.31541	33.8326	6.26021	33.8326	7.43053	33.8326	7.217	33.8542	6.68167
90	189	2					33.8566	8.37702	33.8366	6.55255	33.8566	6.64085	33.8766	7.18422	33.8266	6.39612	33.8566	6.7104	33.8366	7.42389	33.8366	6.33029	33.8366	6.27733	33.8366	7.45244	33.8366	7.23401	33.8582	6.69909
90	190	1					33.86	8.39574	33.84	6.56844	33.86	6.65779	33.88	7.20664	33.83	6.41029	33.86	6.72485	33.84	7.44108	33.84	6.34286	33.84	6.2918	33.84	7.47095	33.84	7.24839	33.8616	6.71381
90	191	1					33.8606	8.39932	33.8406	6.57148	33.8606	6.66103	33.8806	7.21092	33.8306	6.413	33.8606	6.72761	33.8406	7.44437	33.8406	6.34526	33.8406	6.29457	33.8406	7.47449	33.8406	7.25114	33.8622	6.71662
90	192	0					33.8646	8.42174	33.8446	6.59053	33.8646	6.68134	33.8846	7.23777	33.8346	6.42999	33.8646	6.74493	33.8446	7.46498	33.8446	6.36033	33.8446	6.31191	33.8446	7.49667	33.8446	7.26838	33.8662	6.73428
90	193	2					33.8687	8.4443	33.8486	6.6097	33.8687	6.7018	33.8886	7.26479	33.8387	6.44708	33.8687	6.76236	33.8486	7.48572	33.8486	6.37549	33.8486	6.32936	33.8486	7.51899	33.8486	7.28574	33.8702	6.75207
90	194	2					33.8727	8.46699	33.8526	6.62899	33.8727	6.72239	33.8927	7.29197	33.8426	6.46428	33.8727	6.77992	33.8526	7.5066	33.8526	6.39075	33.8526	6.34692	33.8526	7.54144	33.8526	7.30321	33.8742	6.76997
90	195	0					33.8767	8.48982	33.8567	6.64841	33.8767	6.74312	33.8967	7.31932	33.8467	6.48159	33.8767	6.79759	33.8567	7.52762	33.8567	6.40612	33.8567	6.36459	33.8567	7.56404	33.8567	7.3208	33.8782	6.78801
90	196	0					33.88	8.50899	33.86	6.66471	33.88	6.76054	33.9	7.34228	33.85	6.49612	33.88	6.81244	33.86	7.54527	33.86	6.41902	33.86	6.37943	33.86	7.58301	33.86	7.33558	33.8815	6.80316
90	197	2					33.8807	8.51279	33.8607	6.66795	33.8807	6.76399	33.9007	7.34683	33.8507	6.499	33.8807	6.81539	33.8607	7.54877	33.8607	6.42157	33.8607	6.38237	33.8607	7.58677	33.8607	7.33851	33.8822	6.80617
90	198	1					33.8847	8.53589	33.8647	6.68761	33.8847	6.785	33.9047	7.37451	33.8547	6.51652	33.8847	6.8333	33.8647	7.57006	33.8647	6.43713	33.8647	6.40026	33.8647	7.60964	33.8647	7.35633	33.8862	6.82445
90	199	1					33.8887	8.55912	33.8687	6.70739	33.8887	6.80616	33.9087	7.40236	33.8587	6.53415	33.8887	6.85134	33.8687	7.59149	33.8687	6.45279	33.8687	6.41826	33.8687	7.63265	33.8687	7.37428	33.8902	6.84287
90	200	6					33.8927	8.5825	33.8727	6.72731	33.8927	6.82746	33.9127	7.43037	33.8627	6.55189	33.8927	6.8695	33.8727	7.61306	33.8727	6.46856	33.8727	6.43638	33.8727	7.6558	33.8727	7.39234	33.8942	6.86142
90	201	2					33.8967	8.60602	33.8767	6.74735	33.8967	6.84891	33.9167	7.45856	33.8667	6.56974	33.8967	6.88778	33.8767	7.63477	33.8767	6.48442	33.8767	6.45462	33.8767	7.67909	33.8767	7.41052	33.8982	6.8801
90	202	0					33.9	8.62564	33.88	6.76408	33.9	6.86682	33.92	7.48209	33.87	6.58464	33.9	6.90305	33.88	7.6529	33.88	6.49766	33.88	6.46984	33.88	7.69854	33.88	7.42571	33.9016	6.8957
90	203	1					33.9007	8.62967	33.8807	6.76751	33.9007	6.87051	33.9207	7.48692	33.8707	6.5877	33.9007	6.90619	33.8807	7.65663	33.8807	6.50038	33.8807	6.47296	33.8807	7.70253	33.8807	7.42883	33.9022	6.89891
90	204	1					33.9047	8.65347	33.8847	6.78781	33.9047	6.89225	33.9247	7.51545	33.8747	6.60578	33.9047	6.92472	33.8847	7.67863	33.8847	6.51645	33.8847	6.49143	33.8847	7.72612	33.8847	7.44726	33.9062	6.91785
90	205	2					33.9087	8.67741	33.8887	6.80824	33.9087	6.91414	33.9287	7.54416	33.8787	6.62397	33.9087	6.94338	33.8887	7.70077	33.8887	6.53263	33.8887	6.51001	33.8887	7.74984	33.8887	7.46581	33.9102	6.93693
90	206	3					33.9127	8.70149	33.8927	6.8288	33.9127	6.93618	33.9327	7.57304	33.8827	6.64227	33.9127	6.96217	33.8927	7.72306	33.8927	6.54891	33.8927	6.52871	33.8927	7.77372	33.8927	7.48449	33.9142	6.95615
90	207	1					33.9167	8.72571	33.8967	6.84949	33.9167	6.95838	33.9367	7.60209	33.8867	6.66069	33.9167	6.98109	33.8967	7.7455	33.8967	6.56529	33.8967	6.54753	33.8967	7.79774	33.8967	7.5033	33.9183	6.9755
90	208	0					33.92	8.74581	33.9	6.86665	33.92	6.9768	33.94	7.6262	33.89	6.67597	33.92	6.9968	33.9	7.76412	33.9	6.57889	33.9	6.56314	33.9	7.81767	33.9	7.51891	33.9216	6.99157
90	209	1					33.9207	8.75008	33.9007	6.87031	33.9207	6.98073	33.9407	7.63133	33.8907	6.67922	33.9207	7.00014	33.9007	7.76808	33.9007	6.58179	33.9007	6.56646	33.9007	7.82191	33.9007	7.52223	33.9222	6.99499
90	210	1					33.9247	8.7746	33.9047	6.89126	33.9247	7.00323	33.9447	7.66074	33.8947	6.69787	33.9247	7.01932	33.9047	7.79082	33.9047	6.59839	33.9047	6.58552	33.9047	7.84624	33.9047	7.54129	33.9263	7.01462
90	211	0					33.9287	8.79926	33.9087	6.91235	33.9287	7.02588	33.9487	7.69033	33.8987	6.71664	33.9287	7.03863	33.9087	7.81371	33.9087	6.6151	33.9087	6.6047	33.9087	7.87071	33.9087	7.56048	33.9303	7.03439
90	212	1					33.9327	8.82408	33.9127	6.93358	33.9327	7.0487	33.9527	7.72011	33.9027	6.73552	33.9327	7.05808	33.9127	7.83674	33.9127	6.63192	33.9127	6.624	33.9127	7.89533	33.9127	7.5798	33.9343	7.05431
90	213	2					33.9367	8.84903	33.9167	6.95494	33.9367	7.07167	33.9567	7.75006	33.9067	6.75452	33.9367	7.07766	33.9167	7.85993	33.9167	6.64884	33.9167	6.64343	33.9167	7.92011	33.9167	7.59925	33.9383	7.07436
90	214	2					33.94	8.86961	33.92	6.97256	33.94	7.09063	33.96	7.77477	33.91	6.7702	33.94	7.09382	33.92	7.87907	33.92	6.66281	33.92	6.65945	33.92	7.94054	33.92	7.6153	33.9415	7.09091
90	215	2					33.9407	8.87414	33.9207	6.97644	33.9407	7.0948	33.9607	7.7802	33.9107	6.77365	33.9407	7.09738	33.9207	7.88328	33.9207	6.66588	33.9207	6.66297	33.9207	7.94504	33.9207	7.61883	33.9423	7.09456
90	216	4					33.9447	8.8994	33.9247	6.99808	33.9447	7.1181	33.9647	7.81053	33.9147	6.79289	33.9447	7.11723	33.9247	7.90678	33.9247	6.68304	33.9247	6.68265	33.9247	7.97013	33.9247	7.63855	33.9463	7.11491
90	217	0					33.9487	8.92481	33.9287	7.01986	33.9487	7.14155	33.9687	7.84104	33.9187	6.81226	33.9487	7.13722	33.9287	7.93044	33.9287	6.7003	33.9287	6.70245	33.9287	7.99537	33.9287	7.6584	33.9503	7.1354
90	218	2					33.9527	8.95038	33.9327	7.04179	33.9527	7.16517	33.9727	7.87174	33.9227	6.83175	33.9527	7.15735	33.9327	7.95425	33.9327	6.71768	33.9327	6.72237	33.9327	8.02077	33.9327	7.67839	33.9543	7.15604
90	219	2					33.9567	8.97609	33.9367	7.06385	33.9567	7.18895	33.9767	7.90262	33.9267	6.85136	33.9567	7.17762	33.9367	7.97823	33.9367	6.73518	33.9367	6.74242	33.9367	8.04632	33.9367	7.69852	33.9583	7.17683
90	220	4					33.96	8.99717	33.94	7.08193	33.96	7.20846	33.98	7.92794	33.93	6.86744	33.96	7.19425	33.94	7.99789	33.94	6.74952	33.94	6.75886	33.94	8.06727	33.94	7.71502	33.9616	7.19388
90	221	0					33.9607	9.00197	33.9407	7.08605	33.9607	7.2129	33.9807	7.9337	33.9307	6.8711	33.9607	7.19803	33.9407	8.00236	33.9407	6.75278	33.9407	6.76261	33.9407	8.07204	33.9407	7.71878	33.9623	7.19777
90	222	1					33.9647	9.02799	33.9447	7.1084	33.9647	7.23702	33.9847	7.96497	33.9347	6.89096	33.9647	7.21859	33.9447	8.02666	33.9447	6.77051	33.9447	6.78292	33.9447	8.09792	33.9447	7.73918	33.9663	7.21886
90	223	1					33.9688	9.05418	33.9487	7.1309	33.9688	7.26131	33.9888	7.99642	33.9387	6.91095	33.9688	7.23928	33.9487	8.05112	33.9487	6.78835	33.9487	6.80336	33.9487	8.12396	33.9487	7.75972	33.9703	7.24011
90	224	0					33.9727	9.08052	33.9528	7.15354	33.9727	7.28576	33.9928	8.02808	33.9427	6.93107	33.9727	7.26013	33.9528	8.07575	33.9528	6.80632	33.9528	6.82393	33.9528	8.15016	33.9528	7.7804	33.9743	7.26151
90	225	2					33.9768	9.10702	33.9568	7.17633	33.9768	7.31039	33.9968	8.05992	33.9468	6.95131	33.9768	7.28112	33.9568	8.10054	33.9568	6.8244	33.9568	6.84464	33.9568	8.17652	33.9568	7.80123	33.9783	7.28306
90	226	2					33.98	9.1286	33.96	7.1949	33.98	7.33047	34	8.08586	33.95	6.96781	33.98	7.29822	33.96	8.12074	33.96	6.83913	33.96	6.86151	33.96	8.198	33.96	7.8182	33.9815	7.30064
90	227	1					33.9808	9.13368	33.9608	7.19927	33.9808	7.33519	34.0008	8.09197	33.9508	6.97169	33.9808	7.30225	33.9608	8.12549	33.9608	6.8426	33.9608	6.86548	33.9608	8.20305	33.9608	7.8222	33.9823	7.30478
90	228	1					33.9848	9.16049	33.9648	7.22235	33.9848	7.36017	34.0048	8.1242	33.9548	6.99219	33.9848	7.32354	33.9648	8.15062	33.9648	6.86092	33.9648	6.88645	33.9648	8.22975	33.9648	7.84331	33.9863	7.32665
90	229	1					33.9888	9.18747	33.9688	7.24559	33.9888	7.38532	34.0088	8.15664	33.9588	7.01283	33.9888	7.34497	33.9688	8.17591	33.9688	6.87937	33.9688	6.90756	33.9688	8.25662	33.9688	7.86457	33.9903	7.34868
90	230	0					33.9928	9.21462	33.9728	7.26898	33.9928	7.41065	34.0128	8.18928	33.9628	7.03359	33.9928	7.36656	33.9728	8.20138	33.9728	6.89793	33.9728	6.9288	33.9728	8.28365	33.9728	7.88598	33.9943	7.37088
90	231	3					33.9968	9.24192	33.9768	7.29252	33.9968	7.43615	34.0168	8.22212	33.9668	7.05449	33.9968	7.38829	33.9768	8.22702	33.9768	6.91662	33.9768	6.95019	33.9768	8.31085	33.9768	7.90754	33.9983	7.39324
90	232	0					34	9.26402	33.98	7.31158	34	7.45682	34.02	8.2487	33.97	7.07142	34	7.4059	33.98	8.24778	33.98	6.93176	33.98	6.9675	33.98	8.33287	33.98	7.925	34.0016	7.41135
90	233	1					34.0008	9.26939	33.9808	7.31621	34.0008	7.46184	34.0208	8.25516	33.9708	7.07553	34.0008	7.41018	33.9808	8.25283	33.9808	6.93544	33.9808	6.97171	33.9808	8.33822	33.9808	7.92924	34.0023	7.41576
90	234	0					34.0048	9.29703	33.9848	7.34007	34.0048	7.48771	34.0248	8.28841	33.9748	7.0967	34.0048	7.43223	33.9848	8.27882	33.9848	6.95438	33.9848	6.99337	33.9848	8.36577	33.9848	7.9511	34.0063	7.43845
90	235	2					34.0088	9.32483	33.9888	7.36407	34.0088	7.51377	34.0288	8.32186	33.9788	7.118	34.0088	7.45443	33.9888	8.30498	33.9888	6.97345	33.9888	7.01517	33.9888	8.39349	33.9888	7.97311	34.0103	7.4613
90	236	1					34.0128	9.3528	33.9928	7.38824	34.0128	7.54	34.0328	8.35551	33.9828	7.13944	34.0128	7.47679	33.9928	8.33132	33.9928	6.99265	33.9928	7.03711	33.9928	8.42138	33.9928	7.99527	34.0143	7.48432
90	237	1					34.0168	9.38094	33.9968	7.41256	34.0168	7.56643	34.0368	8.38938	33.9868	7.16102	34.0168	7.49931	33.9968	8.35784	33.9968	7.01198	33.9968	7.05919	33.9968	8.44945	33.9968	8.01759	34.0183	7.50752
90	238	1					34.02	9.40358	34	7.43213	34.02	7.5877	34.04	8.41662	33.99	7.17838	34.02	7.51744	34	8.37919	34	7.02753	34	7.07696	34	8.47203	34	8.03555	34.0215	7.5262
90	239	2					34.0208	9.40925	34.0008	7.43704	34.0208	7.59304	34.0408	8.42345	33.9908	7.18274	34.0208	7.52199	34.0008	8.38454	34.0008	7.03143	34.0008	7.08142	34.0008	8.47769	34.0008	8.04006	34.0224	7.53088
90	240	2					34.0248	9.43773	34.0048	7.46169	34.0248	7.61984	34.0448	8.45773	33.9948	7.2046	34.0248	7.54483	34.0048	8.41143	34.0048	7.05102	34.0048	7.10379	34.0048	8.50611	34.0048	8.06269	34.0264	7.55442
90	241	1					34.0288	9.46638	34.0088	7.48649	34.0288	7.64684	34.0488	8.49222	33.9988	7.22659	34.0288	7.56783	34.0088	8.43849	34.0088	7.07074	34.0088	7.12631	34.0088	8.53471	34.0088	8.08548	34.0304	7.57814
90	242	1					34.0328	9.49521	34.0128	7.51146	34.0328	7.67402	34.0528	8.52693	34.0028	7.24873	34.0328	7.591	34.0128	8.46575	34.0128	7.09059	34.0128	7.14897	34.0128	8.5635	34.0128	8.10843	34.0344	7.60203
90	243	1					34.0368	9.5242	34.0168	7.5366	34.0368	7.7014	34.0568	8.56185	34.0068	7.27102	34.0368	7.61433	34.0168	8.49318	34.0168	7.11058	34.0168	7.17178	34.0168	8.59246	34.0168	8.13154	34.0384	7.62609
90	244	2					34.04	9.54738	34.02	7.5567	34.04	7.72331	34.06	8.58977	34.01	7.28883	34.04	7.633	34.02	8.51513	34.02	7.12656	34.02	7.19002	34.02	8.61562	34.02	8.15002	34.0416	7.64536
90	245	2					34.0408	9.55338	34.0208	7.5619	34.0408	7.72898	34.0608	8.59699	34.0108	7.29344	34.0408	7.63783	34.0208	8.52081	34.0208	7.1307	34.0208	7.19474	34.0208	8.62161	34.0208	8.15481	34.0424	7.65034
90	246	1					34.0448	9.58272	34.0248	7.58736	34.0448	7.75675	34.0648	8.63234	34.0148	7.31602	34.0448	7.66149	34.0248	8.54863	34.0248	7.15096	34.0248	7.21785	34.0248	8.65094	34.0248	8.17824	34.0464	7.67477
90	247	2					34.0488	9.61225	34.0288	7.613	34.0488	7.78472	34.0688	8.66792	34.0188	7.33873	34.0488	7.68533	34.0288	8.57663	34.0288	7.17135	34.0288	7.24111	34.0288	8.68045	34.0288	8.20185	34.0504	7.69938
90	248	4					34.0528	9.64195	34.0328	7.6388	34.0528	7.81289	34.0728	8.70371	34.0228	7.3616	34.0528	7.70934	34.0328	8.60483	34.0328	7.19188	34.0328	7.26452	34.0328	8.71015	34.0328	8.22561	34.0544	7.72418
90	249	0					34.0568	9.67184	34.0368	7.66478	34.0568	7.84127	34.0768	8.73972	34.0268	7.38461	34.0568	7.73352	34.0368	8.63322	34.0368	7.21256	34.0368	7.28809	34.0368	8.74004	34.0368	8.24955	34.0584	7.74916
90	250	1					34.06	9.69557	34.04	7.68542	34.06	7.86383	34.08	8.76833	34.03	7.4029	34.06	7.75274	34.04	8.65579	34.04	7.22899	34.04	7.30681	34.04	8.76379	34.04	8.26858	34.0615	7.76902
90	251	2					34.0608	9.7019	34.0408	7.69092	34.0608	7.86985	34.0808	8.77596	34.0308	7.40777	34.0608	7.75787	34.0408	8.66181	34.0408	7.23337	34.0408	7.31181	34.0408	8.77012	34.0408	8.27365	34.0624	7.77432
90	252	1					34.0648	9.73214	34.0448	7.71724	34.0648	7.89863	34.0848	8.81241	34.0348	7.43109	34.0648	7.7824	34.0448	8.6906	34.0448	7.25432	34.0448	7.33568	34.0448	8.80039	34.0448	8.29793	34.0664	7.79968
90	253	1					34.0688	9.76257	34.0489	7.74374	34.0688	7.92763	34.0889	8.8491	34.0388	7.45455	34.0688	7.8071	34.0489	8.71958	34.0489	7.27542	34.0489	7.35971	34.0489	8.83085	34.0489	8.32238	34.0704	7.82523
90	254	1					34.0729	9.79318	34.0528	7.7704	34.0729	7.95683	34.0928	8.88601	34.0429	7.47817	34.0729	7.83199	34.0528	8.74876	34.0528	7.29666	34.0528	7.3839	34.0528	8.86151	34.0528	8.347	34.0744	7.85097
90	255	1					34.0769	9.82397	34.0569	7.79725	34.0769	7.98624	34.0969	8.92315	34.0469	7.50194	34.0769	7.85705	34.0569	8.77815	34.0569	7.31805	34.0569	7.40824	34.0569	8.89235	34.0569	8.3718	34.0784	7.8769
90	256	2					34.08	9.84828	34.06	7.81845	34.08	8.00947	34.1	8.95246	34.05	7.52071	34.08	7.87685	34.06	8.80136	34.06	7.33494	34.06	7.42747	34.06	8.91671	34.06	8.39139	34.0816	7.8974
90	257	2					34.0809	9.85495	34.0609	7.82428	34.0809	8.01586	34.1009	8.96051	34.0509	7.52586	34.0809	7.88229	34.0609	8.80774	34.0609	7.33958	34.0609	7.43275	34.0609	8.9234	34.0609	8.39677	34.0824	7.90303
90	258	1					34.0849	9.88612	34.0649	7.85148	34.0849	8.0457	34.1049	8.99811	34.0549	7.54994	34.0849	7.90772	34.0649	8.83753	34.0649	7.36126	34.0649	7.45742	34.0649	8.95464	34.0649	8.42192	34.0864	7.92936
90	259	1					34.0889	9.91748	34.0689	7.87886	34.0889	8.07575	34.1089	9.03594	34.0589	7.57418	34.0889	7.93333	34.0689	8.86753	34.0689	7.38309	34.0689	7.48224	34.0689	8.98608	34.0689	8.44725	34.0904	7.95589
90	260	2					34.0929	9.94902	34.0729	7.90643	34.0929	8.10603	34.1129	9.074	34.0629	7.59858	34.0929	7.95913	34.0729	8.89774	34.0729	7.40506	34.0729	7.50723	34.0729	9.01771	34.0729	8.47276	34.0944	7.98262
90	261	1					34.0969	9.98075	34.0769	7.93418	34.0969	8.13652	34.1169	9.1123	34.0669	7.62313	34.0969	7.98511	34.0769	8.92815	34.0769	7.42719	34.0769	7.53239	34.0769	9.04955	34.0769	8.49846	34.0984	8.00955
90	262	0					34.1	10.0056	34.08	7.95596	34.1	8.16045	34.12	9.14234	34.07	7.64239	34.1	8.00551	34.08	8.95203	34.08	7.44456	34.08	7.55213	34.08	9.07453	34.08	8.51862	34.1016	8.03069
90	263	3					34.1009	10.0127	34.0809	7.96212	34.1009	8.16723	34.1209	9.15083	34.0709	7.64784	34.1009	8.01128	34.0809	8.95878	34.0809	7.44947	34.0809	7.55771	34.0809	9.08159	34.0809	8.52433	34.1024	8.03668
90	264	1					34.1049	10.0448	34.0849	7.99024	34.1049	8.19816	34.1249	9.18961	34.0749	7.67272	34.1049	8.03765	34.0849	8.98962	34.0849	7.4719	34.0849	7.5832	34.0849	9.11384	34.0849	8.5504	34.1064	8.06402
90	265	2					34.1089	10.0771	34.0889	8.01855	34.1089	8.22933	34.1289	9.22862	34.0789	7.69776	34.1089	8.0642	34.0889	9.02068	34.0889	7.49449	34.0889	7.60885	34.0889	9.14628	34.0889	8.57665	34.1104	8.09157
90	266	2					34.1129	10.1096	34.0929	8.04704	34.1129	8.26071	34.1329	9.26787	34.0829	7.72296	34.1129	8.09095	34.0929	9.05195	34.0929	7.51723	34.0929	7.63468	34.0929	9.17894	34.0929	8.60308	34.1144	8.11933
90	267	2					34.1169	10.1423	34.0969	8.07573	34.1169	8.29233	34.1369	9.30736	34.0869	7.74833	34.1169	8.11789	34.0969	9.08344	34.0969	7.54013	34.0969	7.66067	34.0969	9.2118	34.0969	8.62971	34.1185	8.1473
90	268	2					34.12	10.1678	34.1	8.09809	34.12	8.31699	34.14	9.33813	34.09	7.7681	34.12	8.13891	34.1	9.108	34.1	7.55798	34.1	7.68093	34.1	9.23741	34.1	8.65048	34.1215	8.16913
90	269	0					34.1209	10.1752	34.1009	8.10461	34.1209	8.32417	34.1409	9.34709	34.0909	7.77386	34.1209	8.14503	34.1009	9.11515	34.1009	7.56319	34.1009	7.68683	34.1009	9.24487	34.1009	8.65653	34.1225	8.17549
90	270	2					34.1249	10.2083	34.1049	8.13368	34.1249	8.35625	34.1449	9.38707	34.0949	7.79956	34.1249	8.17237	34.1049	9.14708	34.1049	7.5864	34.1049	7.71317	34.1049	9.27815	34.1049	8.68354	34.1264	8.20389
90	271	1					34.1289	10.2416	34.1089	8.16295	34.1289	8.38857	34.1489	9.4273	34.0989	7.82543	34.1289	8.19991	34.1089	9.17924	34.1089	7.60978	34.1089	7.73968	34.1089	9.31164	34.1089	8.71075	34.1305	8.23251
90	272	2					34.1329	10.2751	34.1129	8.19241	34.1329	8.42111	34.1529	9.46777	34.1029	7.85147	34.1329	8.22765	34.1129	9.21162	34.1129	7.63331	34.1129	7.76636	34.1129	9.34534	34.1129	8.73815	34.1345	8.26134
90	273	3					34.1369	10.3088	34.1169	8.22206	34.1369	8.4539	34.1569	9.50849	34.1069	7.87767	34.1369	8.25559	34.1169	9.24422	34.1169	7.65701	34.1169	7.79323	34.1169	9.37926	34.1169	8.76575	34.1385	8.2904
90	274	1					34.14	10.3348	34.12	8.24504	34.14	8.47931	34.16	9.54002	34.11	7.89797	34.14	8.27725	34.12	9.26948	34.12	7.67537	34.12	7.81403	34.12	9.40552	34.12	8.78714	34.1416	8.31293
90	275	0					34.1409	10.3427	34.1209	8.25192	34.1409	8.48693	34.1609	9.54947	34.1109	7.90406	34.1409	8.28374	34.1209	9.27706	34.1209	7.68088	34.1209	7.82026	34.1209	9.41339	34.1209	8.79355	34.1425	8.31968
90	276	2					34.1449	10.3767	34.1249	8.28198	34.1449	8.52019	34.1649	9.59069	34.1149	7.93061	34.1449	8.31209	34.1249	9.31012	34.1249	7.7049	34.1249	7.84748	34.1249	9.44774	34.1249	8.82156	34.1465	8.34919
90	277	2					34.1489	10.411	34.1289	8.31223	34.1489	8.55371	34.1689	9.63216	34.1189	7.95734	34.1489	8.34065	34.1289	9.34342	34.1289	7.7291	34.1289	7.87488	34.1289	9.48231	34.1289	8.84976	34.1505	8.37892
90	278	1					34.1529	10.4456	34.1329	8.34269	34.1529	8.58746	34.1729	9.67389	34.1229	7.98424	34.1529	8.36943	34.1329	9.37695	34.1329	7.75346	34.1329	7.90245	34.1329	9.51709	34.1329	8.87817	34.1545	8.40888
90	279	0					34.1569	10.4803	34.1369	8.37335	34.1569	8.62147	34.1769	9.71588	34.1269	8.01132	34.1569	8.39841	34.1369	9.41071	34.1369	7.77799	34.1369	7.93021	34.1369	9.5521	34.1369	8.90678	34.1585	8.43908
90	280	0					34.16	10.507	34.14	8.39695	34.16	8.64765	34.18	9.74817	34.13	8.03216	34.16	8.42072	34.14	9.4367	34.14	7.79688	34.14	7.95157	34.14	9.57903	34.14	8.92881	34.1615	8.46233
90	281	2					34.1609	10.5152	34.1409	8.40422	34.1609	8.65572	34.1809	9.75812	34.1309	8.03858	34.1609	8.42761	34.1409	9.44471	34.1409	7.8027	34.1409	7.95815	34.1409	9.58733	34.1409	8.93561	34.1625	8.4695
90	282	0					34.1649	10.5503	34.1449	8.4353	34.1649	8.69023	34.1849	9.80062	34.1349	8.06601	34.1649	8.45702	34.1449	9.47896	34.1449	7.82757	34.1449	7.98628	34.1449	9.62279	34.1449	8.96464	34.1665	8.50016
90	283	1					34.169	10.5856	34.1489	8.46658	34.169	8.72499	34.1889	9.84339	34.139	8.09363	34.169	8.48665	34.1489	9.51344	34.1489	7.85262	34.1489	8.01459	34.1489	9.65846	34.1489	8.99388	34.1705	8.53106
90	284	2					34.173	10.6212	34.1529	8.49807	34.173	8.76	34.193	9.88641	34.1429	8.12143	34.173	8.51649	34.1529	9.54816	34.1529	7.87784	34.1529	8.04309	34.1529	9.69437	34.1529	9.02334	34.1745	8.5622
90	285	1					34.177	10.657	34.157	8.52977	34.177	8.79528	34.197	9.92969	34.147	8.14941	34.177	8.54656	34.157	9.58313	34.157	7.90323	34.157	8.07178	34.157	9.7305	34.157	9.05301	34.1785	8.59358
90	286	2					34.18	10.6843	34.16	8.55401	34.18	8.82226	34.2	9.96276	34.15	8.1708	34.18	8.56956	34.16	9.60988	34.16	7.92265	34.16	8.09371	34.16	9.75811	34.16	9.0757	34.1816	8.61759
90	287	1					34.181	10.6929	34.161	8.56169	34.181	8.83081	34.201	9.97324	34.151	8.17758	34.181	8.57685	34.161	9.61835	34.161	7.92881	34.161	8.10065	34.161	9.76686	34.161	9.08289	34.1825	8.6252
90	288	1					34.185	10.7291	34.165	8.59382	34.185	8.8666	34.205	10.017	34.155	8.20593	34.185	8.60736	34.165	9.65381	34.165	7.95456	34.165	8.12972	34.165	9.80345	34.165	9.113	34.1865	8.65707
90	289	1					34.189	10.7655	34.169	8.62616	34.189	8.90266	34.209	10.0611	34.159	8.23447	34.189	8.6381	34.169	9.68953	34.169	7.98049	34.169	8.15898	34.169	9.84028	34.169	9.14332	34.1905	8.68918
90	290	2					34.193	10.8021	34.173	8.65873	34.193	8.93899	34.213	10.1055	34.163	8.26319	34.193	8.66907	34.173	9.7255	34.173	8.0066	34.173	8.18843	34.173	9.87733	34.173	9.17387	34.1945	8.72154
90	291	1					34.197	10.839	34.177	8.6915	34.197	8.97558	34.217	10.1501	34.167	8.29211	34.197	8.70026	34.177	9.76172	34.177	8.03289	34.177	8.21808	34.177	9.91462	34.177	9.20464	34.1985	8.75416
90	292	0					34.2	10.8669	34.18	8.7164	34.2	9.00338	34.22	10.184	34.17	8.31406	34.2	8.72397	34.18	9.78923	34.18	8.05287	34.18	8.24059	34.18	9.94293	34.18	9.22802	34.2015	8.77895
90	293	1					34.201	10.876	34.181	8.7245	34.201	9.01244	34.221	10.195	34.171	8.32121	34.201	8.73169	34.181	9.79819	34.181	8.05937	34.181	8.24792	34.181	9.95215	34.181	9.23563	34.2025	8.78703
90	294	1					34.205	10.9133	34.185	8.75772	34.205	9.04957	34.225	10.2401	34.175	8.35051	34.205	8.76335	34.185	9.83493	34.185	8.08604	34.185	8.27796	34.185	9.98992	34.185	9.26686	34.2065	8.82016
90	295	0					34.209	10.9508	34.189	8.79117	34.209	9.08698	34.229	10.2856	34.179	8.38	34.209	8.79525	34.189	9.87192	34.189	8.11288	34.189	8.3082	34.189	10.0279	34.189	9.29831	34.2105	8.85354
90	296	0					34.213	10.9885	34.193	8.82483	34.213	9.12467	34.233	10.3313	34.183	8.40968	34.213	8.82738	34.193	9.90918	34.193	8.13992	34.193	8.33864	34.193	10.0662	34.193	9.32999	34.2145	8.88718
90	297	1					34.217	11.0264	34.197	8.85873	34.217	9.16263	34.237	10.3773	34.187	8.43956	34.217	8.85975	34.197	9.9467	34.197	8.16715	34.197	8.36928	34.197	10.1046	34.197	9.3619	34.2186	8.92109
90	298	1					34.22	11.055	34.2	8.88429	34.22	9.19128	34.24	10.4119	34.19	8.4621	34.22	8.88418	34.2	9.97501	34.2	8.18769	34.2	8.39239	34.2	10.1337	34.2	9.38599	34.2216	8.9467
90	299	1					34.221	11.0646	34.201	8.89284	34.221	9.20087	34.241	10.4235	34.191	8.46964	34.221	8.89236	34.201	9.98448	34.201	8.19457	34.201	8.40012	34.201	10.1434	34.201	9.39405	34.2225	8.95526
90	300	1					34.225	11.1029	34.205	8.92719	34.225	9.2394	34.245	10.4701	34.195	8.49991	34.225	8.92521	34.205	10.0225	34.205	8.22217	34.205	8.43116	34.205	10.1823	34.205	9.42644	34.2266	8.9897
90	301	0					34.229	11.1415	34.209	8.96177	34.229	9.27821	34.249	10.5169	34.199	8.53039	34.229	8.95831	34.209	10.0609	34.209	8.24998	34.209	8.46241	34.209	10.2216	34.209	9.45906	34.2306	9.02441
90	302	4					34.233	11.1804	34.213	8.99658	34.233	9.31731	34.253	10.564	34.203	8.56106	34.233	8.99165	34.213	10.0995	34.213	8.27797	34.213	8.49387	34.213	10.261	34.213	9.49192	34.2346	9.05939
90	303	1					34.237	11.2194	34.217	9.03162	34.237	9.3567	34.257	10.6114	34.207	8.59194	34.237	9.02524	34.217	10.1383	34.217	8.30617	34.217	8.52553	34.217	10.3007	34.217	9.52503	34.2386	9.09465
90	304	1					34.24	11.2486	34.22	9.05788	34.24	9.38623	34.26	10.6469	34.21	8.61507	34.24	9.05043	34.22	10.1675	34.22	8.3273	34.22	8.54925	34.22	10.3305	34.22	9.54985	34.2415	9.12109
90	305	1					34.241	11.2587	34.221	9.0669	34.241	9.39637	34.261	10.6591	34.211	8.62302	34.241	9.05908	34.221	10.1775	34.221	8.33456	34.221	8.5574	34.221	10.3407	34.221	9.55837	34.2426	9.13018
90	306	4					34.245	11.2982	34.225	9.10241	34.245	9.43635	34.265	10.707	34.215	8.6543	34.245	9.09318	34.225	10.2169	34.225	8.36315	34.225	8.58948	34.225	10.3809	34.225	9.59197	34.2466	9.16599
90	307	2					34.249	11.3379	34.229	9.13816	34.249	9.47662	34.269	10.7552	34.219	8.68579	34.249	9.12752	34.229	10.2566	34.229	8.39194	34.229	8.62177	34.229	10.4214	34.229	9.62581	34.2506	9.20208
90	308	1					34.253	11.3779	34.233	9.17415	34.253	9.51718	34.273	10.8038	34.223	8.71749	34.253	9.16213	34.233	10.2966	34.233	8.42093	34.233	8.65428	34.233	10.4621	34.233	9.6599	34.2546	9.23845
90	309	0					34.257	11.4181	34.237	9.21038	34.257	9.55805	34.277	10.8526	34.227	8.7494	34.257	9.19699	34.237	10.3368	34.237	8.45013	34.237	8.68699	34.237	10.5031	34.237	9.69424	34.2586	9.27511
90	310	1					34.26	11.448	34.24	9.23734	34.26	9.58849	34.28	10.8889	34.23	8.77314	34.26	9.22295	34.24	10.3668	34.24	8.47187	34.24	8.71134	34.24	10.5336	34.24	9.71982	34.2615	9.30242
90	311	2					34.261	11.4586	34.241	9.24685	34.261	9.59922	34.281	10.9017	34.231	8.78151	34.261	9.23211	34.241	10.3774	34.241	8.47953	34.241	8.71993	34.241	10.5443	34.241	9.72884	34.2626	9.31206
90	312	0					34.2651	11.4992	34.245	9.28356	34.2651	9.6407	34.285	10.9511	34.2351	8.81384	34.2651	9.26749	34.245	10.4182	34.245	8.50914	34.245	8.75308	34.245	10.5858	34.245	9.76369	34.2666	9.34929
90	313	1					34.2691	11.5401	34.249	9.32052	34.2691	9.68248	34.2891	11.0008	34.239	8.84638	34.2691	9.30314	34.249	10.4594	34.249	8.53896	34.249	8.78644	34.249	10.6276	34.249	9.7988	34.2706	9.38682
90	314	0					34.273	11.5813	34.2531	9.35773	34.273	9.72457	34.2931	11.0507	34.243	8.87913	34.273	9.33905	34.2531	10.5008	34.2531	8.56898	34.2531	8.82003	34.2531	10.6696	34.2531	9.83417	34.2746	9.42465
90	315	3					34.2771	11.6226	34.2571	9.39518	34.2771	9.76697	34.2971	11.101	34.2471	8.9121	34.2771	9.37523	34.2571	10.5425	34.2571	8.59922	34.2571	8.85384	34.2571	10.7118	34.2571	9.8698	34.2786	9.46277
90	316	1					34.28	11.6532	34.26	9.42287	34.28	9.79834	34.3	11.1382	34.25	8.93647	34.28	9.40199	34.26	10.5733	34.26	8.62158	34.26	8.87882	34.26	10.7431	34.26	9.89616	34.2816	9.49099
90	317	1					34.2811	11.6642	34.2611	9.43289	34.2811	9.80969	34.3011	11.1516	34.2511	8.94529	34.2811	9.41168	34.2611	10.5845	34.2611	8.62967	34.2611	8.88786	34.2611	10.7544	34.2611	9.90569	34.2826	9.5012
90	318	1					34.2851	11.7061	34.2651	9.47084	34.2851	9.85272	34.3051	11.2025	34.2551	8.97869	34.2851	9.4484	34.2651	10.6268	34.2651	8.66033	34.2651	8.92211	34.2651	10.7972	34.2651	9.94185	34.2866	9.53992
90	319	0					34.2891	11.7482	34.2691	9.50905	34.2891	9.89607	34.3091	11.2536	34.2591	9.01231	34.2891	9.4854	34.2691	10.6694	34.2691	8.69121	34.2691	8.95659	34.2691	10.8402	34.2691	9.97828	34.2906	9.57896
90	320	0					34.2931	11.7905	34.2731	9.54751	34.2931	9.93974	34.3131	11.3051	34.2631	9.04615	34.2931	9.52267	34.2731	10.7124	34.2731	8.72231	34.2731	8.99129	34.2731	10.8836	34.2731	10.015	34.2946	9.61829
90	321	1					34.2971	11.8331	34.2771	9.58622	34.2971	9.98374	34.3171	11.3568	34.2671	9.08022	34.2971	9.56022	34.2771	10.7556	34.2771	8.75362	34.2771	9.02621	34.2771	10.9272	34.2771	10.0519	34.2986	9.65794
90	322	2					34.3	11.8643	34.28	9.61465	34.3	10.0161	34.32	11.3948	34.27	9.10522	34.3	9.58781	34.28	10.7873	34.28	8.77662	34.28	9.05185	34.28	10.9592	34.28	10.0791	34.3015	9.68708
90	323	0					34.3011	11.8759	34.2811	9.6252	34.3011	10.0281	34.3211	11.4089	34.2711	9.1145	34.3011	9.59805	34.2811	10.7991	34.2811	8.78515	34.2811	9.06137	34.2811	10.971	34.2811	10.0892	34.3026	9.6979
90	324	3					34.3051	11.9189	34.2851	9.66443	34.3051	10.0727	34.3251	11.4613	34.2751	9.14902	34.3051	9.63616	34.2851	10.8429	34.2851	8.81691	34.2851	9.09675	34.2851	11.0152	34.2851	10.1267	34.3066	9.73818
90	325	1					34.3091	11.9622	34.2891	9.70392	34.3091	10.1177	34.3291	11.5139	34.2791	9.18375	34.3091	9.67456	34.2891	10.8871	34.2891	8.84889	34.2891	9.13237	34.2891	11.0596	34.2891	10.1645	34.3106	9.77877
90	326	2					34.3131	12.0058	34.2931	9.74367	34.3131	10.163	34.3331	11.5669	34.2831	9.21872	34.3131	9.71324	34.2931	10.9315	34.2931	8.88109	34.2931	9.16821	34.2931	11.1043	34.2931	10.2026	34.3146	9.81969
90	327	0					34.3171	12.0495	34.2971	9.78368	34.3171	10.2086	34.3371	11.6202	34.2871	9.25391	34.3171	9.75221	34.2971	10.9763	34.2971	8.91352	34.2971	9.20429	34.2971	11.1493	34.2971	10.2409	34.3186	9.86092
90	328	1					34.32	12.0814	34.3	9.81286	34.32	10.2419	34.34	11.659	34.29	9.27957	34.32	9.78064	34.3	11.009	34.3	8.93718	34.3	9.23059	34.3	11.182	34.3	10.2689	34.3216	9.89102
90	329	0					34.3211	12.0936	34.3011	9.82396	34.3211	10.2546	34.3411	11.6738	34.2911	9.28933	34.3211	9.79147	34.3011	11.0214	34.3011	8.94618	34.3011	9.2406	34.3011	11.1945	34.3011	10.2796	34.3227	9.90248
90	330	0					34.3251	12.1378	34.3051	9.86451	34.3251	10.3009	34.3451	11.7277	34.2951	9.32499	34.3251	9.83102	34.3051	11.0668	34.3051	8.97907	34.3051	9.27715	34.3051	11.24	34.3051	10.3185	34.3267	9.94437
90	331	1					34.3291	12.1823	34.3091	9.90532	34.3291	10.3476	34.3491	11.7819	34.2991	9.36087	34.3291	9.87087	34.3091	11.1125	34.3091	9.01218	34.3091	9.31393	34.3091	11.2858	34.3091	10.3577	34.3307	9.98659
90	332	0					34.3331	12.2271	34.3131	9.9464	34.3331	10.3946	34.3531	11.8364	34.3031	9.39699	34.3331	9.91102	34.3131	11.1586	34.3131	9.04553	34.3131	9.35095	34.3131	11.3319	34.3131	10.3972	34.3347	10.0291
90	333	3					34.3371	12.2721	34.3171	9.98775	34.3371	10.442	34.3571	11.8912	34.3071	9.43334	34.3371	9.95146	34.3171	11.205	34.3171	9.07912	34.3171	9.38822	34.3171	11.3782	34.3171	10.437	34.3387	10.072
90	334	0					34.34	12.3047	34.32	10.0177	34.34	10.4763	34.36	11.9309	34.31	9.45966	34.34	9.98077	34.32	11.2386	34.32	9.10344	34.32	9.41519	34.32	11.4118	34.32	10.4659	34.3415	10.1031
90	335	2					34.3411	12.3173	34.3211	10.0294	34.3411	10.4896	34.3611	11.9463	34.3111	9.46993	34.3411	9.9922	34.3211	11.2517	34.3211	9.11294	34.3211	9.42572	34.3211	11.4249	34.3211	10.4771	34.3427	10.1153
90	336	3					34.3451	12.3628	34.3251	10.0713	34.3451	10.5377	34.3651	12.0018	34.3151	9.50676	34.3451	10.0333	34.3251	11.2987	34.3251	9.14699	34.3251	9.46346	34.3251	11.4718	34.3251	10.5175	34.3467	10.1588
90	337	3					34.3491	12.4086	34.3291	10.1134	34.3491	10.5861	34.3691	12.0575	34.3191	9.54383	34.3491	10.0746	34.3291	11.3461	34.3291	9.18129	34.3291	9.50145	34.3291	11.519	34.3291	10.5582	34.3507	10.2027
90	338	2					34.3531	12.4546	34.3331	10.1559	34.3531	10.6349	34.3731	12.1136	34.3231	9.58113	34.3531	10.1163	34.3331	11.3938	34.3331	9.21582	34.3331	9.53967	34.3331	11.5665	34.3331	10.5992	34.3547	10.247
90	339	0					34.3571	12.5008	34.3371	10.1986	34.3571	10.684	34.3771	12.1699	34.3271	9.61868	34.3571	10.1582	34.3371	11.4418	34.3371	9.2506	34.3371	9.57815	34.3371	11.6143	34.3371	10.6405	34.3587	10.2916
90	340	1					34.36	12.5341	34.34	10.2293	34.36	10.7193	34.38	12.2104	34.33	9.64568	34.36	10.1884	34.34	11.4764	34.34	9.27561	34.34	9.60581	34.34	11.6486	34.34	10.6702	34.3616	10.3237
90	341	1					34.3611	12.5473	34.3411	10.2416	34.3611	10.7334	34.3811	12.2266	34.3311	9.65647	34.3611	10.2005	34.3411	11.4902	34.3411	9.28562	34.3411	9.61687	34.3411	11.6624	34.3411	10.6821	34.3627	10.3365
90	342	3					34.3651	12.5941	34.3451	10.2849	34.3651	10.7833	34.3852	12.2836	34.3351	9.6945	34.3651	10.2431	34.3451	11.5389	34.3451	9.32088	34.3451	9.65584	34.3451	11.7107	34.3451	10.724	34.3667	10.3819
90	343	3					34.3691	12.6411	34.3492	10.3284	34.3691	10.8335	34.3892	12.3409	34.3391	9.73278	34.3691	10.286	34.3492	11.588	34.3492	9.35639	34.3492	9.69505	34.3492	11.7594	34.3492	10.7662	34.3707	10.4275
90	344	0					34.3732	12.6883	34.3531	10.3723	34.3732	10.8841	34.3931	12.3986	34.3432	9.77131	34.3732	10.3292	34.3531	11.6374	34.3531	9.39215	34.3531	9.73452	34.3531	11.8083	34.3531	10.8087	34.3747	10.4735
90	345	2					34.3772	12.7358	34.3572	10.4164	34.3772	10.935	34.3972	12.4565	34.3472	9.81008	34.3772	10.3728	34.3572	11.6871	34.3572	9.42816	34.3572	9.77423	34.3572	11.8575	34.3572	10.8516	34.3787	10.5199
90	346	1					34.38	12.7697	34.36	10.4479	34.38	10.9714	34.4	12.4978	34.35	9.83776	34.38	10.4039	34.36	11.7227	34.36	9.45388	34.36	9.80259	34.36	11.8927	34.36	10.8822	34.3815	10.5531
90	347	2					34.3812	12.7836	34.3612	10.4608	34.3812	10.9863	34.4012	12.5148	34.3512	9.8491	34.3812	10.4167	34.3612	11.7372	34.3612	9.46442	34.3612	9.8142	34.3612	11.9071	34.3612	10.8947	34.3827	10.5667
90	348	1					34.3852	12.8316	34.3652	10.5055	34.3852	11.038	34.4052	12.5733	34.3552	9.88837	34.3852	10.4608	34.3652	11.7877	34.3652	9.50093	34.3652	9.85442	34.3652	11.9569	34.3652	10.9382	34.3867	10.6138
90	349	2					34.3892	12.8799	34.3692	10.5505	34.3892	11.09	34.4092	12.6322	34.3592	9.9279	34.3892	10.5054	34.3692	11.8385	34.3692	9.5377	34.3692	9.8949	34.3692	12.007	34.3692	10.982	34.3907	10.6613
90	350	2					34.3932	12.9284	34.3732	10.5958	34.3932	11.1425	34.4132	12.6914	34.3632	9.96767	34.3932	10.5502	34.3732	11.8897	34.3732	9.57472	34.3732	9.93563	34.3732	12.0574	34.3732	11.0261	34.3947	10.7091
90	351	0					34.3972	12.9771	34.3772	10.6413	34.3972	11.1953	34.4172	12.751	34.3672	10.0077	34.3972	10.5954	34.3772	11.9412	34.3772	9.61199	34.3772	9.97661	34.3772	12.1081	34.3772	11.0706	34.3987	10.7573
90	352	0					34.4	13.0117	34.38	10.6736	34.4	11.2327	34.42	12.7931	34.37	10.0361	34.4	10.6274	34.38	11.9777	34.38	9.63843	34.38	10.0057	34.38	12.144	34.38	11.1021	34.4016	10.7916
90	353	3					34.4012	13.0261	34.3812	10.6872	34.4012	11.2485	34.4212	12.8108	34.3712	10.048	34.4012	10.6409	34.3812	11.9931	34.3812	9.64953	34.3812	10.0179	34.3812	12.1591	34.3812	11.1154	34.4027	10.8059
90	354	1					34.4052	13.0754	34.3852	10.7333	34.4052	11.302	34.4252	12.871	34.3752	10.0885	34.4052	10.6867	34.3852	12.0453	34.3852	9.68733	34.3852	10.0594	34.3852	12.2104	34.3852	11.1605	34.4067	10.8549
90	355	3					34.4092	13.1249	34.3892	10.7798	34.4092	11.356	34.4292	12.9314	34.3792	10.1293	34.4092	10.7329	34.3892	12.0979	34.3892	9.72538	34.3892	10.1011	34.3892	12.262	34.3892	11.2059	34.4107	10.9043
90	356	0					34.4132	13.1747	34.3932	10.8265	34.4132	11.4103	34.4332	12.9922	34.3832	10.1704	34.4132	10.7794	34.3932	12.1509	34.3932	9.76371	34.3932	10.1431	34.3932	12.3139	34.3932	11.2517	34.4147	10.9541
90	357	3					34.4172	13.2248	34.3972	10.8736	34.4172	11.4651	34.4372	13.0534	34.3872	10.2117	34.4172	10.8263	34.3972	12.2042	34.3972	9.80229	34.3972	10.1854	34.3972	12.3661	34.3972	11.2978	34.4188	11.0042
90	358	0					34.42	13.2599	34.4	10.9067	34.42	11.5036	34.44	13.0963	34.39	10.2408	34.42	10.8593	34.4	12.2418	34.4	9.82946	34.4	10.2152	34.4	12.4028	34.4	11.3302	34.4216	11.0395
90	359	2					34.4212	13.275	34.4012	10.9209	34.4212	11.5202	34.4412	13.1148	34.3912	10.2533	34.4212	10.8735	34.4012	12.2579	34.4012	9.84114	34.4012	10.228	34.4012	12.4186	34.4012	11.3442	34.4228	11.0547
90	360	0					34.4252	13.3256	34.4052	10.9685	34.4252	11.5757	34.4452	13.1765	34.3952	10.2951	34.4252	10.921	34.4052	12.312	34.4052	9.88026	34.4052	10.2708	34.4052	12.4714	34.4052	11.391	34.4268	11.1056
86.5	0	5					34.4292	13.3764	34.4092	11.0165	34.4292	11.6317	34.4492	13.2386	34.3992	10.3372	34.4292	10.9689	34.4092	12.3665	34.4092	9.91965	34.4092	10.3138	34.4092	12.5245	34.4092	11.4381	34.4308	11.157
86.5	1	0					34.4332	13.4274	34.4132	11.0647	34.4332	11.688	34.4532	13.301	34.4032	10.3796	34.4332	11.0171	34.4132	12.4213	34.4132	9.95931	34.4132	10.3572	34.4132	12.5779	34.4132	11.4856	34.4348	11.2087
86.5	2	1					34.4372	13.4787	34.4172	11.1132	34.4372	11.7447	34.4572	13.3637	34.4072	10.4222	34.4372	11.0657	34.4172	12.4765	34.4172	9.99924	34.4172	10.4008	34.4172	12.6316	34.4172	11.5334	34.4388	11.2608
86.5	3	2					34.44	13.5145	34.42	11.1471	34.44	11.7844	34.46	13.4074	34.41	10.452	34.44	11.0997	34.42	12.5151	34.42	10.0272	34.42	10.4312	34.42	12.6691	34.42	11.5668	34.4415	11.2972
86.5	4	2					34.4412	13.5302	34.4212	11.162	34.4412	11.8018	34.4612	13.4267	34.4112	10.4651	34.4412	11.1146	34.4212	12.5321	34.4212	10.0394	34.4212	10.4446	34.4212	12.6856	34.4212	11.5815	34.4428	11.3133
86.5	5	2					34.4452	13.582	34.4252	11.2112	34.4452	11.8594	34.4652	13.49	34.4152	10.5082	34.4452	11.1639	34.4252	12.5881	34.4252	10.0799	34.4252	10.4888	34.4252	12.7399	34.4252	11.6301	34.4468	11.3662
86.5	6	3					34.4492	13.6341	34.4292	11.2606	34.4492	11.9173	34.4692	13.5537	34.4192	10.5517	34.4492	11.2136	34.4292	12.6444	34.4292	10.1207	34.4292	10.5332	34.4292	12.7946	34.4292	11.6789	34.4508	11.4195
86.5	7	1					34.4532	13.6864	34.4332	11.3104	34.4532	11.9756	34.4732	13.6176	34.4232	10.5953	34.4532	11.2636	34.4332	12.7011	34.4332	10.1617	34.4332	10.5778	34.4332	12.8495	34.4332	11.7281	34.4548	11.4733
86.5	8	3					34.4572	13.7389	34.4372	11.3604	34.4572	12.0344	34.4772	13.6819	34.4272	10.6393	34.4572	11.3139	34.4372	12.7583	34.4372	10.203	34.4372	10.6228	34.4372	12.9047	34.4372	11.7777	34.4588	11.5274
86.5	9	1					34.46	13.7753	34.44	11.3951	34.46	12.0752	34.48	13.7265	34.43	10.6698	34.46	11.3489	34.44	12.7979	34.44	10.2317	34.44	10.6539	34.44	12.943	34.44	11.8121	34.4616	11.565
86.5	10	1					34.4612	13.7917	34.4412	11.4108	34.4612	12.0936	34.4812	13.7465	34.4312	10.6835	34.4612	11.3646	34.4412	12.8158	34.4412	10.2446	34.4412	10.668	34.4412	12.9603	34.4412	11.8276	34.4628	11.582
86.5	11	3					34.4652	13.8447	34.4453	11.4614	34.4652	12.1531	34.4853	13.8114	34.4353	10.728	34.4652	11.4157	34.4453	12.8737	34.4453	10.2865	34.4453	10.7134	34.4453	13.0161	34.4453	11.8779	34.4668	11.637
86.5	12	2					34.4693	13.898	34.4492	11.5124	34.4693	12.2131	34.4892	13.8766	34.4393	10.7728	34.4693	11.4672	34.4492	12.932	34.4492	10.3286	34.4492	10.7592	34.4492	13.0723	34.4492	11.9286	34.4708	11.6923
86.5	13	0					34.4733	13.9516	34.4532	11.5637	34.4733	12.2735	34.4933	13.9422	34.4432	10.8179	34.4733	11.519	34.4532	12.9907	34.4532	10.3711	34.4532	10.8052	34.4532	13.1288	34.4532	11.9796	34.4748	11.7482
86.5	14	0					34.4773	14.0054	34.4573	11.6153	34.4773	12.3343	34.5	14.0533	34.4473	10.8632	34.4773	11.5712	34.4573	13.0497	34.4573	10.4138	34.4573	10.8515	34.4573	13.1855	34.4573	12.031	34.4788	11.8044
86.5	15	4					34.48	14.0424	34.46	11.6508	34.48	12.3763	34.52	14.3878	34.45	10.8944	34.48	11.6071	34.46	13.0904	34.46	10.4432	34.46	10.8834	34.46	13.2246	34.46	12.0664	34.4815	11.8432
86.5	16	1					34.5	14.3155	34.4613	11.6672	34.4813	12.3956	34.54	14.7299	34.4513	10.9088	34.4813	11.6237	34.4613	13.1092	34.4613	10.4568	34.4613	10.8981	34.4613	13.2426	34.4613	12.0827	34.4828	11.8611
86.5	17	1					34.52	14.5947	34.4653	11.7194	34.4853	12.4572	34.56	15.0793	34.4553	10.9547	34.4853	11.6766	34.4653	13.1691	34.4653	10.5001	34.4653	10.9449	34.4653	13.3	34.4653	12.1349	34.4868	11.9182
86.5	18	2					34.54	14.8798	34.4693	11.7719	34.4893	12.5193	34.58	15.4358	34.4593	11.0008	34.4893	11.7299	34.4693	13.2294	34.4693	10.5437	34.4693	10.992	34.4693	13.3577	34.4693	12.1874	34.4908	11.9757
86.5	19	2					34.56	15.1704	34.4733	11.8248	34.4933	12.5818	34.6	15.799	34.4633	11.0472	34.4933	11.7836	34.4733	13.2901	34.4733	10.5876	34.4733	11.0394	34.4733	13.4157	34.4733	12.2402	34.4948	12.0337
86.5	20	1					34.58	15.4664	34.4773	11.8779	34.4973	12.6448	34.62	16.1685	34.4673	11.0939	34.4973	11.8376	34.4773	13.3511	34.4773	10.6318	34.4773	11.087	34.4773	13.474	34.4773	12.2935	34.4988	12.0921
86.5	21	1					34.6	15.7674	34.48	11.9142	34.5	12.6878	34.64	16.5439	34.47	11.1259	34.5	11.8746	34.48	13.3929	34.48	10.662	34.48	11.1196	34.48	13.5138	34.48	12.3299	34.5016	12.132
86.5	22	3					34.62	16.0731	34.4813	11.9314	34.5013	12.7081	34.66	16.9245	34.4713	11.1409	34.5013	11.892	34.4813	13.4126	34.4813	10.6762	34.4813	11.135	34.4813	13.5326	34.4813	12.3471	34.5028	12.1509
86.5	23	3					34.64	16.383	34.4853	11.9851	34.5053	12.7719	34.68	17.3097	34.4753	11.1882	34.5053	11.9468	34.4853	13.4745	34.4853	10.721	34.4853	11.1832	34.4853	13.5915	34.4853	12.4011	34.5068	12.2102
86.5	24	2					34.66	16.6967	34.4893	12.0392	34.5093	12.8361	34.7	17.6987	34.4793	11.2357	34.5093	12.002	34.4893	13.5368	34.4893	10.766	34.4893	11.2316	34.4893	13.6507	34.4893	12.4555	34.5108	12.2698
86.5	25	2					34.68	17.0134	34.4933	12.0936	34.5133	12.9008	34.72	18.0907	34.4833	11.2835	34.5133	12.0576	34.4933	13.5995	34.4933	10.8114	34.4933	11.2804	34.4933	13.7103	34.4933	12.5102	34.5148	12.33
86.5	26	1					34.7	17.3327	34.4973	12.1484	34.5173	12.9658	34.74	18.4848	34.4873	11.3316	34.5173	12.1135	34.4973	13.6627	34.4973	10.857	34.4973	11.3294	34.4973	13.7701	34.4973	12.5654	34.5189	12.3906
86.5	27	1					34.72	17.6537	34.5	12.1855	34.52	13.01	34.76	18.8798	34.49	11.3643	34.52	12.1515	34.5	13.7055	34.5	10.888	34.5	11.3627	34.5	13.8107	34.5	12.6028	34.5215	12.4317
86.5	28	0					34.74	17.9756	34.5013	12.2034	34.5213	13.0313	34.78	19.2746	34.4913	11.38	34.5213	12.1698	34.5013	13.7262	34.5013	10.903	34.5013	11.3787	34.5013	13.8302	34.5013	12.6209	34.5228	12.4516
86.5	29	0					34.76	18.2976	34.5053	12.2587	34.5253	13.0973	34.8	19.668	34.4953	11.4287	34.5253	12.2265	34.5053	13.7901	34.5053	10.9492	34.5053	11.4283	34.5053	13.8907	34.5053	12.6768	34.5269	12.5131
86.5	30	1					34.78	18.6187	34.5093	12.3144	34.5293	13.1637	34.82	20.0585	34.4993	11.4776	34.5293	12.2836	34.5093	13.8545	34.5093	10.9958	34.5093	11.4781	34.5093	13.9514	34.5093	12.7332	34.5309	12.575
86.5	31	1					34.8	18.9378	34.5133	12.3704	34.5333	13.2305	34.84	20.4446	34.5033	11.5268	34.5333	12.3411	34.5133	13.9193	34.5133	11.0426	34.5133	11.5283	34.5133	14.0125	34.5133	12.7899	34.5349	12.6374
86.5	32	3					34.82	19.2537	34.5173	12.4267	34.5373	13.2977	34.86	20.8248	34.5073	11.5763	34.5373	12.3989	34.5173	13.9845	34.5173	11.0898	34.5173	11.5787	34.52	14.1151	34.5173	12.8469	34.5389	12.7003
86.5	33	2					34.84	19.5653	34.52	12.4645	34.54	13.343	34.88	21.1974	34.51	11.6097	34.54	12.4379	34.52	14.0284	34.52	11.1216	34.52	11.6126	34.54	14.4271	34.52	12.8854	34.5416	12.7426
86.5	34	4					34.86	19.8713	34.5213	12.4833	34.5413	13.3654	34.8937	21.4465	34.5113	11.6261	34.5413	12.4572	34.5213	14.0501	34.5213	11.1372	34.5213	11.6294	34.56	14.7464	34.5213	12.9044	34.5429	12.7636
86.5	35	3					34.8777	20.1358	34.5253	12.5402	34.5453	13.4335	34.8977	21.5186	34.5153	11.6762	34.5453	12.5158	34.5253	14.1161	34.5253	11.185	34.5253	11.6803	34.58	15.0729	34.5253	12.9623	34.5469	12.8273
86.5	36	2					34.88	20.1704	34.5293	12.5974	34.5493	13.502	34.9	21.5606	34.5193	11.7265	34.5493	12.5749	34.5293	14.1825	34.5293	11.2331	34.5293	11.7315	34.6	15.4064	34.5293	13.0206	34.5509	12.8915
86.5	37	3					34.8817	20.1949	34.5333	12.6549	34.5533	13.571	34.9017	21.5903	34.5233	11.7772	34.5533	12.6343	34.5333	14.2494	34.5333	11.2814	34.5333	11.783	34.62	15.7464	34.5333	13.0793	34.5549	12.9562
86.5	38	1					34.8857	20.2536	34.5373	12.7128	34.5573	13.6404	34.9057	21.6615	34.5273	11.8281	34.5573	12.6941	34.5373	14.3167	34.5373	11.3301	34.54	11.8694	34.64	16.0926	34.5373	13.1384	34.5589	13.0213
86.5	39	6					34.8897	20.312	34.54	12.7515	34.56	13.6868	34.9097	21.7323	34.53	11.8621	34.56	12.7341	34.54	14.3616	34.54	11.3627	34.56	12.1329	34.66	16.4446	34.54	13.1779	34.5615	13.0648
86.5	40	3					34.8937	20.3701	34.56	13.0461	34.58	14.0416	34.9137	21.8026	34.5313	11.8793	34.5613	12.7543	34.5413	14.3844	34.5413	11.3791	34.58	12.4031	34.68	16.8018	34.5413	13.1978	34.5629	13.0869
86.5	41	0					34.8977	20.4278	34.58	13.3485	34.6	14.4071	34.9177	21.8724	34.5354	11.9307	34.5654	12.8149	34.5453	14.4525	34.5453	11.4284	34.6	12.6799	34.7	17.1635	34.5453	13.2577	34.5669	13.1529
86.5	42	1					34.9	20.4611	34.6	13.6584	34.62	14.7834	34.92	21.9126	34.5393	11.9825	34.5694	12.8759	34.5493	14.521	34.5493	11.478	34.62	12.963	34.72	17.5291	34.5493	13.318	34.5709	13.2194
86.5	43	1					34.9017	20.4851	34.62	13.9756	34.64	15.1702	34.9217	21.9416	34.5433	12.0345	34.5733	12.9373	34.5534	14.59	34.5534	11.5279	34.64	13.2521	34.74	17.8976	34.5534	13.3787	34.5749	13.2863
86.5	44	2					34.9057	20.5419	34.64	14.2999	34.66	15.5673	34.9257	22.0104	34.5474	12.0869	34.5774	12.9991	34.5574	14.6594	34.5574	11.5781	34.66	13.547	34.76	18.2682	34.5574	13.4398	34.5816	13.3985
86.5	45	0					34.9097	20.5984	34.66	14.6308	34.68	15.9742	34.9297	22.0786	34.55	12.1216	34.58	13.0401	34.56	14.7054	34.56	11.6114	34.68	13.8473	34.78	18.6398	34.56	13.4803	34.6016	13.7438
86.5	46	2					34.9137	20.6545	34.68	14.968	34.7	16.3903	34.9337	22.1462	34.5514	12.1395	34.5814	13.0612	34.5614	14.7292	34.5614	11.6286	34.7	14.1525	34.8	19.0113	34.5614	13.5013	34.6215	14.1006
86.5	47	3					34.9177	20.7101	34.7	15.3109	34.72	16.8151	34.9377	22.2132	34.5554	12.1924	34.6	13.3558	34.5654	14.7994	34.5654	11.6794	34.72	14.462	34.82	19.3813	34.5654	13.5632	34.6416	14.469
86.5	48	1					34.92	20.7419	34.72	15.6589	34.74	17.2477	34.94	22.2515	34.5594	12.2455	34.62	13.6814	34.5694	14.8701	34.5694	11.7306	34.74	14.7751	34.84	19.7485	34.5694	13.6255	34.6615	14.8487
86.5	49	3					34.9217	20.7653	34.74	16.0113	34.76	17.687	34.9417	22.2797	34.57	12.388	34.64	14.0167	34.5734	14.9412	34.5734	11.782	34.76	15.0913	34.86	20.1114	34.5734	13.6882	34.6816	15.2396
86.5	50	0					34.9257	20.82	34.76	16.3672	34.78	18.132	34.9457	22.3455	34.59	12.6614	34.66	14.3615	34.5774	15.0127	34.5774	11.8338	34.78	15.4095	34.88	20.4685	34.5774	13.7513	34.7015	15.6412
86.5	51	2					34.9297	20.8742	34.78	16.7257	34.8	18.5812	34.9497	22.4108	34.61	12.9417	34.68	14.7156	34.58	15.0597	34.58	11.8679	34.8	15.7288	34.9	20.818	34.58	13.7928	34.7216	16.053
86.5	52	1					34.9337	20.928	34.8	17.0857	34.82	19.0331	34.9537	22.4754	34.63	13.2286	34.7	15.0787	34.6	15.4246	34.5814	11.8858	34.82	16.0483	34.9137	21.0523	34.5814	13.8148	34.7415	16.4744
86.5	53	3					34.9377	20.9813	34.82	17.4459	34.84	19.4859	34.9577	22.5393	34.65	13.5219	34.72	15.4502	34.62	15.7998	34.5854	11.9382	34.84	16.3667	34.9177	21.1198	34.5854	13.8788	34.7615	16.9044
86.5	54	1					34.94	21.0114	34.84	17.8052	34.86	19.9377	34.96	22.5754	34.67	13.8214	34.74	15.8296	34.64	16.1854	34.5894	11.9909	34.86	16.6828	34.92	21.1581	34.5894	13.9431	34.7816	17.3421
86.5	55	2					34.9417	21.0341	34.86	18.1619	34.88	20.3861	34.9617	22.6026	34.69	14.1267	34.76	16.2161	34.66	16.5811	34.5934	12.0439	34.88	16.9952	34.9217	21.1869	34.5934	14.0078	34.8015	17.786
86.5	56	4					34.9457	21.0863	34.88	18.5146	34.9	20.8288	34.9657	22.6651	34.71	14.4374	34.78	16.609	34.68	16.9865	34.5974	12.0972	34.9	17.3025	34.9257	21.2536	34.5974	14.073	34.8216	18.2349
86.5	57	2					34.9497	21.138	34.9	18.8616	34.92	21.2631	34.9697	22.727	34.73	14.7529	34.8	17.007	34.7	17.4012	34.6	12.132	34.92	17.603	34.9297	21.3197	34.6	14.1156	34.8415	18.6868
86.5	58	2					34.9537	21.1892	34.92	19.2009	34.94	21.6864	34.9737	22.7882	34.75	15.0727	34.82	17.409	34.72	17.8246	34.62	12.404	34.9377	17.8625	34.9337	21.3854	34.62	14.4485	34.8616	19.1399
86.5	59	4					34.9577	21.2398	34.9377	19.4941	34.9577	22.0501	34.9777	22.8486	34.77	15.3962	34.84	17.8137	34.74	18.2562	34.64	12.6835	34.94	17.8951	34.9377	21.4506	34.64	14.7917	34.8815	19.5918
86.5	60	1					34.96	21.2682	34.94	19.5309	34.96	22.0956	34.98	22.8824	34.79	15.7224	34.86	18.2193	34.76	18.695	34.66	12.9707	34.9417	17.9201	34.94	21.4872	34.66	15.1449	34.9016	20.0401
86.5	61	3					34.9617	21.2899	34.9417	19.5591	34.9617	22.1305	34.9817	22.9083	34.81	16.0505	34.88	18.6242	34.78	19.1402	34.68	13.2651	34.9457	17.9773	34.9417	21.5152	34.68	15.5079	34.9216	20.482
86.5	62	1					34.9657	21.3393	34.9457	19.6236	34.9657	22.2102	34.9858	22.9672	34.83	16.3796	34.9	19.0262	34.8	19.5905	34.7	13.5667	34.9498	18.034	34.9457	21.5794	34.7	15.8806	34.9415	20.9146
86.5	63	1					34.9697	21.3882	34.9498	19.6877	34.9697	22.2891	34.9898	23.0254	34.85	16.7084	34.92	19.4234	34.82	20.0447	34.72	13.8751	34.9537	18.0903	34.9498	21.6429	34.72	16.2625	34.9616	21.3346
86.5	64	2					34.9738	21.4365	34.9537	19.7512	34.9738	22.3673	34.9937	23.0827	34.87	17.0359	34.94	19.8132	34.84	20.5013	34.74	14.1898	34.9578	18.1461	34.9537	21.706	34.74	16.6531	34.9793	21.6942
86.5	65	1					34.9778	21.4842	34.9578	19.8143	34.9778	22.4447	34.9978	23.1393	34.89	17.3606	34.96	20.1932	34.86	20.9586	34.76	14.5105	34.96	18.1772	34.9578	21.7684	34.76	17.0517	34.9815	21.7386
86.5	66	0					34.98	21.5106	34.96	19.8494	34.98	22.4877	35	23.1706	34.91	17.6812	34.98	20.5607	34.88	21.4148	34.78	14.8364	34.9618	18.2015	34.96	21.8032	34.78	17.4577	34.9833	21.7733
86.5	67	1					34.9818	21.5312	34.9618	19.8768	34.9818	22.5213	35.0018	23.195	34.93	17.9961	34.9818	20.5923	34.9	21.8677	34.8	15.1669	34.9658	18.2564	34.9618	21.8303	34.8	17.87	34.9873	21.8516
86.5	68	2					34.9858	21.5776	34.9658	19.9388	34.9858	22.5971	35.0058	23.2499	34.95	18.3037	34.9858	20.6639	34.92	22.3153	34.82	15.5011	34.9698	18.3108	34.9658	21.8916	34.82	18.2876	34.9913	21.9291
86.5	69	2					34.9898	21.6234	34.9698	20.0002	34.9898	22.6721	35.0098	23.3039	34.9598	18.4508	34.9898	20.7348	34.94	22.7549	34.84	15.8381	34.9738	18.3647	34.9698	21.9522	34.84	18.7091	34.9953	22.0057
86.5	70	3					34.9938	21.6685	34.9738	20.061	34.9938	22.7462	35.0138	23.3571	34.9638	18.5105	34.9938	20.805	34.96	23.1841	34.86	16.1767	34.9778	18.4181	34.9738	22.0122	34.86	19.1331	34.9993	22.0815
86.5	71	1					34.9978	21.7129	34.9778	20.1213	34.9978	22.8194	35.0178	23.4094	34.9678	18.5697	34.9978	20.8746	34.9778	23.5547	34.88	16.5158	34.98	18.4475	34.9778	22.0716	34.88	19.5578	35.0016	22.1231
86.5	72	1					35	21.7373	34.98	20.1544	35	22.8596	35.02	23.438	34.97	18.6024	35	20.9129	34.98	23.6002	34.9	16.8541	34.9818	18.4709	34.98	22.1042	34.9	19.9816	35.0033	22.1563
86.5	73	1					35.0018	21.7567	34.9818	20.1809	35.0018	22.8916	35.0218	23.4608	34.9718	18.6285	35.0018	20.9434	34.9818	23.6365	34.92	17.1899	34.9858	18.5232	34.9818	22.1303	34.92	20.4022	35.0073	22.2303
86.5	74	3					35.0058	21.7997	34.9858	20.2399	35.0058	22.9629	35.0258	23.5113	34.9758	18.6868	35.0058	21.0115	34.9858	23.7177	34.94	17.5217	34.9898	18.575	34.9858	22.1883	34.94	20.8173	35.0113	22.3032
86.5	75	4					35.0098	21.842	34.9898	20.2982	35.0098	23.0332	35.0298	23.5608	34.9798	18.7447	35.0098	21.0789	34.9898	23.7982	34.96	17.8477	34.9938	18.6261	34.9898	22.2456	34.96	21.2246	35.0153	22.3752
86.5	76	1					35.0138	21.8837	34.9938	20.3559	35.0138	23.1026	35.0338	23.6094	34.9838	18.8021	35.0138	21.1454	34.9938	23.878	34.98	18.166	34.9978	18.6767	34.9938	22.3022	34.98	21.6214	35.0194	22.4461
86.5	77	0					35.0178	21.9245	34.9978	20.4129	35.0178	23.1709	35.0378	23.6571	34.9878	18.8591	35.0178	21.2112	34.9978	23.9571	34.9978	18.4412	35	18.7042	34.9978	22.358	34.9978	21.9634	35.0215	22.4847
86.5	78	0					35.02	21.9467	35	20.444	35.02	23.208	35.04	23.6829	34.99	18.8902	35.02	21.247	35	24.0003	35	18.4747	35.0018	18.7266	35	22.3885	35	22.0049	35.0234	22.516
86.5	79	1					35.0218	21.9647	35.0018	20.4692	35.0218	23.2381	35.0418	23.7038	34.9918	18.9155	35.0218	21.2761	35.0018	24.0355	35.0018	18.502	35.0058	18.7759	35.0018	22.4132	35.0018	22.0387	35.0274	22.5848
86.5	80	1					35.0258	22.0041	35.0058	20.5248	35.0258	23.3043	35.0458	23.7495	34.9958	18.9715	35.0258	21.3402	35.0058	24.1131	35.0058	18.5622	35.0098	18.8246	35.0058	22.4675	35.0058	22.1134	35.0314	22.6525
86.5	81	1					35.0298	22.0428	35.0098	20.5797	35.0298	23.3694	35.0498	23.7943	34.9998	19.0269	35.0298	21.4033	35.0098	24.1898	35.0098	18.622	35.0138	18.8727	35.0098	22.5211	35.0098	22.1873	35.0354	22.719
86.5	82	1					35.0338	22.0806	35.0138	20.6338	35.0338	23.4333	35.0538	23.838	35.0038	19.0818	35.0338	21.4656	35.0138	24.2658	35.0138	18.6812	35.0178	18.92	35.0138	22.5739	35.0138	22.2606	35.0394	22.7844
86.5	83	3					35.0378	22.1177	35.0178	20.6872	35.0378	23.4961	35.0578	23.8807	35.0078	19.1361	35.0378	21.527	35.0178	24.341	35.0178	18.7399	35.02	18.9456	35.0178	22.6259	35.0178	22.3331	35.0416	22.8196
86.5	84	1					35.04	22.1376	35.02	20.7159	35.04	23.5299	35.06	23.9036	35.01	19.1655	35.04	21.5601	35.02	24.3815	35.02	18.7717	35.0218	18.9667	35.02	22.6539	35.02	22.3723	35.0434	22.8486
86.5	85	0					35.0418	22.154	35.0218	20.7397	35.0418	23.5577	35.0618	23.9224	35.0118	19.1899	35.0418	21.5874	35.0218	24.4152	35.0218	18.7981	35.0258	19.0127	35.0218	22.6771	35.0218	22.4049	35.0474	22.9116
86.5	86	3					35.0458	22.1895	35.0258	20.7915	35.0458	23.6182	35.0658	23.963	35.0158	19.2431	35.0458	21.6469	35.0258	24.4886	35.0258	18.8557	35.0298	19.058	35.0258	22.7275	35.0258	22.4759	35.0514	22.9734
86.5	87	0					35.0498	22.2242	35.0298	20.8425	35.0498	23.6774	35.0698	24.0026	35.0198	19.2957	35.0498	21.7054	35.0298	24.5611	35.0298	18.9128	35.0338	19.1026	35.0298	22.777	35.0298	22.5461	35.0554	23.0338
86.5	88	4					35.0538	22.2581	35.0338	20.8927	35.0538	23.7353	35.0738	24.0412	35.0238	19.3476	35.0538	21.7628	35.0338	24.6327	35.0338	18.9692	35.0378	19.1464	35.0338	22.8256	35.0338	22.6155	35.0594	23.093
86.5	89	1					35.0578	22.2911	35.0378	20.942	35.0578	23.792	35.0778	24.0786	35.0278	19.399	35.0578	21.8193	35.0378	24.7033	35.0378	19.0251	35.04	19.1698	35.0378	22.8734	35.0378	22.684	35.0615	23.1244
86.5	90	1					35.06	22.3086	35.04	20.9683	35.06	23.8221	35.08	24.0984	35.03	19.4264	35.06	21.8493	35.04	24.741	35.04	19.0549	35.0418	19.1895	35.04	22.8988	35.04	22.7206	35.0634	23.1508
86.5	91	2					35.0618	22.3233	35.0418	20.9904	35.0618	23.8474	35.0818	24.115	35.0318	19.4497	35.0618	21.8746	35.0418	24.7729	35.0418	19.0803	35.0459	19.2318	35.0418	22.9203	35.0418	22.7517	35.0674	23.2073
86.5	92	0					35.0658	22.3546	35.0459	21.038	35.0658	23.9015	35.0859	24.1502	35.0359	19.4997	35.0658	21.9289	35.0459	24.8415	35.0459	19.1348	35.0498	19.2734	35.0459	22.9663	35.0459	22.8184	35.0714	23.2624
86.5	93	1					35.0699	22.3851	35.0498	21.0847	35.0699	23.9543	35.0898	24.1844	35.0399	19.5491	35.0699	21.9821	35.0498	24.9091	35.0498	19.1887	35.0538	19.3142	35.0498	23.0114	35.0498	22.8843	35.0754	23.316
86.5	94	4					35.0739	22.4147	35.0538	21.1305	35.0739	24.0056	35.0939	24.2174	35.0438	19.5978	35.0739	22.0342	35.0538	24.9756	35.0538	19.2419	35.0579	19.3541	35.0538	23.0555	35.0538	22.9492	35.0794	23.3683
86.5	95	2					35.0779	22.4435	35.0579	21.1754	35.0779	24.0557	35.0979	24.2493	35.0479	19.6458	35.0779	22.0851	35.0579	25.041	35.0579	19.2944	35.06	19.3752	35.0579	23.0987	35.0579	23.0131	35.0816	23.3956
86.5	96	1					35.08	22.4585	35.06	21.199	35.08	24.0818	35.1	24.2659	35.05	19.6712	35.08	22.1119	35.06	25.0756	35.06	19.3222	35.0619	19.3933	35.06	23.1214	35.06	23.0469	35.0834	23.4191
86.5	97	3					35.0819	22.4713	35.0619	21.2193	35.0819	24.1043	35.1019	24.28	35.0519	19.6931	35.0819	22.1349	35.0619	25.1054	35.0619	19.3462	35.0659	19.4316	35.0619	23.1409	35.0619	23.076	35.0874	23.4684
86.5	98	1					35.0859	22.4983	35.0659	21.2623	35.0859	24.1515	35.1059	24.3096	35.0559	19.7396	35.0859	22.1834	35.0659	25.1687	35.0659	19.3973	35.0699	19.4691	35.0659	23.1822	35.0659	23.138	35.0914	23.5162
86.5	99	0					35.0899	22.5243	35.0699	21.3043	35.0899	24.1972	35.1099	24.3381	35.0599	19.7854	35.0899	22.2308	35.0699	25.2308	35.0699	19.4476	35.0739	19.5057	35.0699	23.2224	35.0699	23.1989	35.0954	23.5625
86.5	100	1					35.0939	22.5495	35.0739	21.3454	35.0939	24.2415	35.1139	24.3654	35.0639	19.8305	35.0939	22.277	35.0739	25.2917	35.0739	19.4972	35.0779	19.5415	35.0739	23.2617	35.0739	23.2587	35.0994	23.6072
86.5	101	2					35.0979	22.5738	35.0779	21.3854	35.0979	24.2843	35.1179	24.3915	35.0679	19.8748	35.0979	22.3219	35.0779	25.3515	35.0779	19.546	35.08	19.5601	35.0779	23.3	35.0779	23.3174	35.1016	23.6303
86.5	102	0					35.1	22.5862	35.08	21.4063	35.1	24.3064	35.12	24.4048	35.07	19.8979	35.1	22.3452	35.08	25.3827	35.08	19.5715	35.0819	19.5764	35.08	23.3199	35.08	23.3481	35.1034	23.6504
86.5	103	2					35.1019	22.5971	35.0819	21.4245	35.1019	24.3256	35.1219	24.4164	35.0719	19.9183	35.1019	22.3655	35.0819	25.41	35.0819	19.5939	35.0859	19.6104	35.0819	23.3373	35.0819	23.3751	35.1074	23.6919
86.5	104	0					35.1059	22.6195	35.0859	21.4625	35.1059	24.3654	35.1259	24.4401	35.0759	19.961	35.1059	22.4079	35.0859	25.4674	35.0859	19.6411	35.0899	19.6435	35.0859	23.3735	35.0859	23.4316	35.1114	23.7319
86.5	105	1					35.1099	22.6409	35.0899	21.4995	35.1099	24.4036	35.1299	24.4626	35.0799	20.0029	35.1099	22.4489	35.0899	25.5235	35.0899	19.6874	35.0939	19.6757	35.0899	23.4087	35.0899	23.487	35.1154	23.7702
86.5	106	0					35.1139	22.6614	35.0939	21.5355	35.1139	24.4403	35.1339	24.4839	35.0839	20.0439	35.1139	22.4887	35.0939	25.5783	35.0939	19.7329	35.0979	19.707	35.0939	23.4428	35.0939	23.5412	35.1195	23.8069
86.5	107	0					35.1179	22.681	35.0979	21.5704	35.1179	24.4755	35.1379	24.504	35.0879	20.0842	35.1179	22.5271	35.0979	25.6318	35.0979	19.7775	35.1	19.7231	35.0979	23.4759	35.0979	23.5942	35.1215	23.8255
86.5	108	2					35.12	22.6909	35.1	21.5883	35.12	24.4933	35.14	24.5141	35.09	20.105	35.12	22.5467	35.1	25.6594	35.1	19.8006	35.1019	19.7374	35.1	23.4928	35.1	23.6215	35.1234	23.8419
86.5	109	2					35.1219	22.6996	35.1019	21.6042	35.1219	24.509	35.1419	24.5229	35.0919	20.1236	35.1219	22.5642	35.1019	25.684	35.1019	19.8212	35.1059	19.7668	35.1019	23.5079	35.1019	23.6459	35.1275	23.8752
86.5	110	2					35.1259	22.7172	35.1059	21.637	35.1259	24.541	35.1459	24.5405	35.0959	20.1621	35.1259	22.5998	35.1059	25.7349	35.1059	19.864	35.1099	19.7953	35.1059	23.5388	35.1059	23.6965	35.1315	23.9068
86.5	111	0					35.1299	22.7339	35.1099	21.6687	35.1299	24.5713	35.1499	24.5569	35.0999	20.1997	35.1299	22.6342	35.1099	25.7844	35.1099	19.906	35.1139	19.8228	35.1099	23.5686	35.1099	23.7458	35.1355	23.9367
86.5	112	2					35.1339	22.7496	35.1139	21.6992	35.1339	24.6	35.1539	24.5721	35.1039	20.2365	35.1339	22.6671	35.1139	25.8326	35.1139	19.947	35.1179	19.8493	35.1139	23.5973	35.1139	23.7938	35.1395	23.9648
86.5	113	3					35.1379	22.7643	35.1179	21.7286	35.1379	24.6271	35.1579	24.586	35.1079	20.2724	35.1379	22.6986	35.1179	25.8793	35.1179	19.987	35.12	19.8627	35.1179	23.6249	35.1179	23.8405	35.1416	23.9788
86.5	114	2					35.14	22.7716	35.12	21.7435	35.14	24.6406	35.16	24.5928	35.11	20.2906	35.14	22.7144	35.12	25.9031	35.12	20.0075	35.1219	19.8748	35.12	23.6388	35.12	23.8643	35.1435	23.9912
86.5	115	0					35.1419	22.7781	35.1219	21.757	35.1419	24.6526	35.1619	24.5987	35.1119	20.3073	35.1419	22.7286	35.1219	25.9247	35.1219	20.0261	35.1259	19.8994	35.1219	23.6513	35.1219	23.8859	35.1475	24.0158
86.5	116	1					35.1459	22.7908	35.1259	21.7841	35.1459	24.6763	35.1659	24.6102	35.1159	20.3413	35.1459	22.7572	35.1259	25.9686	35.1259	20.0643	35.1299	19.923	35.1259	23.6767	35.1259	23.93	35.1515	24.0387
86.5	117	1					35.1499	22.8026	35.1299	21.8102	35.1499	24.6984	35.1699	24.6203	35.1199	20.3744	35.1499	22.7844	35.1299	26.0111	35.1299	20.1014	35.1339	19.9455	35.1299	23.7008	35.1299	23.9727	35.1555	24.0598
86.5	118	1					35.1539	22.8134	35.1339	21.835	35.1539	24.7188	35.1739	24.6292	35.1239	20.4066	35.1539	22.8101	35.1339	26.0521	35.1339	20.1375	35.1379	19.9671	35.1339	23.7239	35.1339	24.014	35.1595	24.079
86.5	119	2					35.1579	22.8232	35.1379	21.8588	35.1579	24.7375	35.1779	24.6369	35.1279	20.4378	35.1579	22.8343	35.1379	26.0917	35.1379	20.1727	35.14	19.9777	35.1379	23.7458	35.1379	24.0539	35.1615	24.0882
86.5	120	1					35.16	22.8278	35.14	21.8705	35.16	24.7465	35.18	24.6403	35.13	20.4534	35.16	22.8462	35.14	26.1115	35.14	20.1903	35.1419	19.9876	35.14	23.7566	35.14	24.0739	35.1635	24.0965
86.5	121	2					35.1619	22.832	35.1419	21.8813	35.1619	24.7545	35.1819	24.6433	35.1319	20.468	35.1619	22.8571	35.1419	26.1297	35.1419	20.2067	35.1459	20.007	35.1419	23.7665	35.1419	24.0924	35.1675	24.1121
86.5	122	1					35.166	22.8397	35.1459	21.9026	35.166	24.7698	35.1859	24.6484	35.136	20.4972	35.166	22.8783	35.1459	26.1663	35.1459	20.2398	35.1499	20.0255	35.1459	23.786	35.1459	24.1295	35.1715	24.1259
86.5	123	1					35.17	22.8465	35.1499	21.9228	35.17	24.7834	35.19	24.6523	35.1399	20.5255	35.17	22.898	35.1499	26.2013	35.1499	20.2718	35.154	20.0429	35.1499	23.8044	35.1499	24.1652	35.1755	24.1379
86.5	124	1					35.1739	22.8523	35.154	21.9418	35.1739	24.7953	35.194	24.6548	35.1439	20.5527	35.1739	22.9162	35.154	26.2348	35.154	20.3028	35.158	20.0593	35.154	23.8216	35.154	24.1994	35.1795	24.148
86.5	125	1					35.178	22.8571	35.158	21.9595	35.178	24.8054	35.198	24.6562	35.148	20.5789	35.178	22.9329	35.158	26.2668	35.158	20.3326	35.16	20.0672	35.158	23.8376	35.158	24.2321	35.1816	24.1525
86.5	126	2					35.18	22.8591	35.16	21.9681	35.18	24.8099	35.2	24.6563	35.15	20.592	35.18	22.9408	35.16	26.2825	35.16	20.3474	35.162	20.0746	35.16	23.8453	35.16	24.2483	35.1835	24.1563
86.5	127	5					35.182	22.8608	35.162	21.9761	35.182	24.8138	35.202	24.6562	35.152	20.6042	35.182	22.948	35.162	26.2971	35.162	20.3614	35.166	20.0888	35.162	23.8524	35.162	24.2634	35.1875	24.1627
86.5	128	1					35.186	22.8636	35.166	21.9914	35.186	24.8204	35.206	24.655	35.156	20.6284	35.186	22.9616	35.166	26.3259	35.166	20.3891	35.17	20.102	35.166	23.866	35.166	24.2931	35.1915	24.1673
86.5	129	1					35.19	22.8653	35.17	22.0055	35.19	24.8254	35.21	24.6525	35.16	20.6516	35.19	22.9736	35.17	26.3532	35.17	20.4156	35.174	20.1141	35.17	23.8784	35.17	24.3213	35.1955	24.17
86.5	130	3					35.194	22.8661	35.174	22.0184	35.194	24.8285	35.214	24.6487	35.164	20.6737	35.194	22.9841	35.174	26.3788	35.174	20.4411	35.178	20.1251	35.174	23.8896	35.174	24.348	35.1995	24.1709
86.5	131	1					35.198	22.8658	35.178	22.03	35.198	24.83	35.218	24.6437	35.168	20.6947	35.198	22.993	35.178	26.4028	35.178	20.4654	35.18	20.1302	35.178	23.8995	35.178	24.3732	35.2015	24.1706
86.5	132	0					35.2	22.8652	35.18	22.0354	35.2	24.83	35.22	24.6407	35.17	20.705	35.2	22.9969	35.18	26.4143	35.18	20.4772	35.182	20.135	35.18	23.9041	35.18	24.3853	35.2035	24.1699
86.5	133	1					35.202	22.8645	35.182	22.0404	35.202	24.8296	35.222	24.6374	35.172	20.7148	35.202	23.0004	35.182	26.4252	35.182	20.4885	35.186	20.1439	35.182	23.9083	35.182	24.3968	35.2075	24.167
86.5	134	2					35.206	22.8622	35.186	22.0496	35.206	24.8276	35.226	24.6298	35.176	20.7337	35.206	23.0062	35.186	26.4459	35.186	20.5105	35.19	20.1517	35.186	23.9158	35.186	24.4188	35.2115	24.1623
86.5	135	0					35.21	22.8589	35.19	22.0575	35.21	24.8238	35.23	24.621	35.18	20.7516	35.21	23.0104	35.19	26.465	35.19	20.5314	35.194	20.1583	35.19	23.9221	35.19	24.4393	35.2155	24.1557
86.5	136	0					35.214	22.8545	35.194	22.0642	35.214	24.8182	35.234	24.6109	35.184	20.7684	35.214	23.013	35.194	26.4825	35.194	20.551	35.198	20.1639	35.194	23.9272	35.194	24.4582	35.2195	24.1473
86.5	137	0					35.218	22.8492	35.198	22.0696	35.218	24.8109	35.238	24.5996	35.188	20.7841	35.218	23.0141	35.198	26.4983	35.198	20.5695	35.2	20.1663	35.198	23.9311	35.198	24.4754	35.2216	24.1424
86.5	138	0					35.22	22.8462	35.2	22.0718	35.22	24.8066	35.24	24.5935	35.19	20.7916	35.22	23.014	35.2	26.5056	35.2	20.5783	35.202	20.1684	35.2	23.9325	35.2	24.4835	35.2236	24.137
86.5	139	1					35.222	22.8429	35.202	22.0737	35.222	24.8019	35.242	24.587	35.192	20.7987	35.222	23.0136	35.202	26.5125	35.202	20.5868	35.206	20.1718	35.202	23.9337	35.202	24.4912	35.2276	24.1249
86.5	140	2					35.226	22.8355	35.206	22.0766	35.226	24.7912	35.246	24.5732	35.196	20.8122	35.226	23.0115	35.206	26.5249	35.206	20.6029	35.21	20.1741	35.206	23.9351	35.206	24.5052	35.2316	24.111
86.5	141	2					35.23	22.8272	35.21	22.0783	35.23	24.7787	35.25	24.5581	35.2	20.8247	35.23	23.0078	35.21	26.5357	35.21	20.6179	35.214	20.1753	35.21	23.9353	35.21	24.5177	35.2356	24.0952
86.5	142	1					35.234	22.8178	35.214	22.0787	35.234	24.7645	35.254	24.5418	35.204	20.836	35.234	23.0026	35.214	26.5449	35.214	20.6316	35.218	20.1754	35.214	23.9342	35.214	24.5286	35.2396	24.0776
86.5	143	5					35.238	22.8075	35.218	22.0778	35.238	24.7486	35.258	24.5242	35.208	20.8462	35.238	22.9958	35.218	26.5523	35.218	20.6441	35.22	20.175	35.218	23.932	35.218	24.5378	35.2415	24.0682
86.5	144	0					35.24	22.802	35.22	22.0769	35.24	24.74	35.26	24.5151	35.21	20.8508	35.24	22.9918	35.22	26.5554	35.22	20.6498	35.222	20.1744	35.22	23.9304	35.22	24.5418	35.2436	24.0582
86.5	145	0					35.242	22.7961	35.222	22.0757	35.242	24.7309	35.262	24.5054	35.212	20.8553	35.242	22.9874	35.222	26.5581	35.222	20.6554	35.226	20.1723	35.222	23.9285	35.222	24.5454	35.2476	24.037
86.5	146	3					35.246	22.7838	35.226	22.0723	35.246	24.7116	35.266	24.4854	35.216	20.8633	35.246	22.9775	35.226	26.5622	35.226	20.6654	35.23	20.1691	35.226	23.9237	35.226	24.5514	35.2516	24.014
86.5	147	1					35.25	22.7705	35.23	22.0677	35.25	24.6906	35.27	24.4642	35.22	20.8701	35.25	22.966	35.23	26.5645	35.23	20.6743	35.234	20.1648	35.23	23.9178	35.23	24.5557	35.2556	23.9893
86.5	148	2					35.254	22.7562	35.234	22.0618	35.254	24.6679	35.274	24.4418	35.224	20.8759	35.254	22.953	35.234	26.5652	35.234	20.6819	35.238	20.1594	35.234	23.9106	35.234	24.5584	35.2596	23.9627
86.5	149	2					35.258	22.7409	35.238	22.0546	35.258	24.6435	35.278	24.4181	35.228	20.8805	35.258	22.9384	35.238	26.5643	35.238	20.6882	35.24	20.1564	35.238	23.9022	35.238	24.5595	35.2615	23.9491
86.5	150	4					35.26	22.7331	35.24	22.0507	35.26	24.631	35.28	24.4061	35.23	20.8823	35.26	22.9307	35.24	26.5632	35.24	20.6909	35.242	20.153	35.24	23.8976	35.24	24.5594	35.2636	23.9345
86.5	151	0					35.262	22.7247	35.242	22.0462	35.262	24.6175	35.282	24.3933	35.232	20.884	35.262	22.9222	35.242	26.5616	35.242	20.6934	35.246	20.1454	35.242	23.8925	35.242	24.5589	35.2676	23.9045
86.5	152	0					35.266	22.7074	35.246	22.0366	35.266	24.5898	35.2861	24.3673	35.236	20.8863	35.266	22.9046	35.246	26.5572	35.246	20.6973	35.2501	20.1367	35.246	23.8817	35.246	24.5567	35.2716	23.8727
86.5	153	2					35.27	22.6893	35.2501	22.0257	35.27	24.5605	35.2901	24.3401	35.24	20.8876	35.27	22.8854	35.2501	26.5511	35.2501	20.7	35.254	20.127	35.2501	23.8697	35.2501	24.5528	35.2756	23.8393
86.5	154	0					35.2741	22.6701	35.254	22.0136	35.2741	24.5296	35.294	24.3118	35.2441	20.8877	35.2741	22.8647	35.254	26.5434	35.254	20.7014	35.2581	20.1162	35.254	23.8564	35.254	24.5474	35.2796	23.8042
86.5	155	0					35.2781	22.65	35.2581	22.0003	35.2781	24.497	35.2981	24.2822	35.2481	20.8866	35.2781	22.8425	35.2581	26.534	35.2581	20.7016	35.26	20.1105	35.2581	23.842	35.2581	24.5402	35.2816	23.7865
86.5	156	2					35.28	22.6399	35.26	21.9934	35.28	24.4807	35.3	24.2675	35.25	20.8857	35.28	22.8312	35.26	26.5288	35.26	20.7012	35.2621	20.1043	35.26	23.8345	35.26	24.5362	35.2836	23.7674
86.5	157	1					35.2821	22.629	35.2621	21.9857	35.2821	24.4629	35.3021	24.2516	35.2521	20.8845	35.2821	22.8188	35.2621	26.5229	35.2621	20.7005	35.2661	20.0913	35.2621	23.8263	35.2621	24.5315	35.2876	23.7289
86.5	158	1					35.2861	22.607	35.2661	21.9699	35.2861	24.4272	35.3061	24.2198	35.2561	20.8812	35.2861	22.7936	35.2661	26.5101	35.2661	20.6982	35.2701	20.0772	35.2661	23.8095	35.2661	24.5211	35.2916	23.6888
86.5	159	0					35.2901	22.5841	35.2701	21.9529	35.2901	24.3899	35.3101	24.1868	35.2601	20.8768	35.2901	22.767	35.2701	26.4957	35.2701	20.6946	35.2741	20.0621	35.2701	23.7914	35.2701	24.5091	35.2956	23.6471
86.5	160	3					35.2941	22.5603	35.2741	21.9347	35.2941	24.3511	35.3141	24.1528	35.2641	20.8712	35.2941	22.7389	35.2741	26.4796	35.2741	20.6899	35.2781	20.046	35.2741	23.7722	35.2741	24.4955	35.2996	23.6039
86.5	161	2					35.2981	22.5355	35.2781	21.9153	35.2981	24.3108	35.3181	24.1176	35.2681	20.8646	35.2981	22.7093	35.2781	26.4618	35.2781	20.6839	35.28	20.0378	35.2781	23.7518	35.2781	24.4803	35.3015	23.5825
86.5	162	1					35.3	22.5233	35.28	21.9055	35.3	24.2909	35.32	24.1003	35.27	20.861	35.3	22.6946	35.28	26.4527	35.28	20.6805	35.2821	20.0288	35.28	23.7416	35.28	24.4724	35.3036	23.559
86.5	163	1					35.3021	22.5099	35.2821	21.8946	35.3021	24.2689	35.3221	24.0813	35.2721	20.8568	35.3021	22.6783	35.2821	26.4424	35.2821	20.6766	35.2861	20.0105	35.2821	23.7303	35.2821	24.4635	35.3076	23.5126
86.5	164	2					35.3061	22.4833	35.2861	21.8728	35.3061	24.2256	35.3261	24.0439	35.2761	20.8479	35.3061	22.6459	35.2861	26.4214	35.2861	20.6681	35.2901	19.9912	35.2861	23.7076	35.2861	24.4451	35.3116	23.4647
86.5	165	0					35.3101	22.4558	35.2901	21.8499	35.3101	24.1808	35.3301	24.0055	35.2801	20.8379	35.3101	22.6121	35.2901	26.3987	35.2901	20.6584	35.2941	19.9709	35.2901	23.6837	35.2901	24.4251	35.3156	23.4153
86.5	166	2					35.3141	22.4275	35.2941	21.8257	35.3141	24.1345	35.3341	23.966	35.2841	20.8268	35.3141	22.5769	35.2941	26.3744	35.2941	20.6475	35.2981	19.9495	35.2941	23.6587	35.2941	24.4035	35.3197	23.3644
86.5	167	0					35.3181	22.3983	35.2981	21.8004	35.3181	24.0868	35.3381	23.9254	35.2881	20.8145	35.3181	22.5403	35.2981	26.3485	35.2981	20.6353	35.3	19.939	35.2981	23.6326	35.2981	24.3804	35.3216	23.3397
86.5	168	1					35.32	22.3841	35.3	21.788	35.32	24.0636	35.34	23.9058	35.29	20.8084	35.32	22.5225	35.3	26.3357	35.3	20.6292	35.3021	19.9272	35.3	23.6198	35.3	24.3688	35.3237	23.312
86.5	169	1					35.3221	22.3681	35.3021	21.7739	35.3221	24.0377	35.3421	23.8838	35.2921	20.8012	35.3221	22.5024	35.3021	26.321	35.3021	20.622	35.3061	19.9038	35.3021	23.6053	35.3021	24.3557	35.3277	23.2582
86.5	170	2					35.3261	22.3372	35.3061	21.7463	35.3261	23.9871	35.3461	23.8412	35.2961	20.7868	35.3261	22.4631	35.3061	26.2919	35.3061	20.6074	35.3101	19.8794	35.3061	23.5769	35.3061	24.3295	35.3317	23.203
86.5	171	1					35.3301	22.3054	35.3101	21.7176	35.3301	23.9353	35.3501	23.7975	35.3001	20.7713	35.3301	22.4225	35.3101	26.2613	35.3101	20.5917	35.3141	19.854	35.3101	23.5474	35.3101	24.3017	35.3357	23.1465
86.5	172	2					35.3341	22.2727	35.3141	21.6877	35.3341	23.882	35.3541	23.7528	35.3041	20.7547	35.3341	22.3806	35.3141	26.2291	35.3141	20.5747	35.3181	19.8277	35.3141	23.5169	35.3141	24.2724	35.3397	23.0885
86.5	173	1					35.3381	22.2392	35.3181	21.6567	35.3381	23.8275	35.3581	23.7072	35.3081	20.737	35.3381	22.3374	35.3181	26.1953	35.3181	20.5566	35.32	19.815	35.3181	23.4852	35.3181	24.2416	35.3415	23.0608
86.5	174	2					35.34	22.2232	35.32	21.6418	35.34	23.8014	35.36	23.6854	35.31	20.7283	35.34	22.3167	35.32	26.1789	35.32	20.5476	35.3221	19.8004	35.32	23.4699	35.32	24.2266	35.3437	23.0293
86.5	175	1					35.3421	22.2049	35.3221	21.6246	35.3421	23.7716	35.3621	23.6606	35.3121	20.7182	35.3421	22.293	35.3221	26.16	35.3221	20.5372	35.3261	19.7721	35.3221	23.4524	35.3221	24.2093	35.3477	22.9687
86.5	176	2					35.3461	22.1697	35.3261	21.5915	35.3461	23.7144	35.3661	23.613	35.3161	20.6984	35.3461	22.2472	35.3261	26.1232	35.3261	20.5167	35.3301	19.7428	35.3261	23.4186	35.3261	24.1756	35.3517	22.9069
86.5	177	1					35.3501	22.1338	35.3301	21.5572	35.3501	23.656	35.3701	23.5644	35.3201	20.6775	35.3501	22.2003	35.3301	26.0849	35.3301	20.495	35.3341	19.7127	35.3301	23.3837	35.3301	24.1403	35.3557	22.8438
86.5	178	2					35.3541	22.097	35.3341	21.5219	35.3541	23.5964	35.3741	23.5149	35.3241	20.6556	35.3541	22.1521	35.3341	26.0451	35.3341	20.4722	35.3381	19.6815	35.3341	23.3478	35.3341	24.1037	35.3597	22.7795
86.5	179	1					35.3581	22.0595	35.3381	21.4856	35.3581	23.5355	35.3781	23.4645	35.3281	20.6326	35.3581	22.1028	35.3381	26.0038	35.3381	20.4483	35.34	19.6668	35.3381	23.3108	35.3381	24.0656	35.3616	22.7492
86.5	180	3					35.36	22.0418	35.34	21.4683	35.36	23.5068	35.38	23.4407	35.33	20.6215	35.36	22.0795	35.34	25.9841	35.34	20.4367	35.3421	19.6495	35.34	23.2933	35.34	24.0474	35.3637	22.7141
86.5	181	5					35.3621	22.0212	35.3421	21.4482	35.3621	23.4735	35.3821	23.4132	35.3321	20.6086	35.3621	22.0523	35.3421	25.961	35.3421	20.4231	35.3462	19.6165	35.3421	23.2728	35.3421	24.026	35.3677	22.6474
86.5	182	2					35.3661	21.9821	35.3462	21.4097	35.3661	23.4102	35.3862	23.3609	35.3362	20.5835	35.3661	22.0006	35.3462	25.9169	35.3462	20.3969	35.3501	19.5827	35.3462	23.2338	35.3462	23.9851	35.3717	22.5796
86.5	183	4					35.3702	21.9423	35.3501	21.3703	35.3702	23.3459	35.3901	23.3078	35.3402	20.5575	35.3702	21.9478	35.3501	25.8712	35.3501	20.3696	35.3541	19.548	35.3501	23.1938	35.3501	23.9428	35.3757	22.5107
86.5	184	4					35.3742	21.9017	35.3541	21.3299	35.3742	23.2804	35.3942	23.2538	35.3441	20.5304	35.3742	21.8939	35.3541	25.8242	35.3541	20.3411	35.3582	19.5123	35.3541	23.1529	35.3541	23.8992	35.3797	22.4408
86.5	185	2					35.3782	21.8604	35.3582	21.2885	35.3782	23.2138	35.3982	23.199	35.3482	20.5023	35.3782	21.8389	35.3582	25.7758	35.3582	20.3116	35.36	19.4957	35.3582	23.1109	35.3582	23.8542	35.3815	22.4082
86.5	186	3					35.38	21.8412	35.36	21.2691	35.38	23.1828	35.4	23.1735	35.35	20.4891	35.38	21.8133	35.36	25.7531	35.36	20.2976	35.3622	19.4759	35.36	23.0913	35.36	23.833	35.3837	22.3697
86.5	187	2					35.3822	21.8184	35.3622	21.2461	35.3822	23.1462	35.4022	23.1434	35.3522	20.4733	35.3822	21.7829	35.3622	25.7261	35.3622	20.281	35.3662	19.4385	35.3622	23.068	35.3622	23.8078	35.3877	22.2977
86.5	188	3					35.3862	21.7757	35.3662	21.2027	35.3862	23.0775	35.4062	23.0869	35.3562	20.4432	35.3862	21.7258	35.3662	25.675	35.3662	20.2493	35.3702	19.4003	35.3662	23.0241	35.3662	23.7602	35.3917	22.2247
86.5	189	3					35.3902	21.7322	35.3702	21.1584	35.3902	23.0078	35.4102	23.0296	35.3602	20.4122	35.3902	21.6676	35.3702	25.6225	35.3702	20.2165	35.3742	19.3613	35.3702	22.9793	35.3702	23.7113	35.3957	22.1507
86.5	190	0					35.3942	21.6881	35.3742	21.1132	35.3942	22.9371	35.4142	22.9715	35.3642	20.3802	35.3942	21.6085	35.3742	25.5688	35.3742	20.1827	35.3782	19.3215	35.3742	22.9336	35.3742	23.6611	35.3997	22.0758
86.5	191	1					35.3982	21.6433	35.3782	21.067	35.3982	22.8655	35.4182	22.9126	35.3682	20.3473	35.3982	21.5484	35.3782	25.5138	35.3782	20.1479	35.38	19.3031	35.3782	22.887	35.3782	23.6097	35.4016	22.0414
86.5	192	6					35.4	21.6227	35.38	21.0458	35.4	22.8326	35.42	22.8856	35.37	20.332	35.4	21.5208	35.38	25.4883	35.38	20.1317	35.3822	19.2809	35.38	22.8655	35.38	23.5859	35.4037	21.9999
86.5	193	1					35.4022	21.5978	35.3822	21.02	35.4022	22.7929	35.4222	22.853	35.3722	20.3134	35.4022	21.4874	35.3822	25.4575	35.3822	20.112	35.3862	19.2395	35.3822	22.8395	35.3822	23.5571	35.4077	21.9232
86.5	194	1					35.4062	21.5517	35.3862	20.9721	35.4062	22.7194	35.4262	22.7926	35.3762	20.2787	35.4062	21.4254	35.3862	25.3999	35.3862	20.0752	35.3902	19.1973	35.3862	22.7911	35.3862	23.5033	35.4117	21.8457
86.5	195	1					35.4102	21.505	35.3902	20.9233	35.4102	22.645	35.4302	22.7315	35.3802	20.243	35.4102	21.3625	35.3902	25.3411	35.3902	20.0373	35.3942	19.1544	35.3902	22.7418	35.3902	23.4482	35.4157	21.7673
86.5	196	1					35.4142	21.4576	35.3942	20.8737	35.4142	22.5697	35.4342	22.6697	35.3842	20.2064	35.4142	21.2988	35.3942	25.2812	35.3942	19.9985	35.3982	19.1106	35.3942	22.6917	35.3942	23.3921	35.4198	21.6882
86.5	197	1					35.4182	21.4095	35.3982	20.8232	35.4182	22.4936	35.4382	22.6072	35.3882	20.1689	35.4182	21.2342	35.3982	25.22	35.3982	19.9587	35.4	19.0907	35.3982	22.6407	35.3982	23.3347	35.4216	21.6523
86.5	198	0					35.42	21.3877	35.4	20.8002	35.42	22.4591	35.44	22.5788	35.39	20.1517	35.42	21.2048	35.4	25.1921	35.4	19.9406	35.4022	19.0662	35.4	22.6175	35.4	23.3086	35.4415	21.2445
86.5	199	1					35.4222	21.3609	35.4022	20.7719	35.4222	22.4167	35.4422	22.5439	35.3922	20.1305	35.4222	21.1687	35.4022	25.1577	35.4022	19.918	35.4062	19.021	35.4022	22.589	35.4022	23.2763	35.4616	20.8215
86.5	200	2					35.4262	21.3117	35.4062	20.7198	35.4262	22.339	35.4462	22.48	35.3962	20.0913	35.4262	21.1024	35.4062	25.0943	35.4062	19.8764	35.4102	18.9752	35.4062	22.5364	35.4062	23.2168	35.4815	20.3867
86.5	201	2					35.4302	21.2619	35.4102	20.6669	35.4302	22.2605	35.4502	22.4155	35.4002	20.0512	35.4302	21.0354	35.4102	25.0297	35.4102	19.8338	35.4142	18.9286	35.4102	22.483	35.4102	23.1562	35.5016	19.9431
86.5	202	1					35.4342	21.2115	35.4142	20.6133	35.4342	22.1813	35.4542	22.3503	35.4042	20.0103	35.4342	20.9675	35.4142	24.9641	35.4142	19.7903	35.4182	18.8814	35.4142	22.4289	35.4142	23.0946	35.5215	19.4938
86.5	203	3					35.4382	21.1606	35.4182	20.5589	35.4382	22.1014	35.4582	22.2845	35.4082	19.9685	35.4382	20.899	35.4182	24.8973	35.4182	19.746	35.42	18.8601	35.4182	22.374	35.4182	23.032	35.5416	19.0414
86.5	204	0					35.44	21.1378	35.42	20.5344	35.44	22.0656	35.46	22.2551	35.41	19.9497	35.44	20.8682	35.42	24.8673	35.42	19.726	35.4222	18.8334	35.42	22.3493	35.42	23.0038	35.5615	18.5884
86.5	205	4					35.4422	21.1091	35.4222	20.5037	35.46	21.6552	35.4622	22.2181	35.4122	19.926	35.4422	20.8297	35.4222	24.8296	35.4222	19.7007	35.4262	18.7849	35.4222	22.3183	35.4222	22.9683	35.5816	18.137
86.5	206	3					35.4462	21.0571	35.4262	20.4478	35.48	21.231	35.4662	22.1511	35.4162	19.8826	35.4462	20.7597	35.4262	24.7608	35.4262	19.6547	35.4302	18.7357	35.4262	22.2619	35.4262	22.9037	35.6016	17.6891
86.5	207	3					35.4502	21.0045	35.4302	20.3913	35.5	20.796	35.4702	22.0835	35.4202	19.8385	35.4502	20.689	35.4302	24.691	35.4302	19.6078	35.4342	18.6858	35.4302	22.2048	35.4302	22.8381	35.6215	17.2463
86.5	208	3					35.4542	20.9515	35.4342	20.334	35.52	20.3527	35.4742	22.0154	35.4242	19.7935	35.4542	20.6177	35.4342	24.6202	35.4342	19.56	35.4382	18.6354	35.4342	22.147	35.4342	22.7717	35.6416	16.8103
86.5	209	3					35.4582	20.898	35.4382	20.2761	35.54	19.904	35.4782	21.9467	35.4282	19.7478	35.46	20.5139	35.4382	24.5485	35.4382	19.5115	35.44	18.613	35.4382	22.0885	35.4382	22.7043	35.6615	16.382
86.5	210	2					35.46	20.8742	35.44	20.2504	35.56	19.4521	35.48	21.9163	35.43	19.7275	35.48	20.1446	35.44	24.5167	35.44	19.4899	35.4422	18.5844	35.44	22.0626	35.44	22.6743	35.6816	15.9627
86.5	211	0					35.4622	20.8439	35.4422	20.2175	35.58	18.9993	35.4822	21.8774	35.4322	19.7014	35.5	19.7632	35.4422	24.4759	35.4422	19.4622	35.4462	18.5327	35.4422	22.0293	35.4422	22.636	35.7015	15.553
86.5	212	2					35.4663	20.7894	35.4462	20.1582	35.6	18.5476	35.4862	21.8077	35.4363	19.6543	35.52	19.3723	35.4462	24.4023	35.4462	19.4121	35.4502	18.4806	35.4462	21.9695	35.4462	22.5669	35.7216	15.1537
86.5	213	3					35.4703	20.7344	35.4502	20.0984	35.62	18.0986	35.4903	21.7375	35.4402	19.6064	35.54	18.9744	35.4502	24.3279	35.4502	19.3612	35.4543	18.4278	35.4502	21.9091	35.4502	22.4969	35.7415	14.7652
86.5	214	3					35.4742	20.679	35.4543	20.0379	35.64	17.654	35.4943	21.6667	35.4442	19.5578	35.56	18.5718	35.4543	24.2526	35.4543	19.3096	35.4583	18.3745	35.4543	21.848	35.4543	22.4261	35.7615	14.3879
86.5	215	3					35.4783	20.6231	35.4583	19.9769	35.66	17.2151	35.4983	21.5955	35.4483	19.5086	35.58	18.1668	35.4583	24.1765	35.4583	19.2573	35.46	18.3512	35.4583	21.7863	35.4583	22.3546	35.7816	14.0221
86.5	216	1					35.48	20.5987	35.46	19.9501	35.68	16.7831	35.5	21.5644	35.45	19.487	35.6	17.7611	35.46	24.1431	35.46	19.2343	35.4623	18.3207	35.46	21.7593	35.46	22.3232	35.8015	13.6677
86.5	217	3					35.4823	20.5668	35.4623	19.9153	35.7	16.359	35.5023	21.5239	35.4523	19.4586	35.62	17.3568	35.4623	24.0996	35.4623	19.2043	35.4663	18.2664	35.4623	21.724	35.4623	22.2823	35.8201	13.3486
86.5	218	1					35.4863	20.5101	35.4663	19.8531	35.72	15.9435	35.5063	21.4518	35.4563	19.4081	35.64	16.9552	35.4663	24.0219	35.4663	19.1506	35.4703	18.2116	35.4663	21.6611	35.4663	22.2093	35.8216	13.325
86.5	219	1					35.4903	20.453	35.4703	19.7904	35.74	15.5373	35.52	21.2013	35.4603	19.3568	35.66	16.5577	35.4703	23.9434	35.4703	19.0962	35.4743	18.1563	35.4703	21.5977	35.4703	22.1355	35.8242	13.2813
86.5	220	2					35.4943	20.3955	35.4743	19.7271	35.76	15.141	35.54	20.8288	35.4643	19.305	35.68	16.1657	35.4743	23.8642	35.4743	19.0412	35.4783	18.1005	35.4743	21.5337	35.4743	22.0611	35.8282	13.2143
86.5	221	2					35.4983	20.3376	35.4783	19.6634	35.78	14.7549	35.56	20.4487	35.4683	19.2525	35.7	15.78	35.4783	23.7842	35.4783	18.9856	35.48	18.0764	35.4783	21.4692	35.4783	21.986	35.8322	13.1479
86.5	222	2					35.5	20.3126	35.48	19.6358	35.8	14.3795	35.58	20.0626	35.47	19.2297	35.72	15.4016	35.48	23.7496	35.48	18.9614	35.4823	18.0443	35.48	21.4413	35.48	21.9535	35.8362	13.0819
86.5	223	2					35.5023	20.2794	35.4823	19.5991	35.82	14.0147	35.6	19.6721	35.4723	19.1994	35.74	15.0312	35.4823	23.7036	35.4823	18.9293	35.4863	17.9877	35.4823	21.4042	35.5	21.5679	35.8402	13.0163
86.5	224	1					35.5063	20.2208	35.4863	19.5344	35.84	13.6608	35.62	19.2788	35.4763	19.1458	35.76	14.6692	35.4863	23.6223	35.4863	18.8724	35.4903	17.9306	35.4863	21.3386	35.52	21.1696	35.8415	12.9938
86.5	225	0					35.5103	20.1618	35.5	19.3094	35.8426	13.6152	35.64	18.884	35.4803	19.0915	35.78	14.3163	35.5	23.3391	35.4903	18.815	35.4943	17.8731	35.4903	21.2726	35.54	20.7611	35.8442	12.9512
86.5	226	1					35.52	20.0175	35.52	18.9729	35.8466	13.5459	35.66	18.4889	35.4843	19.0368	35.8	13.9727	35.52	22.9144	35.4943	18.757	35.4983	17.8152	35.4943	21.2061	35.56	20.345	35.8482	12.8866
86.5	227	0					35.54	19.7147	35.54	18.6282	35.8506	13.4771	35.68	18.0949	35.4883	18.9814	35.82	13.6387	35.54	22.4783	35.4983	18.6984	35.5	17.7905	35.4983	21.1392	35.58	19.9239	35.8522	12.8225
86.5	228	5					35.56	19.4056	35.56	18.2771	35.8546	13.4087	35.7	17.7028	35.49	18.9577	35.84	13.3144	35.56	22.0334	35.5	18.6733	35.52	17.4951	35.5	21.1106	35.6	19.4999	35.8562	12.7587
86.5	229	4					35.58	19.0916	35.58	17.9215	35.8586	13.3408	35.72	17.3138	35.4923	18.9256	35.8586	13.021	35.58	21.5822	35.5023	18.6393	35.54	17.192	35.5023	21.0718	35.62	19.0751	35.8602	12.6955
86.5	230	2					35.6	18.7739	35.6	17.5629	35.86	13.3178	35.74	16.9285	35.4963	18.8692	35.86	12.9999	35.6	21.1269	35.5063	18.5797	35.56	16.8827	35.52	20.769	35.64	18.6513	35.8616	12.6741
86.5	231	2					35.62	18.4536	35.62	17.2028	35.8626	13.2732	35.76	16.5479	35.5003	18.8123	35.8626	12.959	35.62	20.6698	35.5103	18.5196	35.58	16.5688	35.54	20.4183	35.66	18.2303	35.8642	12.6327
86.5	232	1					35.64	18.132	35.64	16.8426	35.8666	13.2062	35.78	16.1725	35.5043	18.755	35.8666	12.8975	35.64	20.2128	35.5143	18.459	35.6	16.2517	35.56	20.0603	35.68	17.8134	35.8682	12.5703
86.5	233	2					35.66	17.8099	35.66	16.4835	35.8706	13.1395	35.8	15.8029	35.5083	18.6972	35.8706	12.8364	35.66	19.7575	35.52	18.3722	35.62	15.9328	35.58	19.6967	35.7	17.4019	35.8722	12.5084
86.5	234	2					35.68	17.4883	35.68	16.1267	35.8747	13.0733	35.82	15.4396	35.51	18.6727	35.8747	12.7757	35.68	19.3056	35.54	18.06	35.64	15.6132	35.6	19.329	35.72	16.9969	35.8762	12.447
86.5	235	1					35.7	17.1681	35.7	15.773	35.8787	13.0075	35.84	15.0831	35.5123	18.6389	35.8787	12.7153	35.7	18.8584	35.56	17.7389	35.66	15.2942	35.62	18.9587	35.74	16.5993	35.8802	12.386
86.5	236	4					35.72	16.8501	35.72	15.4235	35.88	12.9856	35.86	14.7336	35.5163	18.5802	35.88	12.6952	35.72	18.4171	35.58	17.4107	35.68	14.9766	35.64	18.5872	35.76	16.2098	35.8815	12.3657
86.5	237	1					35.74	16.5348	35.74	15.0789	35.8827	12.9422	35.88	14.3914	35.5203	18.521	35.8827	12.6554	35.74	17.9827	35.6	17.0774	35.7	14.6615	35.66	18.2156	35.78	15.8292	35.8842	12.3254
86.5	238	2					35.76	16.2231	35.76	14.7398	35.8867	12.8773	35.9	14.0568	35.5243	18.4615	35.8867	12.5958	35.76	17.5562	35.62	16.7406	35.72	14.3495	35.68	17.8453	35.8	15.4578	35.8882	12.2653
86.5	239	2					35.78	15.9153	35.78	14.4068	35.8907	12.8128	35.9107	13.8814	35.53	18.3766	35.8907	12.5366	35.78	17.1382	35.64	16.4019	35.74	14.0415	35.7	17.4771	35.82	15.0961	35.8922	12.2056
86.5	240	5					35.8	15.6119	35.8	14.0803	35.8947	12.7487	35.9147	13.8162	35.55	18.071	35.8947	12.4779	35.8	16.7293	35.66	16.0628	35.76	13.7381	35.72	17.112	35.84	14.7442	35.8962	12.1464
86.5	241	0					35.82	15.3134	35.82	13.7607	35.8987	12.6851	35.9187	13.7512	35.57	17.7577	35.8987	12.4195	35.82	16.33	35.68	15.7246	35.78	13.4397	35.74	16.7509	35.86	14.4025	35.9002	12.0876
86.5	242	1					35.84	15.0202	35.84	13.4484	35.9	12.6642	35.92	13.7299	35.59	17.4383	35.9	12.4003	35.84	15.9407	35.7	15.3884	35.8	13.1468	35.76	16.3944	35.88	14.0709	35.9016	12.0683
86.5	243	1					35.86	14.7324	35.86	13.1436	35.9027	12.6219	35.9227	13.6866	35.61	17.1145	35.9027	12.3615	35.86	15.5616	35.72	15.0554	35.82	12.8598	35.78	16.0432	35.8827	14.0272	35.9042	12.0293
86.5	244	0					35.88	14.4503	35.88	12.8464	35.9067	12.5591	35.9267	13.6223	35.63	16.7875	35.9067	12.3039	35.88	15.1929	35.74	14.7263	35.84	12.579	35.8	15.6978	35.8867	13.9624	35.9082	11.9713
86.5	245	2					35.9	14.1742	35.8907	12.6907	35.9107	12.4967	35.9307	13.5583	35.65	16.4589	35.9107	12.2466	35.8907	15.0001	35.76	14.4021	35.86	12.3046	35.82	15.3587	35.8907	13.8979	35.9122	11.9138
86.5	246	3					35.9147	13.9752	35.8947	12.633	35.9147	12.4348	35.9347	13.4947	35.67	16.1297	35.9147	12.1898	35.8947	14.9287	35.78	14.0834	35.88	12.0368	35.84	15.0262	35.8947	13.8338	35.9162	11.8568
86.5	247	0					35.9187	13.9216	35.8987	12.5756	35.9187	12.3733	35.9387	13.4313	35.69	15.8013	35.9187	12.1333	35.8987	14.8577	35.8	13.7707	35.8987	11.7925	35.86	14.7007	35.8987	13.7702	35.9203	11.8001
86.5	248	2					35.92	13.9042	35.9	12.557	35.92	12.3534	35.94	13.4108	35.71	15.4745	35.92	12.1151	35.9	14.8347	35.82	13.4646	35.9	11.7757	35.88	14.3824	35.9	13.7496	35.9216	11.7818
86.5	249	2					35.9227	13.8682	35.9027	12.5185	35.9227	12.3122	35.9427	13.3683	35.73	15.1503	35.9227	12.0773	35.9027	14.7871	35.84	13.1654	35.9027	11.7409	35.9	14.0715	35.9027	13.7069	35.9243	11.7439
86.5	250	0					35.9267	13.815	35.9067	12.4617	35.9267	12.2515	35.9467	13.3056	35.75	14.8296	35.9267	12.0216	35.9067	14.717	35.86	12.8734	35.9067	11.6897	35.9067	13.9689	35.9067	13.6441	35.9283	11.6882
86.5	251	0					35.9307	13.7621	35.9107	12.4052	35.9307	12.1913	35.9507	13.2431	35.77	14.513	35.9307	11.9663	35.9107	14.6472	35.88	12.5888	35.9107	11.6387	35.9107	13.9081	35.9107	13.5817	35.9323	11.6328
86.5	252	1					35.9347	13.7094	35.9147	12.349	35.9347	12.1314	35.9547	13.1811	35.79	14.2011	35.9347	11.9113	35.9147	14.5779	35.9	12.3117	35.9147	11.5879	35.9147	13.8476	35.9147	13.5197	35.9363	11.5778
86.5	253	3					35.9387	13.657	35.9187	12.2932	35.9387	12.072	35.9587	13.1193	35.81	13.8944	35.9387	11.8568	35.9187	14.509	35.9187	12.0594	35.9187	11.5375	35.9187	13.7873	35.9187	13.4581	35.9403	11.5233
86.5	254	3					35.94	13.6403	35.92	12.2753	35.94	12.0531	35.96	13.0996	35.83	13.5935	35.94	11.8394	35.92	14.4871	35.92	12.0424	35.92	11.5214	35.92	13.7681	35.92	13.4384	35.9415	11.5059
86.5	255	2					35.9427	13.6049	35.9227	12.2376	35.9427	12.013	35.9627	13.0578	35.85	13.2987	35.9427	11.8026	35.9227	14.4406	35.9227	12.0063	35.9227	11.4873	35.9227	13.7274	35.9227	13.3968	35.9443	11.4692
86.5	256	4					35.9467	13.553	35.9267	12.1824	35.9467	11.9544	35.9667	12.9967	35.87	13.0102	35.9467	11.7488	35.9267	14.3725	35.9267	11.9536	35.9267	11.4374	35.9267	13.6678	35.9267	13.336	35.9483	11.4155
86.5	257	1					35.9507	13.5013	35.9307	12.1275	35.9507	11.8962	35.9707	12.9359	35.89	12.7283	35.9507	11.6954	35.9307	14.3049	35.9307	11.9011	35.9307	11.3878	35.9307	13.6085	35.9307	13.2756	35.9523	11.3622
86.5	258	1					35.9547	13.4499	35.9347	12.0729	35.9547	11.8384	35.9747	12.8754	35.91	12.4533	35.9547	11.6423	35.9347	14.2377	35.9347	11.8489	35.9347	11.3384	35.9347	13.5495	35.9347	13.2156	35.9563	11.3093
86.5	259	3					35.9587	13.3988	35.9387	12.0186	35.9587	11.7811	35.9787	12.8152	35.9287	12.2018	35.9587	11.5897	35.9387	14.1709	35.9387	11.7971	35.9387	11.2893	35.9387	13.4908	35.9387	13.1561	35.9603	11.2568
86.5	260	1					35.96	13.3827	35.94	12.0016	35.96	11.7631	35.98	12.7963	35.93	12.1851	35.96	11.5731	35.94	14.1499	35.94	11.7808	35.94	11.2739	35.94	13.4724	35.94	13.1374	35.9616	11.2404
86.5	261	4					35.9627	13.3479	35.9427	11.9646	35.9627	11.7241	35.9827	12.7553	35.9327	12.1489	35.9627	11.5373	35.9427	14.1045	35.9427	11.7455	35.9427	11.2405	35.9427	13.4324	35.9427	13.0968	35.9643	11.2047
86.5	262	3					35.9667	13.2972	35.9468	11.911	35.9667	11.6675	35.9868	12.6958	35.9368	12.0962	35.9667	11.4854	35.9468	14.0386	35.9468	11.6943	35.9468	11.192	35.9468	13.3743	35.9468	13.0381	35.9683	11.1531
86.5	263	1					35.9708	13.2468	35.9507	11.8576	35.9708	11.6113	35.9907	12.6365	35.9408	12.0439	35.9708	11.4338	35.9507	13.973	35.9507	11.6434	35.9507	11.1438	35.9507	13.3165	35.9507	12.9797	35.9723	11.1018
86.5	264	1					35.9748	13.1967	35.9547	11.8046	35.9748	11.5556	35.9948	12.5776	35.9447	11.9918	35.9748	11.3826	35.9547	13.9079	35.9547	11.5928	35.9547	11.0958	35.9547	13.259	35.9547	12.9216	35.9763	11.0509
86.5	265	2					35.9788	13.1468	35.9588	11.7519	35.9788	11.5002	35.9988	12.519	35.9488	11.94	35.9788	11.3318	35.9588	13.8432	35.9588	11.5425	35.9588	11.0481	35.9588	13.2019	35.9588	12.8641	35.9803	11.0004
86.5	266	2					35.98	13.1314	35.96	11.7356	35.98	11.4831	36	12.5009	35.95	11.9239	35.98	11.3161	35.96	13.8232	35.96	11.5269	35.96	11.0333	35.96	13.1842	35.96	12.8463	35.9815	10.9848
86.5	267	4					35.9828	13.0972	35.9628	11.6995	35.9828	11.4452	36.0028	12.4608	35.9528	11.8884	35.9828	11.2813	35.9628	13.7789	35.9628	11.4925	35.9628	11.0006	35.9628	13.145	35.9628	12.8068	35.9843	10.9503
86.5	268	4					35.9868	13.0478	35.9668	11.6474	35.9868	11.3906	36.0068	12.4028	35.9568	11.8372	35.9868	11.2312	35.9668	13.7151	35.9668	11.4428	35.9668	10.9535	35.9668	13.0885	35.9668	12.75	35.9883	10.9006
86.5	269	1					35.9908	12.9987	35.9708	11.5956	35.9908	11.3364	36.0108	12.3451	35.9608	11.7862	35.9908	11.1814	35.9708	13.6516	35.9708	11.3934	35.9708	10.9066	35.9708	13.0322	35.9708	12.6936	35.9923	10.8512
86.5	270	3					35.9948	12.9498	35.9748	11.5441	35.9948	11.2825	36.0148	12.2878	35.9648	11.7355	35.9948	11.132	35.9748	13.5886	35.9748	11.3444	35.9748	10.86	35.9748	12.9763	35.9748	12.6375	35.9963	10.8023
86.5	271	1					35.9988	12.9012	35.9788	11.493	35.9988	11.2291	36.0188	12.2308	35.9688	11.6851	35.9988	11.0829	35.9788	13.5259	35.9788	11.2956	35.9788	10.8137	35.9788	12.9207	35.9788	12.5819	36.0003	10.7537
86.5	272	3					36	12.8864	35.98	11.4774	36	11.2129	36.02	12.2134	35.97	11.6698	36	11.068	35.98	13.5069	35.98	11.2808	35.98	10.7996	35.98	12.9038	35.98	12.565	36.0016	10.7389
86.5	273	3					36.0028	12.8528	35.9828	11.4421	36.0028	11.1761	36.0228	12.1741	35.9728	11.635	36.0028	11.0342	35.9828	13.4637	35.9828	11.2471	35.9828	10.7676	35.9828	12.8653	35.9828	12.5266	36.0043	10.7055
86.5	274	1					36.0068	12.8047	35.9868	11.3916	36.0068	11.1234	36.0268	12.1177	35.9768	11.5852	36.0068	10.9859	35.9868	13.4019	35.9868	11.199	35.9868	10.7218	35.9868	12.8103	35.9868	12.4718	36.0083	10.6577
86.5	275	1					36.0108	12.7568	35.9908	11.3413	36.0108	11.0711	36.0308	12.0616	35.9808	11.5356	36.0108	10.9379	35.9908	13.3404	35.9908	11.1511	35.9908	10.6763	35.9908	12.7556	35.9908	12.4173	36.0123	10.6102
86.5	276	2					36.0148	12.7092	35.9948	11.2914	36.0148	11.0192	36.0348	12.0058	35.9848	11.4864	36.0148	10.8902	35.9948	13.2794	35.9948	11.1036	35.9948	10.631	35.9948	12.7012	35.9948	12.3631	36.0163	10.5631
86.5	277	1					36.0188	12.6618	35.9988	11.2417	36.0188	10.9676	36.0388	11.9504	35.9888	11.4374	36.0188	10.8429	35.9988	13.2188	35.9988	11.0564	35.9988	10.586	35.9988	12.6471	35.9988	12.3094	36.0204	10.5164
86.5	278	2					36.02	12.6477	36	11.2269	36.02	10.9522	36.04	11.9338	35.99	11.4227	36.02	10.8287	36	13.2007	36	11.0422	36	10.5726	36	12.6309	36	12.2934	36.0215	10.5024
86.5	279	1					36.0228	12.6147	36.0028	11.1924	36.0228	10.9164	36.0428	11.8952	35.9928	11.3887	36.0228	10.7959	36.0028	13.1586	36.0028	11.0094	36.0028	10.5413	36.0028	12.5933	36.0028	12.2561	36.0243	10.47
86.5	280	2					36.0268	12.5679	36.0068	11.1434	36.0268	10.8657	36.0468	11.8404	35.9968	11.3402	36.0268	10.7493	36.0068	13.0988	36.0068	10.9628	36.0068	10.4969	36.0068	12.5398	36.0068	12.2031	36.0284	10.424
86.5	281	5					36.0308	12.5213	36.0108	11.0947	36.0308	10.8152	36.0508	11.7858	36.0008	11.2921	36.0308	10.703	36.0108	13.0394	36.0108	10.9165	36.0108	10.4527	36.0108	12.4866	36.0108	12.1505	36.0324	10.3784
86.5	282	1					36.0348	12.4749	36.0148	11.0463	36.0348	10.7652	36.0548	11.7316	36.0048	11.2442	36.0348	10.657	36.0148	12.9804	36.0148	10.8704	36.0148	10.4088	36.0148	12.4337	36.0148	12.0982	36.0364	10.3331
86.5	283	1					36.0388	12.4288	36.0188	10.9982	36.0388	10.7155	36.0588	11.6777	36.0088	11.1966	36.0388	10.6114	36.0188	12.9218	36.0188	10.8247	36.0188	10.3651	36.0188	12.3811	36.0188	12.0464	36.0404	10.2882
86.5	284	0					36.04	12.4152	36.02	10.984	36.04	10.7009	36.06	11.6619	36.01	11.1827	36.04	10.598	36.02	12.9046	36.02	10.8112	36.02	10.3523	36.02	12.3657	36.02	12.0311	36.0416	10.275
86.5	285	0					36.0428	12.3829	36.0228	10.9504	36.0428	10.6661	36.0628	11.6241	36.0128	11.1493	36.0428	10.5661	36.0228	12.8635	36.0228	10.7792	36.0228	10.3217	36.0228	12.3288	36.0228	11.9949	36.0444	10.2436
86.5	286	1					36.0468	12.3373	36.0268	10.9028	36.0468	10.6171	36.0668	11.5708	36.0168	11.1023	36.0468	10.5212	36.0268	12.8057	36.0268	10.7341	36.0268	10.2786	36.0268	12.2769	36.0268	11.9437	36.0484	10.1994
86.5	287	4					36.0508	12.292	36.0308	10.8556	36.0508	10.5685	36.0708	11.5178	36.0208	11.0556	36.0508	10.4765	36.0308	12.7483	36.0308	10.6893	36.0308	10.2358	36.0308	12.2252	36.0308	11.893	36.0524	10.1555
86.5	288	0					36.0548	12.2468	36.0348	10.8087	36.0548	10.5202	36.0748	11.4651	36.0248	11.0091	36.0548	10.4322	36.0348	12.6912	36.0348	10.6447	36.0348	10.1932	36.0348	12.1738	36.0348	11.8426	36.0564	10.112
86.5	289	2					36.0588	12.202	36.0388	10.7621	36.0588	10.4723	36.0788	11.4127	36.0288	10.9629	36.0588	10.3882	36.0388	12.6345	36.0388	10.6005	36.0388	10.1509	36.0388	12.1227	36.0388	11.7926	36.0604	10.0688
86.5	290	1					36.06	12.189	36.04	10.7486	36.06	10.4585	36.08	11.3976	36.03	10.9495	36.06	10.3755	36.04	12.6182	36.04	10.5877	36.04	10.1386	36.04	12.108	36.04	11.7781	36.0615	10.0563
86.5	291	1					36.0628	12.1574	36.0428	10.7157	36.0628	10.4247	36.0828	11.3606	36.0328	10.917	36.0628	10.3446	36.0428	12.5783	36.0428	10.5565	36.0428	10.1088	36.0428	12.0719	36.0428	11.7429	36.0644	10.0259
86.5	292	1					36.0669	12.113	36.0468	10.6697	36.0669	10.3775	36.0868	11.3088	36.0369	10.8713	36.0669	10.3012	36.0468	12.5224	36.0468	10.5128	36.0468	10.067	36.0468	12.0214	36.0468	11.6935	36.0684	9.98338
86.5	293	4					36.0709	12.0688	36.0508	10.624	36.0709	10.3306	36.0909	11.2574	36.0408	10.8259	36.0709	10.2582	36.0508	12.4668	36.0508	10.4694	36.0508	10.0254	36.0508	11.9712	36.0508	11.6446	36.0724	9.94119
86.5	294	2					36.0748	12.025	36.0549	10.5785	36.0748	10.2841	36.0949	11.2062	36.0448	10.7808	36.0748	10.2155	36.0549	12.4117	36.0549	10.4263	36.0549	9.98414	36.0549	11.9213	36.0549	11.596	36.0764	9.89933
86.5	295	0					36.0789	11.9813	36.0589	10.5333	36.0789	10.2379	36.0989	11.1553	36.0489	10.736	36.0789	10.1731	36.0589	12.3569	36.0589	10.3835	36.0589	9.9431	36.0589	11.8717	36.0589	11.5477	36.0804	9.85779
86.5	296	1					36.08	11.9689	36.06	10.5205	36.08	10.2248	36.1	11.1408	36.05	10.7233	36.08	10.1611	36.06	12.3414	36.06	10.3714	36.06	9.93146	36.06	11.8576	36.06	11.534	36.0816	9.84601
86.5	297	0					36.0829	11.9379	36.0629	10.4885	36.0829	10.192	36.1029	11.1047	36.0529	10.6915	36.0829	10.131	36.0629	12.3025	36.0629	10.341	36.0629	9.90233	36.0629	11.8224	36.0629	11.4998	36.0844	9.81658
86.5	298	1					36.0869	11.8948	36.0669	10.4439	36.0869	10.1465	36.1069	11.0544	36.0569	10.6472	36.0869	10.0893	36.0669	12.2485	36.0669	10.2988	36.0669	9.86181	36.0669	11.7734	36.0669	11.4522	36.0884	9.77569
86.5	299	0					36.0909	11.8519	36.0709	10.3996	36.0909	10.1013	36.1109	11.0044	36.0609	10.6032	36.0909	10.0478	36.0709	12.1949	36.0709	10.2568	36.0709	9.82154	36.0709	11.7247	36.0709	11.405	36.0924	9.73512
86.5	300	2					36.0949	11.8092	36.0749	10.3555	36.0949	10.0565	36.1149	10.9547	36.0649	10.5594	36.0949	10.0067	36.0749	12.1416	36.0749	10.2151	36.0749	9.78152	36.0749	11.6762	36.0749	11.3581	36.0964	9.69487
86.5	301	2					36.0989	11.7668	36.0789	10.3118	36.0989	10.0119	36.1189	10.9053	36.0689	10.516	36.0989	9.96581	36.0789	12.0887	36.0789	10.1737	36.0789	9.74176	36.0789	11.6281	36.0789	11.3116	36.1004	9.65493
86.5	302	3					36.1	11.7549	36.08	10.2996	36.1	9.99952	36.12	10.8915	36.07	10.5038	36.1	9.95442	36.08	12.0739	36.08	10.1622	36.08	9.73067	36.08	11.6146	36.08	11.2986	36.1016	9.6438
86.5	303	4					36.1029	11.7246	36.0829	10.2684	36.1029	9.96773	36.1229	10.8561	36.0729	10.4727	36.1029	9.92526	36.0829	12.0362	36.0829	10.1326	36.0829	9.70225	36.0829	11.5802	36.0829	11.2654	36.1044	9.6153
86.5	304	0					36.1069	11.6826	36.0869	10.2252	36.1069	9.92385	36.1269	10.8073	36.0769	10.4298	36.1069	9.88501	36.0869	11.984	36.0869	10.0918	36.0869	9.66299	36.0869	11.5326	36.0869	11.2195	36.1084	9.57599
86.5	305	4					36.1109	11.6409	36.0909	10.1823	36.1109	9.8803	36.1309	10.7588	36.0809	10.3871	36.1109	9.84505	36.0909	11.9322	36.0909	10.0512	36.0909	9.62398	36.0909	11.4853	36.0909	11.174	36.1124	9.53698
86.5	306	1					36.1149	11.5994	36.0949	10.1397	36.1149	9.83706	36.1349	10.7105	36.0849	10.3447	36.1149	9.8054	36.0949	11.8807	36.0949	10.0109	36.0949	9.58521	36.0949	11.4383	36.0949	11.1288	36.1164	9.49828
86.5	307	2					36.1189	11.5582	36.0989	10.0973	36.1189	9.79414	36.1389	10.6625	36.0889	10.3026	36.1189	9.76603	36.0989	11.8296	36.0989	9.97093	36.0989	9.54669	36.0989	11.3916	36.0989	11.0839	36.1204	9.45988
86.5	308	0					36.12	11.5469	36.1	10.0858	36.12	9.7824	36.14	10.6494	36.09	10.291	36.12	9.75526	36.1	11.8156	36.1	9.95997	36.1	9.53614	36.1	11.3788	36.1	11.0716	36.1215	9.44937
86.5	309	1					36.1229	11.5172	36.1029	10.0553	36.1229	9.75154	36.1429	10.6149	36.0929	10.2607	36.1229	9.72696	36.1029	11.7789	36.1029	9.93119	36.1029	9.50842	36.1029	11.3452	36.1029	11.0394	36.1245	9.42178
86.5	310	6					36.1269	11.4764	36.1069	10.0135	36.1269	9.70925	36.1469	10.5674	36.0969	10.2191	36.1269	9.68818	36.1069	11.7285	36.1069	9.89172	36.1069	9.47039	36.1069	11.299	36.1069	10.9951	36.1285	9.38397
86.5	311	1					36.1309	11.4359	36.1109	9.97197	36.1309	9.66727	36.1509	10.5203	36.1009	10.1777	36.1309	9.64968	36.1109	11.6784	36.1109	9.85253	36.1109	9.4326	36.1109	11.2531	36.1109	10.9512	36.1325	9.34646
86.5	312	2					36.1349	11.3956	36.1149	9.93072	36.1349	9.6256	36.1549	10.4735	36.1049	10.1366	36.1349	9.61147	36.1149	11.6287	36.1149	9.8136	36.1149	9.39505	36.1149	11.2075	36.1149	10.9077	36.1365	9.30925
86.5	313	0					36.1389	11.3555	36.1189	9.88975	36.1389	9.58424	36.1589	10.4269	36.1089	10.0958	36.1389	9.57354	36.1189	11.5794	36.1189	9.77493	36.1189	9.35775	36.1189	11.1622	36.1189	10.8644	36.1405	9.27232
86.5	314	1					36.14	11.3447	36.12	9.87873	36.14	9.57312	36.16	10.4144	36.11	10.0848	36.14	9.56334	36.12	11.5661	36.12	9.76454	36.12	9.34772	36.12	11.15	36.12	10.8528	36.1416	9.2624
86.5	315	0					36.1429	11.3156	36.1229	9.84904	36.1429	9.54318	36.1629	10.3806	36.1129	10.0552	36.1429	9.53589	36.1229	11.5304	36.1229	9.73653	36.1229	9.32068	36.1229	11.1172	36.1229	10.8215	36.1445	9.23569
86.5	316	2					36.1469	11.276	36.1269	9.80859	36.1469	9.50242	36.1669	10.3346	36.1169	10.0149	36.1469	9.49852	36.1269	11.4817	36.1269	9.6984	36.1269	9.28386	36.1269	11.0724	36.1269	10.7789	36.1485	9.19933
86.5	317	2					36.1509	11.2367	36.1309	9.76841	36.1509	9.46196	36.1709	10.2889	36.1209	9.97479	36.1509	9.46143	36.1309	11.4334	36.1309	9.66053	36.1309	9.24727	36.1309	11.0279	36.1309	10.7365	36.1525	9.16327
86.5	318	2					36.1549	11.1975	36.1349	9.7285	36.1549	9.4218	36.1749	10.2434	36.1249	9.93497	36.1549	9.42461	36.1349	11.3854	36.1349	9.62292	36.1349	9.21091	36.1349	10.9837	36.1349	10.6945	36.1565	9.12748
86.5	319	2					36.1589	11.1586	36.1389	9.68885	36.1589	9.38194	36.1789	10.1983	36.1289	9.8954	36.1589	9.38806	36.1389	11.3378	36.1389	9.58556	36.1389	9.17479	36.1389	10.9398	36.1389	10.6529	36.1605	9.09197
86.5	320	4					36.16	11.1483	36.14	9.67838	36.16	9.37142	36.18	10.1863	36.13	9.88496	36.16	9.37842	36.14	11.3252	36.14	9.57571	36.14	9.16526	36.14	10.9282	36.14	10.6419	36.1615	9.0826
86.5	321	2					36.1629	11.1199	36.1429	9.64946	36.1629	9.34236	36.1829	10.1534	36.1329	9.85609	36.1629	9.35179	36.1429	11.2905	36.1429	9.54847	36.1429	9.1389	36.1429	10.8961	36.1429	10.6115	36.1645	9.05673
86.5	322	2					36.1669	11.0814	36.1469	9.61032	36.1669	9.30308	36.187	10.1087	36.1369	9.81702	36.1669	9.31578	36.1469	11.2435	36.1469	9.51163	36.1469	9.10325	36.1469	10.8527	36.1469	10.5704	36.1685	9.02177
86.5	323	1					36.1709	11.0432	36.151	9.57145	36.1709	9.26409	36.191	10.0644	36.1409	9.77821	36.1709	9.28004	36.151	11.1968	36.151	9.47504	36.151	9.06782	36.151	10.8095	36.151	10.5296	36.1725	8.98709
86.5	324	3					36.175	11.0051	36.1549	9.53283	36.175	9.22538	36.1949	10.0203	36.145	9.73964	36.175	9.24457	36.1549	11.1505	36.1549	9.43871	36.1549	9.03262	36.1549	10.7666	36.1549	10.4891	36.1765	8.95267
86.5	325	1					36.179	10.9673	36.159	9.49447	36.179	9.18696	36.199	9.97643	36.149	9.70131	36.179	9.20935	36.159	11.1045	36.159	9.40263	36.159	8.99766	36.159	10.724	36.159	10.4489	36.1805	8.91852
86.5	326	0					36.18	10.9575	36.16	9.48453	36.18	9.17701	36.2	9.96508	36.15	9.69139	36.18	9.20024	36.16	11.0926	36.16	9.39329	36.16	8.9886	36.16	10.713	36.16	10.4385	36.1816	8.90968
86.5	327	1					36.183	10.9297	36.163	9.45636	36.183	9.14881	36.203	9.93286	36.153	9.66324	36.183	9.1744	36.163	11.0588	36.163	9.3668	36.163	8.96292	36.163	10.6817	36.163	10.4091	36.1845	8.88463
86.5	328	3					36.187	10.8924	36.167	9.4185	36.187	9.11095	36.207	9.88956	36.157	9.6254	36.187	9.13971	36.167	11.0135	36.167	9.33122	36.167	8.9284	36.167	10.6396	36.167	10.3695	36.1885	8.851
86.5	329	3					36.191	10.8552	36.171	9.38089	36.191	9.07337	36.211	9.84652	36.161	9.58781	36.191	9.10527	36.171	10.9685	36.171	9.29588	36.171	8.89411	36.171	10.5978	36.171	10.3302	36.1925	8.81764
86.5	330	3					36.195	10.8183	36.175	9.34353	36.195	9.03606	36.215	9.80374	36.165	9.55046	36.195	9.07109	36.175	10.9237	36.175	9.26079	36.175	8.86004	36.175	10.5562	36.175	10.2912	36.1965	8.78453
86.5	331	1					36.199	10.7816	36.179	9.30642	36.199	8.99903	36.219	9.76122	36.169	9.51335	36.199	9.03716	36.179	10.8793	36.179	9.22594	36.179	8.82619	36.179	10.5149	36.179	10.2524	36.2005	8.75168
86.5	332	5					36.2	10.7723	36.18	9.297	36.2	8.98963	36.22	9.75042	36.17	9.50393	36.2	9.02854	36.18	10.8681	36.18	9.21709	36.18	8.8176	36.18	10.5044	36.18	10.2426	36.2015	8.74335
86.5	333	2					36.203	10.7451	36.183	9.26955	36.203	8.96226	36.223	9.71895	36.173	9.47648	36.203	9.00348	36.183	10.8352	36.183	9.19134	36.183	8.79257	36.183	10.4739	36.183	10.214	36.2045	8.71909
86.5	334	2					36.207	10.7088	36.187	9.23293	36.207	8.92577	36.227	9.67695	36.177	9.43985	36.207	8.97005	36.187	10.7915	36.187	9.15697	36.187	8.75916	36.187	10.433	36.187	10.1758	36.2085	8.68674
86.5	335	0					36.211	10.6728	36.191	9.19655	36.211	8.88954	36.231	9.6352	36.181	9.40346	36.211	8.93686	36.191	10.748	36.191	9.12285	36.191	8.72597	36.191	10.3925	36.191	10.1379	36.2125	8.65464
86.5	336	1					36.215	10.6369	36.195	9.16042	36.215	8.85358	36.235	9.59371	36.185	9.3673	36.215	8.90392	36.195	10.7048	36.195	9.08896	36.195	8.693	36.195	10.3522	36.195	10.1003	36.2165	8.6228
86.5	337	2					36.219	10.6013	36.199	9.12452	36.219	8.81788	36.239	9.55247	36.189	9.33137	36.219	8.87123	36.199	10.662	36.199	9.05531	36.199	8.66024	36.199	10.3122	36.199	10.063	36.2206	8.59119
86.5	338	0					36.22	10.5924	36.2	9.11558	36.22	8.809	36.24	9.5422	36.19	9.32242	36.22	8.86309	36.2	10.6513	36.2	9.04693	36.2	8.65209	36.2	10.3022	36.2	10.0537	36.2216	8.58333
86.5	339	5					36.223	10.5658	36.203	9.08886	36.223	8.78244	36.243	9.51148	36.193	9.29567	36.223	8.83877	36.203	10.6194	36.203	9.02189	36.203	8.6277	36.203	10.2724	36.203	10.026	36.2246	8.55983
86.5	340	0					36.227	10.5306	36.207	9.05344	36.227	8.74726	36.247	9.47074	36.197	9.26021	36.227	8.80656	36.207	10.5771	36.207	8.9887	36.207	8.59537	36.207	10.2329	36.207	9.98919	36.2286	8.52871
86.5	341	2					36.231	10.4956	36.211	9.01825	36.231	8.71234	36.251	9.43025	36.201	9.22498	36.231	8.77458	36.211	10.5352	36.211	8.95575	36.211	8.56325	36.211	10.1936	36.211	9.95268	36.2326	8.49783
86.5	342	3					36.235	10.4608	36.215	8.9833	36.235	8.67767	36.255	9.39	36.205	9.18997	36.235	8.74284	36.215	10.4935	36.215	8.92302	36.215	8.53134	36.215	10.1545	36.215	9.91645	36.2366	8.46719
86.5	343	2					36.239	10.4262	36.219	8.94857	36.239	8.64326	36.259	9.35	36.209	9.1552	36.239	8.71133	36.219	10.4522	36.219	8.89053	36.219	8.49964	36.219	10.1157	36.219	9.88047	36.2406	8.43678
86.5	344	2					36.24	10.4178	36.22	8.9401	36.24	8.63486	36.26	9.34024	36.21	9.14671	36.24	8.70364	36.22	10.4421	36.22	8.8826	36.22	8.49191	36.22	10.1063	36.22	9.8717	36.2415	8.42937
86.5	345	1					36.243	10.3918	36.223	8.91409	36.243	8.60909	36.263	9.31025	36.213	9.12064	36.243	8.68005	36.223	10.4111	36.223	8.85826	36.223	8.46815	36.223	10.0772	36.223	9.84476	36.2446	8.40661
86.5	346	1					36.247	10.3576	36.227	8.87982	36.247	8.57518	36.267	9.27074	36.217	9.08632	36.247	8.649	36.227	10.3703	36.227	8.82621	36.227	8.43686	36.227	10.0389	36.227	9.80932	36.2486	8.37666
86.5	347	2					36.251	10.3236	36.231	8.84579	36.251	8.54151	36.271	9.23147	36.221	9.05221	36.251	8.61819	36.231	10.3298	36.231	8.79439	36.231	8.40578	36.231	10.0008	36.231	9.77413	36.2526	8.34695
86.5	348	2					36.255	10.2899	36.235	8.81199	36.255	8.50809	36.275	9.19245	36.225	9.01833	36.255	8.58759	36.235	10.2896	36.235	8.76279	36.235	8.3749	36.235	9.96297	36.235	9.7392	36.2566	8.31746
86.5	349	3					36.259	10.2563	36.239	8.7784	36.259	8.47491	36.279	9.15366	36.229	8.98467	36.259	8.55722	36.239	10.2496	36.239	8.73142	36.239	8.34423	36.239	9.92538	36.239	9.70453	36.2606	8.28819
86.5	350	0					36.26	10.2483	36.24	8.77038	36.26	8.46698	36.28	9.14438	36.23	8.97662	36.26	8.54997	36.24	10.2401	36.24	8.72392	36.24	8.33689	36.24	9.91639	36.24	9.69625	36.2615	8.2812
86.5	351	3					36.263	10.2229	36.243	8.74505	36.263	8.44197	36.283	9.11511	36.233	8.95123	36.263	8.52708	36.243	10.21	36.243	8.70026	36.243	8.31375	36.243	9.88802	36.243	9.67011	36.2646	8.25915
86.5	352	3					36.267	10.1897	36.2471	8.71191	36.267	8.40927	36.2871	9.07679	36.2371	8.918	36.267	8.49715	36.2471	10.1706	36.2471	8.66932	36.2471	8.28348	36.2471	9.85089	36.2471	9.63595	36.2686	8.23033
86.5	353	4					36.2711	10.1567	36.251	8.679	36.2711	8.37681	36.291	9.03871	36.2411	8.885	36.2711	8.46745	36.251	10.1315	36.251	8.63859	36.251	8.2534	36.251	9.814	36.251	9.60203	36.2726	8.20173
86.5	354	3					36.2751	10.124	36.2551	8.6463	36.2751	8.34458	36.2951	9.00086	36.2451	8.85221	36.2751	8.43796	36.2551	10.0927	36.2551	8.60808	36.2551	8.22352	36.2551	9.77735	36.2551	9.56836	36.2766	8.17335
86.5	355	1					36.2791	10.0914	36.2591	8.61382	36.2791	8.31259	36.2991	8.96325	36.2491	8.81963	36.2791	8.40869	36.2591	10.0541	36.2591	8.57778	36.2591	8.19384	36.2591	9.74092	36.2591	9.53494	36.2806	8.14518
86.5	356	0					36.28	10.0837	36.26	8.60622	36.28	8.3051	36.3	8.95444	36.25	8.812	36.28	8.40184	36.26	10.0451	36.26	8.57069	36.26	8.18689	36.26	9.73239	36.26	9.52712	36.2816	8.13859
86.5	357	5					36.2831	10.059	36.2631	8.58156	36.2831	8.28082	36.3031	8.92587	36.2531	8.78726	36.2831	8.37963	36.2631	10.0159	36.2631	8.54769	36.2631	8.16435	36.2631	9.70472	36.2631	9.50176	36.2846	8.11722
86.5	358	1					36.2871	10.0268	36.2671	8.54951	36.2871	8.24929	36.3071	8.88871	36.2571	8.75511	36.2871	8.35078	36.2671	9.97787	36.2671	8.51781	36.2671	8.13506	36.2671	9.66875	36.2671	9.46883	36.2886	8.08948
86.5	359	0					36.2911	9.99477	36.2711	8.51768	36.2911	8.21799	36.3111	8.85178	36.2611	8.72317	36.2911	8.32215	36.2711	9.94013	36.2711	8.48815	36.2711	8.10595	36.2711	9.63301	36.2711	9.43614	36.2926	8.06195
86.5	360	2					36.2951	9.96295	36.2751	8.48605	36.2951	8.18691	36.3151	8.81508	36.2651	8.69143	36.2951	8.29372	36.2751	9.90265	36.2751	8.45868	36.2751	8.07704	36.2751	9.59749	36.2751	9.40368	36.2966	8.03462
83	0	3					36.2991	9.93132	36.2791	8.45464	36.2991	8.15605	36.3191	8.77861	36.2691	8.6599	36.2991	8.2655	36.2791	9.86544	36.2791	8.42943	36.2791	8.04832	36.2791	9.5622	36.2791	9.37146	36.3006	8.0075
83	1	4					36.3	9.92408	36.28	8.44745	36.3	8.14899	36.32	8.77025	36.27	8.65268	36.3	8.25904	36.28	9.85692	36.28	8.42273	36.28	8.04174	36.28	9.55411	36.28	9.36408	36.3015	8.00129
83	2	0					36.3031	9.89989	36.2831	8.42344	36.3031	8.12542	36.3231	8.74236	36.2731	8.62858	36.3031	8.23749	36.2831	9.82849	36.2831	8.40038	36.2831	8.01979	36.2831	9.52712	36.2831	9.33948	36.3046	7.98059
83	3	2					36.3071	9.86864	36.2871	8.39244	36.3071	8.09501	36.3271	8.70633	36.2771	8.59747	36.3071	8.20967	36.2871	9.79181	36.2871	8.37153	36.2871	7.99144	36.2871	9.49227	36.2871	9.30773	36.3086	7.95387
83	4	3					36.3111	9.83758	36.2911	8.36165	36.3111	8.06482	36.3311	8.67052	36.2811	8.56655	36.3111	8.18207	36.2911	9.75537	36.2911	8.34288	36.2911	7.96328	36.2911	9.45764	36.2911	9.27621	36.3126	7.92736
83	5	2					36.3151	9.8067	36.2951	8.33107	36.3151	8.03484	36.3351	8.63493	36.2851	8.53584	36.3151	8.15466	36.2951	9.7192	36.2951	8.31443	36.2951	7.93531	36.2951	9.42323	36.2951	9.24492	36.3167	7.90105
83	6	4					36.3191	9.77601	36.2991	8.30069	36.3191	8.00508	36.3391	8.59956	36.2891	8.50533	36.3191	8.12745	36.2991	9.68327	36.2991	8.28618	36.2991	7.90751	36.2991	9.38904	36.2991	9.21386	36.3207	7.87493
83	7	0					36.32	9.76913	36.3	8.29388	36.32	7.99842	36.34	8.59163	36.29	8.4985	36.32	8.12135	36.3	9.67523	36.3	8.27985	36.3	7.90129	36.3	9.38137	36.3	9.2069	36.3216	7.86908
83	8	2					36.3231	9.7455	36.3031	8.27051	36.3231	7.97554	36.3431	8.56441	36.2931	8.47502	36.3231	8.10044	36.3031	9.6476	36.3031	8.25812	36.3031	7.8799	36.3031	9.35506	36.3031	9.18302	36.3246	7.84901
83	9	2					36.3271	9.71518	36.3071	8.24053	36.3271	7.9462	36.3471	8.52947	36.2971	8.44491	36.3271	8.07362	36.3071	9.61218	36.3071	8.23026	36.3071	7.85248	36.3071	9.32129	36.3071	9.15241	36.3287	7.82329
83	10	5					36.3311	9.68504	36.3111	8.21075	36.3311	7.91708	36.3511	8.49475	36.3011	8.415	36.3311	8.047	36.3111	9.57701	36.3111	8.2026	36.3111	7.82523	36.3111	9.28774	36.3111	9.12202	36.3327	7.79776
83	11	2					36.3351	9.65507	36.3151	8.18116	36.3351	7.88816	36.3551	8.46024	36.3051	8.38528	36.3351	8.02057	36.3151	9.54208	36.3151	8.17513	36.3151	7.79816	36.3151	9.2544	36.3151	9.09185	36.3367	7.77241
83	12	5					36.3391	9.62529	36.3191	8.15178	36.3391	7.85945	36.3591	8.42594	36.3091	8.35575	36.3391	7.99433	36.3191	9.5074	36.3191	8.14784	36.3191	7.77126	36.3191	9.22127	36.3191	9.06189	36.3407	7.74726
83	13	2					36.34	9.61876	36.32	8.14534	36.34	7.85316	36.36	8.41843	36.31	8.34929	36.34	7.98858	36.32	9.4998	36.32	8.14187	36.32	7.76537	36.32	9.21401	36.32	9.05533	36.3415	7.74175
83	14	6					36.3431	9.59569	36.3231	8.12259	36.3431	7.83095	36.3631	8.39186	36.3131	8.32642	36.3431	7.96828	36.3231	9.47296	36.3231	8.12075	36.3231	7.74455	36.3231	9.18835	36.3231	9.03216	36.3447	7.72229
83	15	2					36.3471	9.56626	36.3271	8.09359	36.3471	7.80264	36.3671	8.35798	36.3171	8.29728	36.3471	7.94241	36.3271	9.43876	36.3271	8.09385	36.3271	7.718	36.3271	9.15564	36.3271	9.00264	36.3487	7.69751
83	16	1					36.3511	9.53701	36.3311	8.06478	36.3511	7.77454	36.3711	8.32431	36.3211	8.26834	36.3511	7.91674	36.3311	9.4048	36.3311	8.06713	36.3311	7.69164	36.3311	9.12313	36.3311	8.97333	36.3527	7.67291
83	17	0					36.3551	9.50794	36.3351	8.03617	36.3551	7.74664	36.3751	8.29084	36.3251	8.23958	36.3551	7.89125	36.3351	9.37107	36.3351	8.0406	36.3351	7.66544	36.3351	9.09083	36.3351	8.94424	36.3567	7.6485
83	18	2					36.3591	9.47904	36.3391	8.00774	36.3591	7.71894	36.3791	8.25758	36.3291	8.21101	36.3591	7.86594	36.3391	9.33759	36.3391	8.01425	36.3391	7.63942	36.3391	9.05873	36.3391	8.91535	36.3607	7.62427
83	19	3					36.36	9.47285	36.34	8.00166	36.36	7.71301	36.38	8.25046	36.33	8.20489	36.36	7.86052	36.34	9.33042	36.34	8.00861	36.34	7.63384	36.34	9.05186	36.34	8.90917	36.3616	7.61908
83	20	3					36.3631	9.45031	36.3431	7.97951	36.3631	7.69144	36.3831	8.22452	36.3331	8.18262	36.3631	7.84081	36.3431	9.30433	36.3431	7.98809	36.3431	7.61356	36.3431	9.02684	36.3431	8.88668	36.3647	7.60021
83	21	0					36.3672	9.42176	36.3471	7.95146	36.3672	7.66413	36.3871	8.19167	36.3372	8.15442	36.3672	7.81586	36.3471	9.27131	36.3471	7.9621	36.3471	7.58788	36.3471	8.99514	36.3471	8.85821	36.3687	7.57634
83	22	3					36.3712	9.39337	36.3511	7.92359	36.3712	7.63701	36.3912	8.15902	36.3411	8.12641	36.3712	7.7911	36.3511	9.23851	36.3511	7.9363	36.3511	7.56236	36.3511	8.96365	36.3511	8.82994	36.3727	7.55264
83	23	0					36.3752	9.36516	36.3552	7.89591	36.3752	7.61009	36.3952	8.12657	36.3452	8.09858	36.3752	7.76651	36.3552	9.20595	36.3552	7.91067	36.3552	7.53701	36.3552	8.93235	36.3552	8.80188	36.3767	7.52911
83	24	1					36.3792	9.33711	36.3592	7.86841	36.3792	7.58336	36.3992	8.09431	36.3492	8.07093	36.3792	7.74209	36.3592	9.17361	36.3592	7.88523	36.3592	7.51182	36.3592	8.90125	36.3592	8.77402	36.3807	7.50576
83	25	3					36.38	9.33125	36.36	7.86266	36.38	7.57777	36.4	8.08756	36.35	8.06514	36.38	7.73699	36.36	9.16684	36.36	7.8799	36.36	7.50655	36.36	8.89474	36.36	8.76819	36.3815	7.50087
83	26	1					36.3832	9.30924	36.3632	7.8411	36.3832	7.55681	36.4032	8.06225	36.3532	8.04346	36.3832	7.71785	36.3632	9.14149	36.3632	7.85995	36.3632	7.4868	36.3632	8.87035	36.3632	8.74636	36.3847	7.48258
83	27	2					36.3872	9.28153	36.3672	7.81396	36.3872	7.53046	36.4072	8.03039	36.3572	8.01617	36.3872	7.69378	36.3672	9.1096	36.3672	7.83486	36.3672	7.46194	36.3672	8.83964	36.3672	8.7189	36.3887	7.45956
83	28	3					36.3912	9.25398	36.3712	7.78701	36.3912	7.50429	36.4112	7.99873	36.3612	7.98906	36.3912	7.66989	36.3712	9.07793	36.3712	7.80993	36.3712	7.43725	36.3712	8.80912	36.3712	8.69163	36.3927	7.43672
83	29	3					36.3952	9.22661	36.3752	7.76023	36.3952	7.4783	36.4152	7.96726	36.3652	7.96212	36.3952	7.64616	36.3752	9.04647	36.3752	7.78518	36.3752	7.41271	36.3752	8.7788	36.3752	8.66456	36.3967	7.41405
83	30	3					36.3992	9.19939	36.3792	7.73362	36.3992	7.4525	36.4192	7.93597	36.3692	7.93536	36.3992	7.6226	36.3792	9.01524	36.3792	7.7606	36.3792	7.38834	36.3792	8.74866	36.3792	8.63769	36.4007	7.39154
83	31	1					36.4	9.19383	36.38	7.72819	36.4	7.44723	36.42	7.92959	36.37	7.9299	36.4	7.61779	36.38	9.00886	36.38	7.75558	36.38	7.38336	36.38	8.74251	36.38	8.6322	36.4016	7.38694
83	32	2					36.4032	9.17234	36.3832	7.7072	36.4032	7.42687	36.4232	7.90489	36.3732	7.90878	36.4032	7.59921	36.3832	8.98422	36.3832	7.73619	36.3832	7.36412	36.3832	8.71872	36.3832	8.611	36.4047	7.36919
83	33	2					36.4072	9.14545	36.3872	7.68094	36.4072	7.40143	36.4272	7.87399	36.3772	7.88237	36.4072	7.57599	36.3872	8.95342	36.3872	7.71194	36.3872	7.34006	36.3872	8.68896	36.3872	8.58451	36.4087	7.34701
83	34	6					36.4112	9.11872	36.3912	7.65486	36.4112	7.37617	36.4312	7.84327	36.3812	7.85613	36.4112	7.55293	36.3912	8.92283	36.3912	7.68787	36.3912	7.31616	36.3912	8.65939	36.3912	8.5582	36.4127	7.32499
83	35	4					36.4152	9.09215	36.3952	7.62895	36.4152	7.35108	36.4352	7.81275	36.3852	7.83006	36.4152	7.53003	36.3952	8.89245	36.3952	7.66396	36.3952	7.29241	36.3952	8.63001	36.3952	8.53208	36.4168	7.30313
83	36	1					36.4192	9.06574	36.3992	7.60321	36.4192	7.32617	36.4392	7.78241	36.3892	7.80416	36.4192	7.5073	36.3992	8.86227	36.3992	7.64021	36.3992	7.26882	36.3992	8.60081	36.3992	8.50615	36.4207	7.28143
83	37	1					36.42	9.06048	36.4	7.59809	36.42	7.32121	36.44	7.77637	36.39	7.799	36.42	7.50277	36.4	8.85627	36.4	7.63548	36.4	7.26412	36.4	8.59499	36.4	8.50099	36.4216	7.27711
83	38	2					36.4232	9.03949	36.4032	7.57764	36.4232	7.30143	36.4432	7.75226	36.3932	7.77843	36.4232	7.48472	36.4032	8.83231	36.4032	7.61662	36.4032	7.24538	36.4032	8.57179	36.4032	8.4804	36.4248	7.25988
83	39	3					36.4272	9.01339	36.4072	7.55224	36.4272	7.27686	36.4472	7.72229	36.3972	7.75287	36.4272	7.46231	36.4072	8.80255	36.4072	7.5932	36.4072	7.22209	36.4072	8.54296	36.4072	8.45484	36.4288	7.23849
83	40	2					36.4312	8.98745	36.4112	7.52701	36.4312	7.25247	36.4512	7.6925	36.4012	7.72747	36.4312	7.44005	36.4112	8.773	36.4112	7.56994	36.4112	7.19896	36.4112	8.51431	36.4112	8.42945	36.4328	7.21726
83	41	2					36.4352	8.96167	36.4152	7.50193	36.4352	7.22825	36.4552	7.66289	36.4052	7.70224	36.4352	7.41795	36.4152	8.74365	36.4152	7.54684	36.4152	7.17597	36.4152	8.48583	36.4152	8.40425	36.4368	7.19618
83	42	3					36.4392	8.93604	36.4192	7.47703	36.4392	7.20419	36.4592	7.63347	36.4092	7.67717	36.4392	7.396	36.4192	8.7145	36.4192	7.52389	36.4192	7.15313	36.4192	8.45754	36.4192	8.37922	36.4408	7.17525
83	43	3					36.44	8.93106	36.42	7.47219	36.44	7.19952	36.46	7.62775	36.41	7.6723	36.44	7.39174	36.42	8.70884	36.42	7.51944	36.42	7.14869	36.42	8.45204	36.42	8.37436	36.4415	7.17119
83	44	4					36.4432	8.91056	36.4232	7.45228	36.4432	7.1803	36.4632	7.60422	36.4132	7.65227	36.4432	7.37421	36.4232	8.68555	36.4232	7.50111	36.4232	7.13044	36.4232	8.42942	36.4232	8.35437	36.4448	7.15447
83	45	1					36.4472	8.88523	36.4272	7.4277	36.4472	7.15658	36.4672	7.57515	36.4172	7.62753	36.4472	7.35257	36.4272	8.6568	36.4272	7.47848	36.4272	7.1079	36.4272	8.40148	36.4272	8.3297	36.4488	7.13384
83	46	3					36.4512	8.86006	36.4312	7.40328	36.4512	7.13302	36.4712	7.54626	36.4212	7.60294	36.4512	7.33108	36.4312	8.62825	36.4312	7.456	36.4312	7.0855	36.4312	8.37371	36.4312	8.3052	36.4528	7.11336
83	47	1					36.4552	8.83503	36.4352	7.37902	36.4552	7.10962	36.4752	7.51754	36.4252	7.57852	36.4552	7.30975	36.4352	8.59989	36.4352	7.43367	36.4352	7.06325	36.4352	8.34611	36.4352	8.28087	36.4568	7.09303
83	48	1					36.4592	8.81016	36.4392	7.35491	36.4592	7.08639	36.4792	7.48899	36.4292	7.55425	36.4592	7.28856	36.4392	8.57173	36.4392	7.4115	36.4392	7.04114	36.4392	8.31869	36.4392	8.25672	36.4608	7.07284
83	49	1					36.46	8.80545	36.44	7.35035	36.46	7.08199	36.48	7.48359	36.43	7.54966	36.46	7.28455	36.44	8.5664	36.44	7.40731	36.44	7.03695	36.44	8.3135	36.44	8.25215	36.4616	7.06902
83	50	2					36.4632	8.78543	36.4432	7.33096	36.4632	7.06331	36.4832	7.46062	36.4332	7.53015	36.4632	7.26752	36.4432	8.54375	36.4432	7.38948	36.4432	7.01917	36.4432	8.29144	36.4432	8.23273	36.4648	7.05279
83	51	1					36.4672	8.76085	36.4472	7.30717	36.4672	7.0404	36.4873	7.43242	36.4372	7.50619	36.4672	7.24662	36.4472	8.51597	36.4472	7.36761	36.4472	6.99734	36.4472	8.26436	36.4472	8.20891	36.4688	7.03289
83	52	1					36.4712	8.73641	36.4513	7.28354	36.4712	7.01764	36.4913	7.40439	36.4412	7.4824	36.4712	7.22587	36.4513	8.48838	36.4513	7.34589	36.4513	6.97566	36.4513	8.23745	36.4513	8.18526	36.4728	7.01313
83	53	4					36.4753	8.71212	36.4553	7.26005	36.4753	6.99504	36.4953	7.37653	36.4453	7.45875	36.4753	7.20527	36.4553	8.46097	36.4553	7.32431	36.4553	6.95411	36.4553	8.2107	36.4553	8.16178	36.4768	6.99351
83	54	1					36.4793	8.68798	36.4593	7.23672	36.4793	6.97259	36.4993	7.34884	36.4493	7.43526	36.4793	7.18481	36.4593	8.43375	36.4593	7.30289	36.4593	6.9327	36.4593	8.18413	36.4593	8.13846	36.4808	6.97403
83	55	8					36.48	8.68353	36.46	7.23242	36.48	6.96846	36.5	7.34374	36.45	7.43093	36.48	7.18104	36.46	8.42874	36.46	7.29894	36.46	6.92876	36.46	8.17923	36.46	8.13416	36.4815	6.97044
83	56	1					36.4833	8.66398	36.4633	7.21354	36.4833	6.9503	36.5033	7.32132	36.4533	7.41192	36.4833	7.16449	36.4633	8.40672	36.4633	7.2816	36.4633	6.91143	36.4633	8.15771	36.4633	8.1153	36.4848	6.95469
83	57	3					36.4873	8.64012	36.4673	7.19051	36.4873	6.92816	36.5073	7.29396	36.4573	7.38873	36.4873	7.14431	36.4673	8.37987	36.4673	7.26046	36.4673	6.8903	36.4673	8.13146	36.4673	8.0923	36.4888	6.93548
83	58	2					36.4913	8.6164	36.4713	7.16763	36.4913	6.90618	36.5113	7.26677	36.4613	7.36569	36.4913	7.12427	36.4713	8.3532	36.4713	7.23947	36.4713	6.8693	36.4713	8.10538	36.4713	8.06947	36.4928	6.91642
83	59	2					36.4953	8.59282	36.4753	7.1449	36.4953	6.88434	36.5153	7.23974	36.4653	7.3428	36.4953	7.10437	36.4753	8.32671	36.4753	7.21861	36.4753	6.84844	36.4753	8.07946	36.4753	8.04679	36.4968	6.89748
83	60	3					36.4993	8.56939	36.4793	7.12231	36.4993	6.86265	36.5193	7.21287	36.4693	7.32006	36.4993	7.0846	36.4793	8.3004	36.4793	7.1979	36.4793	6.82771	36.4793	8.05369	36.4793	8.02427	36.5008	6.87868
83	61	1					36.5	8.56518	36.48	7.11826	36.5	6.85876	36.52	7.20805	36.47	7.31598	36.5	7.08106	36.48	8.29568	36.48	7.19419	36.48	6.82399	36.48	8.04907	36.48	8.02023	36.5016	6.87531
83	62	3					36.5033	8.54609	36.4833	7.09987	36.5033	6.84111	36.5233	7.18617	36.4733	7.29746	36.5033	7.06498	36.4833	8.27427	36.4833	7.17733	36.4833	6.80711	36.4833	8.02809	36.4833	8.00191	36.5048	6.86001
83	63	3					36.5073	8.52293	36.4873	7.07758	36.5073	6.81971	36.5273	7.15962	36.4773	7.27501	36.5073	7.04548	36.4873	8.24831	36.4873	7.15689	36.4873	6.78665	36.4873	8.00264	36.4873	7.9797	36.5088	6.84147
83	64	4					36.5113	8.4999	36.4913	7.05543	36.5113	6.79846	36.5313	7.13324	36.4813	7.2527	36.5113	7.02612	36.4913	8.22253	36.4913	7.13659	36.4913	6.76631	36.4913	7.97736	36.4913	7.95764	36.5128	6.82307
83	65	0					36.5153	8.47702	36.4953	7.03342	36.5153	6.77736	36.5353	7.10701	36.4853	7.23053	36.5153	7.0069	36.4953	8.19692	36.4953	7.11643	36.4953	6.7461	36.4953	7.95223	36.4953	7.93574	36.5168	6.80479
83	66	2					36.5193	8.45426	36.4993	7.01155	36.5193	6.7564	36.5393	7.08094	36.4893	7.20851	36.5193	6.9878	36.4993	8.17148	36.4993	7.09641	36.4993	6.72603	36.4993	7.92725	36.4993	7.91399	36.5209	6.78664
83	67	5					36.52	8.4503	36.5	7.00774	36.52	6.75274	36.54	7.0764	36.49	7.20467	36.52	6.98447	36.5	8.16705	36.5	7.09292	36.5	6.72253	36.5	7.9229	36.5	7.9102	36.5215	6.78347
83	68	5					36.5233	8.43165	36.5033	6.98983	36.5233	6.73558	36.5433	7.05503	36.4933	7.18663	36.5233	6.96884	36.5033	8.14622	36.5033	7.07652	36.5033	6.70608	36.5033	7.90243	36.5033	7.89239	36.5249	6.76861
83	69	3					36.5273	8.40916	36.5073	6.96824	36.5273	6.7149	36.5473	7.02927	36.4973	7.16488	36.5273	6.95	36.5073	8.12112	36.5073	7.05676	36.5073	6.68626	36.5073	7.87776	36.5073	7.87094	36.5289	6.75071
83	70	2					36.5313	8.38681	36.5113	6.94679	36.5313	6.69436	36.5513	7.00367	36.5013	7.14328	36.5313	6.93129	36.5113	8.09619	36.5113	7.03713	36.5113	6.66656	36.5113	7.85325	36.5113	7.84963	36.5329	6.73294
83	71	0					36.5353	8.36459	36.5153	6.92548	36.5353	6.67395	36.5553	6.97822	36.5053	7.12181	36.5353	6.91272	36.5153	8.07143	36.5153	7.01764	36.5153	6.64699	36.5153	7.82888	36.5153	7.82848	36.5369	6.71529
83	72	1					36.5393	8.3425	36.5193	6.90431	36.5393	6.65369	36.5593	6.95292	36.5093	7.10049	36.5393	6.89426	36.5193	8.04684	36.5193	6.99827	36.5193	6.62754	36.5193	7.80467	36.5193	7.80746	36.5409	6.69776
83	73	2					36.54	8.33876	36.52	6.90072	36.54	6.65026	36.56	6.94863	36.51	7.09687	36.54	6.89114	36.52	8.04267	36.52	6.99499	36.52	6.62425	36.52	7.80057	36.52	7.80391	36.5416	6.6948
83	74	4					36.5433	8.32054	36.5233	6.88327	36.5433	6.63356	36.5633	6.92777	36.5133	7.07929	36.5433	6.87593	36.5233	8.02241	36.5233	6.97904	36.5233	6.60822	36.5233	7.7806	36.5233	7.7866	36.5449	6.68036
83	75	3					36.5473	8.29871	36.5273	6.86236	36.5473	6.61357	36.5673	6.90277	36.5173	7.05824	36.5473	6.85773	36.5273	7.99814	36.5273	6.95993	36.5273	6.58902	36.5273	7.75669	36.5273	7.76587	36.5489	6.66307
83	76	3					36.5513	8.27701	36.5313	6.84159	36.5513	6.59371	36.5713	6.87793	36.5213	7.03731	36.5513	6.83965	36.5313	7.97403	36.5313	6.94095	36.5313	6.56994	36.5313	7.73292	36.5313	7.74529	36.5529	6.64591
83	77	3					36.5553	8.25543	36.5353	6.82095	36.5553	6.57398	36.5753	6.85323	36.5253	7.01652	36.5553	6.82169	36.5353	7.95008	36.5353	6.9221	36.5353	6.55098	36.5353	7.70929	36.5353	7.72484	36.5569	6.62886
83	78	3					36.5593	8.23399	36.5393	6.80044	36.5593	6.55439	36.5793	6.82867	36.5293	6.99586	36.5593	6.80386	36.5393	7.92629	36.5393	6.90337	36.5393	6.53214	36.5393	7.68581	36.5393	7.70454	36.5609	6.61193
83	79	3					36.56	8.23046	36.54	6.79707	36.56	6.55117	36.58	6.82464	36.53	6.99247	36.56	6.80093	36.54	7.92238	36.54	6.90029	36.54	6.52904	36.54	7.68195	36.54	7.7012	36.5615	6.60915
83	80	3					36.5633	8.21266	36.5433	6.78007	36.5633	6.53492	36.5833	6.80427	36.5333	6.97534	36.5633	6.78614	36.5433	7.90266	36.5433	6.88477	36.5433	6.51342	36.5433	7.66247	36.5433	7.68438	36.5649	6.59511
83	81	1					36.5673	8.19147	36.5474	6.75982	36.5673	6.51559	36.5874	6.78	36.5374	6.95494	36.5673	6.76854	36.5474	7.87919	36.5474	6.86629	36.5474	6.49482	36.5474	7.63928	36.5474	7.66435	36.5689	6.57842
83	82	2					36.5714	8.17039	36.5513	6.7397	36.5714	6.49638	36.5913	6.75588	36.5414	6.93467	36.5714	6.75107	36.5513	7.85587	36.5513	6.84793	36.5513	6.47633	36.5513	7.61623	36.5513	7.64446	36.5729	6.56183
83	83	4					36.5754	8.14944	36.5554	6.71971	36.5754	6.4773	36.5954	6.73191	36.5454	6.91453	36.5754	6.7337	36.5554	7.83271	36.5554	6.82969	36.5554	6.45796	36.5554	7.59332	36.5554	7.6247	36.5769	6.54536
83	84	0					36.5794	8.12862	36.5594	6.69984	36.5794	6.45835	36.5994	6.70808	36.5494	6.89452	36.5794	6.71646	36.5594	7.8097	36.5594	6.81158	36.5594	6.43971	36.5594	7.57055	36.5594	7.60508	36.5809	6.529
83	85	2					36.58	8.12529	36.56	6.69668	36.58	6.45533	36.6	6.70427	36.55	6.89133	36.58	6.71371	36.56	7.80603	36.56	6.80869	36.56	6.4368	36.56	7.56692	36.56	7.60195	36.5816	6.5264
83	86	2					36.5834	8.10791	36.5634	6.6801	36.5834	6.43953	36.6034	6.68438	36.5534	6.87463	36.5834	6.69933	36.5634	7.78684	36.5634	6.79358	36.5634	6.42157	36.5634	7.54792	36.5634	7.58558	36.5849	6.51276
83	87	1					36.5874	8.08733	36.5674	6.66049	36.5874	6.42083	36.6074	6.66083	36.5574	6.85487	36.5874	6.68232	36.5674	7.76413	36.5674	6.7757	36.5674	6.40354	36.5674	7.52542	36.5674	7.56623	36.5889	6.49662
83	88	2					36.5914	8.06686	36.5714	6.641	36.5914	6.40225	36.6114	6.63742	36.5614	6.83524	36.5914	6.66541	36.5714	7.74157	36.5714	6.75794	36.5714	6.38563	36.5714	7.50307	36.5714	7.547	36.5929	6.4806
83	89	1					36.5954	8.04651	36.5754	6.62163	36.5954	6.38379	36.6154	6.61414	36.5654	6.81573	36.5954	6.64863	36.5754	7.71916	36.5754	6.7403	36.5754	6.36783	36.5754	7.48084	36.5754	7.5279	36.5969	6.46468
83	90	3					36.5994	8.02629	36.5794	6.60239	36.5994	6.36546	36.6194	6.59101	36.5694	6.79634	36.5994	6.63195	36.5794	7.69689	36.5794	6.72277	36.5794	6.35014	36.5794	7.45876	36.5794	7.50893	36.6009	6.44887
83	91	1					36.6	8.02316	36.58	6.59941	36.6	6.36263	36.62	6.58743	36.57	6.79334	36.6	6.62937	36.58	7.69346	36.58	6.72007	36.58	6.34741	36.58	7.45535	36.58	7.506	36.6016	6.44643
83	92	3					36.6034	8.00618	36.5834	6.58326	36.6034	6.34725	36.6234	6.568	36.5734	6.77707	36.6034	6.61538	36.5834	7.67478	36.5834	6.70536	36.5834	6.33256	36.5834	7.43681	36.5834	7.49009	36.6049	6.43317
83	93	3					36.6074	7.98618	36.5874	6.56426	36.6074	6.32915	36.6274	6.54514	36.5774	6.75793	36.6074	6.59893	36.5874	7.6528	36.5874	6.68806	36.5874	6.31509	36.5874	7.41499	36.5874	7.47137	36.6089	6.41757
83	94	2					36.6114	7.96631	36.5914	6.54537	36.6114	6.31118	36.6314	6.52241	36.5814	6.7389	36.6114	6.58258	36.5914	7.63097	36.5914	6.67088	36.5914	6.29773	36.5914	7.3933	36.5914	7.45278	36.6129	6.40208
83	95	1					36.6154	7.94655	36.5954	6.52661	36.6154	6.29332	36.6354	6.49981	36.5854	6.71999	36.6154	6.56634	36.5954	7.60929	36.5954	6.6538	36.5954	6.28048	36.5954	7.37175	36.5954	7.43431	36.617	6.38669
83	96	3					36.6194	7.9269	36.5994	6.50796	36.6194	6.27558	36.6394	6.47734	36.5894	6.70121	36.6194	6.55021	36.5994	7.58774	36.5994	6.63684	36.5994	6.26333	36.5994	7.35032	36.5994	7.41597	36.621	6.37141
83	97	2					36.62	7.92396	36.6	6.50517	36.62	6.27293	36.64	6.47398	36.59	6.6984	36.62	6.5478	36.6	7.58452	36.6	6.63431	36.6	6.26077	36.6	7.34712	36.6	7.41323	36.6215	6.36913
83	98	0					36.6234	7.90737	36.6034	6.48943	36.6234	6.25796	36.6434	6.45501	36.5934	6.68254	36.6234	6.53419	36.6034	7.56633	36.6034	6.61999	36.6034	6.24629	36.6034	7.32903	36.6034	7.39775	36.6249	6.35623
83	99	1					36.6274	7.88795	36.6074	6.47101	36.6274	6.24045	36.6474	6.43281	36.5974	6.66398	36.6274	6.51827	36.6074	7.54507	36.6074	6.60325	36.6074	6.22936	36.6074	7.30786	36.6074	7.37965	36.629	6.34115
83	100	3					36.6314	7.86864	36.6114	6.45271	36.6314	6.22305	36.6514	6.41073	36.6014	6.64555	36.6314	6.50245	36.6114	7.52394	36.6114	6.58662	36.6114	6.21253	36.6114	7.28682	36.6114	7.36167	36.633	6.32617
83	101	2					36.6354	7.84944	36.6154	6.43452	36.6354	6.20577	36.6554	6.38879	36.6054	6.62722	36.6354	6.48674	36.6154	7.50295	36.6154	6.57009	36.6154	6.19581	36.6154	7.26591	36.6154	7.34381	36.637	6.3113
83	102	0					36.6394	7.83036	36.6194	6.41645	36.6394	6.1886	36.6594	6.36698	36.6094	6.60901	36.6394	6.47114	36.6194	7.48209	36.6194	6.55368	36.6194	6.17919	36.6194	7.24512	36.6194	7.32607	36.641	6.29652
83	103	3					36.64	7.8276	36.62	6.41384	36.64	6.18612	36.66	6.36382	36.61	6.60638	36.64	6.46888	36.62	7.47908	36.62	6.55131	36.62	6.17678	36.62	7.24212	36.62	7.32351	36.6416	6.29438
83	104	3					36.6434	7.81138	36.6234	6.39849	36.6434	6.17154	36.6634	6.34529	36.6134	6.59092	36.6434	6.45563	36.6234	7.46137	36.6234	6.53737	36.6234	6.16267	36.6234	7.22446	36.6234	7.30845	36.645	6.28184
83	105	2					36.6474	7.79252	36.6274	6.38064	36.6474	6.15459	36.6674	6.32373	36.6174	6.57294	36.6474	6.44023	36.6274	7.44078	36.6274	6.52116	36.6274	6.14625	36.6274	7.20392	36.6274	7.29094	36.649	6.26726
83	106	0					36.6514	7.77376	36.6314	6.3629	36.6514	6.13775	36.6714	6.30229	36.6214	6.55507	36.6514	6.42493	36.6314	7.42033	36.6314	6.50506	36.6314	6.12994	36.6314	7.18351	36.6314	7.27355	36.653	6.25277
83	107	2					36.6554	7.75511	36.6354	6.34527	36.6554	6.12102	36.6754	6.28098	36.6254	6.53731	36.6554	6.40972	36.6354	7.40001	36.6354	6.48906	36.6354	6.11372	36.6354	7.16322	36.6354	7.25627	36.657	6.23838
83	108	3					36.6594	7.73657	36.6394	6.32775	36.6594	6.1044	36.6794	6.25979	36.6294	6.51966	36.6594	6.39462	36.6394	7.37982	36.6394	6.47317	36.6394	6.0976	36.6394	7.14305	36.6394	7.23911	36.661	6.22409
83	109	1					36.66	7.73398	36.64	6.3253	36.66	6.10208	36.68	6.25683	36.63	6.51719	36.66	6.39251	36.64	7.377	36.64	6.47095	36.64	6.09536	36.64	7.14023	36.64	7.23671	36.6615	6.2221
83	110	0					36.6634	7.71813	36.6434	6.31034	36.6634	6.08789	36.6834	6.23873	36.6334	6.50212	36.6634	6.37961	36.6434	7.35975	36.6434	6.45738	36.6434	6.08159	36.6434	7.123	36.6434	7.22206	36.665	6.20989
83	111	3					36.6675	7.6998	36.6474	6.29303	36.6675	6.07148	36.6874	6.21778	36.6375	6.48468	36.6675	6.3647	36.6474	7.33982	36.6474	6.44169	36.6474	6.06567	36.6474	7.10307	36.6474	7.20512	36.669	6.19578
83	112	0					36.6715	7.68158	36.6514	6.27584	36.6715	6.05517	36.6915	6.19696	36.6414	6.46736	36.6715	6.34989	36.6514	7.32002	36.6514	6.4261	36.6514	6.04985	36.6514	7.08326	36.6514	7.18829	36.673	6.18177
83	113	0					36.6755	7.66346	36.6555	6.25875	36.6755	6.03897	36.6955	6.17626	36.6455	6.45014	36.6755	6.33518	36.6555	7.30034	36.6555	6.41061	36.6555	6.03413	36.6555	7.06356	36.6555	7.17158	36.677	6.16785
83	114	0					36.6795	7.64544	36.6595	6.24176	36.6795	6.02288	36.6995	6.15568	36.6495	6.43303	36.6795	6.32056	36.6595	7.28079	36.6595	6.39522	36.6595	6.0185	36.6595	7.04399	36.6595	7.15497	36.681	6.15402
83	115	3					36.68	7.64302	36.66	6.23947	36.68	6.02071	36.7	6.15291	36.65	6.43073	36.68	6.31859	36.66	7.27816	36.66	6.39315	36.66	6.0164	36.66	7.04136	36.66	7.15274	36.6816	6.15216
83	116	1					36.6835	7.62753	36.6635	6.22488	36.6835	6.00688	36.7035	6.13522	36.6535	6.41602	36.6835	6.30603	36.6635	7.26136	36.6635	6.37993	36.6635	6.00297	36.6635	7.02453	36.6635	7.13847	36.685	6.14028
83	117	2					36.6875	7.60972	36.6675	6.2081	36.6875	5.99099	36.7075	6.11488	36.6575	6.39912	36.6875	6.2916	36.6675	7.24205	36.6675	6.36474	36.6675	5.98753	36.6675	7.00519	36.6675	7.12208	36.689	6.12663
83	118	0					36.6915	7.59201	36.6715	6.19143	36.6915	5.9752	36.7115	6.09465	36.6615	6.38232	36.6915	6.27726	36.6715	7.22287	36.6715	6.34964	36.6715	5.97219	36.6715	6.98596	36.6715	7.1058	36.693	6.11307
83	119	4					36.6955	7.5744	36.6755	6.17485	36.6955	5.95951	36.7155	6.07454	36.6655	6.36563	36.6955	6.26301	36.6755	7.20381	36.6755	6.33464	36.6755	5.95694	36.6755	6.96684	36.6755	7.08962	36.697	6.0996
83	120	1					36.6995	7.55689	36.6795	6.15838	36.6995	5.94392	36.7195	6.05454	36.6695	6.34904	36.6995	6.24885	36.6795	7.18488	36.6795	6.31974	36.6795	5.94178	36.6795	6.94784	36.6795	7.07354	36.701	6.08622
83	121	2					36.7	7.55462	36.68	6.15625	36.7	5.94191	36.72	6.05195	36.67	6.34689	36.7	6.24702	36.68	7.18242	36.68	6.31781	36.68	5.93981	36.68	6.94538	36.68	7.07146	36.7015	6.08449
83	122	3					36.7035	7.53948	36.6835	6.14201	36.7035	5.92843	36.7235	6.03467	36.6735	6.33255	36.7035	6.23479	36.6835	7.16606	36.6835	6.30493	36.6835	5.92671	36.6835	6.92895	36.6835	7.05757	36.705	6.07292
83	123	3					36.7075	7.52217	36.6875	6.12574	36.7075	5.91304	36.7275	6.0149	36.6775	6.31616	36.7075	6.22081	36.6875	7.14736	36.6875	6.29021	36.6875	5.91174	36.6875	6.91018	36.6875	7.04171	36.709	6.05971
83	124	0					36.7115	7.50495	36.6915	6.10957	36.7115	5.89775	36.7315	5.99525	36.6815	6.29987	36.7115	6.20693	36.6915	7.12878	36.6915	6.27559	36.6915	5.89685	36.6915	6.89151	36.6915	7.02595	36.713	6.04659
83	125	2					36.7155	7.48784	36.6955	6.0935	36.7155	5.88255	36.7355	5.97571	36.6855	6.28368	36.7155	6.19313	36.6955	7.11031	36.6955	6.26106	36.6955	5.88206	36.6955	6.87296	36.6955	7.01028	36.7171	6.03355
83	126	1					36.7195	7.47082	36.6995	6.07752	36.7195	5.86744	36.7395	5.95628	36.6895	6.26759	36.7195	6.17942	36.6995	7.09197	36.6995	6.24662	36.6995	5.86736	36.6995	6.85451	36.6995	6.99472	36.721	6.0206
83	127	2					36.72	7.4687	36.7	6.07553	36.72	5.86556	36.74	5.95386	36.69	6.26558	36.72	6.17771	36.7	7.08968	36.7	6.24483	36.7	5.86552	36.7	6.85221	36.7	6.99279	36.7216	6.01898
83	128	1					36.7235	7.4539	36.7035	6.06164	36.7235	5.85244	36.7435	5.93696	36.6935	6.25159	36.7235	6.1658	36.7035	7.07374	36.7035	6.23228	36.7035	5.85274	36.7035	6.83617	36.7035	6.97926	36.7251	6.00772
83	129	3					36.7275	7.43707	36.7075	6.04586	36.7275	5.83752	36.7475	5.91776	36.6975	6.2357	36.7275	6.15226	36.7075	7.05562	36.7075	6.21802	36.7075	5.83821	36.7075	6.81794	36.7075	6.9639	36.7291	5.99494
83	130	1					36.7315	7.42034	36.7115	6.03017	36.7315	5.8227	36.7515	5.89866	36.7015	6.2199	36.7315	6.13881	36.7115	7.03762	36.7115	6.20385	36.7115	5.82377	36.7115	6.79982	36.7115	6.94864	36.7331	5.98223
83	131	1					36.7355	7.40371	36.7155	6.01458	36.7355	5.80798	36.7555	5.87967	36.7055	6.20419	36.7355	6.12545	36.7155	7.01973	36.7155	6.18978	36.7155	5.80942	36.7155	6.7818	36.7155	6.93347	36.7371	5.9696
83	132	2					36.7395	7.38716	36.7195	5.99908	36.7395	5.79334	36.7595	5.86079	36.7095	6.18858	36.7395	6.11217	36.7195	7.00195	36.7195	6.17579	36.7195	5.79515	36.7195	6.76389	36.7195	6.91841	36.7411	5.95706
83	133	3					36.74	7.38519	36.72	5.99723	36.74	5.79159	36.76	5.85853	36.71	6.18672	36.74	6.11058	36.72	6.99982	36.72	6.17411	36.72	5.79345	36.72	6.76175	36.72	6.9166	36.7415	5.95556
83	134	1					36.7435	7.37072	36.7235	5.98368	36.7435	5.7788	36.7635	5.84202	36.7135	6.17307	36.7435	6.09897	36.7235	6.98428	36.7235	6.16189	36.7235	5.78097	36.7235	6.74608	36.7235	6.90343	36.7451	5.9446
83	135	3					36.7475	7.35436	36.7275	5.96837	36.7475	5.76434	36.7675	5.82335	36.7175	6.15765	36.7475	6.08586	36.7275	6.96672	36.7275	6.14807	36.7275	5.76687	36.7275	6.72838	36.7275	6.88856	36.7491	5.93221
83	136	3					36.7515	7.33809	36.7315	5.95315	36.7515	5.74998	36.7715	5.80479	36.7215	6.14232	36.7515	6.07283	36.7315	6.94928	36.7315	6.13434	36.7315	5.75286	36.7315	6.71078	36.7315	6.87378	36.7531	5.91991
83	137	2					36.7555	7.32192	36.7355	5.93802	36.7555	5.73571	36.7755	5.78634	36.7255	6.12709	36.7555	6.05988	36.7355	6.93194	36.7355	6.1207	36.7355	5.73893	36.7355	6.69329	36.7355	6.85909	36.7571	5.90768
83	138	2					36.7595	7.30584	36.7395	5.92299	36.7595	5.72152	36.7795	5.76799	36.7295	6.11194	36.7595	6.04701	36.7395	6.91471	36.7395	6.10714	36.7395	5.72509	36.7395	6.67589	36.7395	6.8445	36.7611	5.89553
83	139	2					36.76	7.30399	36.74	5.92126	36.76	5.7199	36.78	5.76588	36.73	6.11021	36.76	6.04554	36.74	6.91273	36.74	6.10559	36.74	5.7235	36.74	6.6739	36.74	6.84282	36.7615	5.89414
83	140	1					36.7635	7.28984	36.7435	5.90804	36.7635	5.70742	36.7835	5.74974	36.7335	6.09689	36.7635	6.03422	36.7435	6.89758	36.7435	6.09367	36.7435	5.71132	36.7435	6.6586	36.7435	6.82999	36.7651	5.88346
83	141	2					36.7675	7.27394	36.7475	5.89318	36.7675	5.69341	36.7876	5.73159	36.7375	6.08193	36.7675	6.02152	36.7475	6.88057	36.7475	6.08028	36.7475	5.69764	36.7475	6.64141	36.7475	6.81559	36.7691	5.87146
83	142	2					36.7715	7.25812	36.7516	5.87842	36.7715	5.67949	36.7916	5.71355	36.7415	6.06706	36.7715	6.00889	36.7516	6.86365	36.7516	6.06698	36.7516	5.68404	36.7516	6.62431	36.7516	6.80127	36.7731	5.85954
83	143	3					36.7756	7.2424	36.7556	5.86374	36.7756	5.66565	36.7956	5.69561	36.7456	6.05227	36.7756	5.99634	36.7556	6.84685	36.7556	6.05375	36.7556	5.67052	36.7556	6.60732	36.7556	6.78704	36.7771	5.8477
83	144	2					36.7796	7.22676	36.7596	5.84914	36.7796	5.6519	36.7996	5.67777	36.7496	6.03758	36.7796	5.98387	36.7596	6.83014	36.7596	6.04061	36.7596	5.65708	36.7596	6.59042	36.7596	6.7729	36.7811	5.83593
83	145	1					36.78	7.22504	36.76	5.84754	36.78	5.65039	36.8	5.67582	36.75	6.03597	36.78	5.9825	36.76	6.82831	36.76	6.03917	36.76	5.65561	36.76	6.58857	36.76	6.77135	36.7816	5.83464
83	146	1					36.7836	7.21121	36.7636	5.83464	36.7836	5.63823	36.8036	5.66003	36.7536	6.02297	36.7836	5.97147	36.7636	6.81354	36.7636	6.02755	36.7636	5.64372	36.7636	6.57363	36.7636	6.75885	36.7851	5.82423
83	147	0					36.7876	7.19574	36.7676	5.82022	36.7876	5.62465	36.8076	5.6424	36.7576	6.00845	36.7876	5.95916	36.7676	6.79704	36.7676	6.01457	36.7676	5.63044	36.7676	6.55693	36.7676	6.74489	36.7891	5.81261
83	148	6					36.7916	7.18036	36.7716	5.80589	36.7916	5.61115	36.8116	5.62485	36.7616	5.99402	36.7916	5.94692	36.7716	6.78065	36.7716	6.00167	36.7716	5.61724	36.7716	6.54032	36.7716	6.73102	36.7931	5.80106
83	149	1					36.7956	7.16507	36.7756	5.79164	36.7956	5.59773	36.8156	5.60741	36.7656	5.97968	36.7956	5.93475	36.7756	6.76435	36.7756	5.98885	36.7756	5.60412	36.7756	6.52381	36.7756	6.71723	36.7971	5.78959
83	150	4					36.7996	7.14986	36.7796	5.77747	36.7996	5.5844	36.8196	5.59007	36.7696	5.96541	36.7996	5.92266	36.7796	6.74815	36.7796	5.97611	36.7796	5.59107	36.7796	6.5074	36.7796	6.70353	36.8011	5.77818
83	151	2					36.8	7.14827	36.78	5.77599	36.8	5.583	36.82	5.58825	36.77	5.96392	36.8	5.9214	36.78	6.74646	36.78	5.97478	36.78	5.5897	36.78	6.50568	36.78	6.70209	36.8015	5.77699
83	152	2					36.8036	7.13473	36.7836	5.76339	36.8036	5.57114	36.8236	5.57282	36.7736	5.95124	36.8036	5.91065	36.7836	6.73206	36.7836	5.96345	36.7836	5.5781	36.7836	6.49108	36.7836	6.68991	36.8051	5.76685
83	153	0					36.8076	7.11969	36.7876	5.7494	36.8076	5.55797	36.8276	5.55567	36.7776	5.93714	36.8076	5.89871	36.7876	6.71606	36.7876	5.95087	36.7876	5.56521	36.7876	6.47486	36.7876	6.67638	36.8091	5.75558
83	154	1					36.8116	7.10473	36.7916	5.73548	36.8116	5.54488	36.8316	5.53861	36.7816	5.92314	36.8116	5.88684	36.7916	6.70016	36.7916	5.93836	36.7916	5.55239	36.7916	6.45872	36.7916	6.66294	36.8131	5.74439
83	155	2					36.8156	7.08986	36.7956	5.72165	36.8156	5.53186	36.8356	5.52165	36.7856	5.90921	36.8156	5.87505	36.7956	6.68435	36.7956	5.92593	36.7956	5.53964	36.7956	6.44268	36.7956	6.64958	36.8171	5.73327
83	156	1					36.8196	7.07507	36.7996	5.7079	36.8196	5.51893	36.8396	5.50478	36.7896	5.89537	36.8196	5.86332	36.7996	6.66864	36.7996	5.91357	36.7996	5.52698	36.7996	6.42674	36.7996	6.6363	36.8212	5.72221
83	157	1					36.82	7.07359	36.8	5.70653	36.82	5.51764	36.84	5.5031	36.79	5.89399	36.82	5.86216	36.8	6.66708	36.8	5.91234	36.8	5.52571	36.8	6.42515	36.8	6.63497	36.8216	5.72111
83	158	0					36.8236	7.06035	36.8036	5.69423	36.8236	5.50607	36.8436	5.48801	36.7936	5.8816	36.8236	5.85167	36.8036	6.65303	36.8036	5.90129	36.8036	5.51438	36.8036	6.41088	36.8036	6.6231	36.8252	5.71123
83	159	1					36.8276	7.04572	36.8076	5.68064	36.8276	5.4933	36.8476	5.47133	36.7976	5.86792	36.8276	5.8401	36.8076	6.63751	36.8076	5.88909	36.8076	5.50186	36.8076	6.39511	36.8076	6.60998	36.8292	5.70031
83	160	1					36.8316	7.03117	36.8116	5.66713	36.8316	5.48059	36.8516	5.45474	36.8016	5.85432	36.8316	5.82859	36.8116	6.62209	36.8116	5.87695	36.8116	5.48941	36.8116	6.37944	36.8116	6.59695	36.8332	5.68946
83	161	0					36.8356	7.0167	36.8156	5.6537	36.8356	5.46797	36.8556	5.43825	36.8056	5.8408	36.8356	5.81715	36.8156	6.60676	36.8156	5.8649	36.8156	5.47704	36.8156	6.36385	36.8156	6.584	36.8372	5.67867
83	162	1					36.8396	7.00231	36.8196	5.64035	36.8396	5.45542	36.8596	5.42184	36.8096	5.82736	36.8396	5.80578	36.8196	6.59152	36.8196	5.85291	36.8196	5.46473	36.8196	6.34835	36.8196	6.57112	36.8412	5.66796
83	163	0					36.84	7.00095	36.82	5.63909	36.84	5.45423	36.86	5.42029	36.81	5.82609	36.84	5.8047	36.82	6.59008	36.82	5.85178	36.82	5.46357	36.82	6.34689	36.82	6.5699	36.8415	5.66694
83	164	3					36.8436	6.988	36.8236	5.62708	36.8436	5.44295	36.8636	5.40553	36.8136	5.814	36.8436	5.79448	36.8236	6.57637	36.8236	5.841	36.8236	5.4525	36.8236	6.33294	36.8236	6.55833	36.8452	5.6573
83	165	1					36.8476	6.97376	36.8276	5.61388	36.8476	5.43055	36.8676	5.38931	36.8176	5.80072	36.8476	5.78325	36.8276	6.56132	36.8276	5.82916	36.8276	5.44034	36.8276	6.31762	36.8276	6.54561	36.8492	5.64672
83	166	2					36.8516	6.95961	36.8316	5.60076	36.8516	5.41823	36.8716	5.37317	36.8216	5.78751	36.8516	5.77209	36.8316	6.54635	36.8316	5.81739	36.8316	5.42825	36.8316	6.30238	36.8316	6.53297	36.8532	5.6362
83	167	3					36.8556	6.94553	36.8356	5.58772	36.8556	5.40598	36.8756	5.35713	36.8256	5.77438	36.8556	5.76099	36.8356	6.53148	36.8356	5.8057	36.8356	5.41623	36.8356	6.28723	36.8356	6.52041	36.8572	5.62574
83	168	2					36.8596	6.93153	36.8396	5.57475	36.8596	5.3938	36.8796	5.34117	36.8296	5.76133	36.8596	5.74996	36.8396	6.51669	36.8396	5.79407	36.8396	5.40428	36.8396	6.27217	36.8396	6.50793	36.8612	5.61534
83	169	1					36.86	6.93027	36.84	5.57358	36.86	5.39271	36.88	5.33974	36.83	5.76016	36.86	5.74897	36.84	6.51537	36.84	5.79303	36.84	5.4032	36.84	6.27082	36.84	6.50681	36.8616	5.61441
83	170	2					36.8636	6.9176	36.8436	5.56186	36.8636	5.38169	36.8836	5.3253	36.8336	5.74836	36.8636	5.739	36.8436	6.502	36.8436	5.78251	36.8436	5.39239	36.8436	6.25719	36.8436	6.49552	36.8652	5.60501
83	171	3					36.8676	6.90375	36.8477	5.54904	36.8676	5.36966	36.8877	5.30951	36.8376	5.73545	36.8676	5.7281	36.8477	6.48739	36.8477	5.77103	36.8477	5.38058	36.8477	6.2423	36.8477	6.48319	36.8692	5.59475
83	172	1					36.8717	6.88998	36.8516	5.53629	36.8717	5.3577	36.8916	5.29382	36.8417	5.72263	36.8717	5.71727	36.8516	6.47287	36.8516	5.75961	36.8516	5.36883	36.8516	6.22749	36.8516	6.47093	36.8732	5.58454
83	173	3					36.8757	6.87628	36.8557	5.52362	36.8757	5.34581	36.8957	5.27821	36.8457	5.70988	36.8757	5.70651	36.8557	6.45843	36.8557	5.74826	36.8557	5.35716	36.8557	6.21276	36.8557	6.45875	36.8772	5.5744
83	174	2					36.8797	6.86265	36.8597	5.51103	36.8797	5.33399	36.8997	5.26268	36.8497	5.6972	36.8797	5.69581	36.8597	6.44409	36.8597	5.73698	36.8597	5.34554	36.8597	6.19812	36.8597	6.44664	36.8812	5.56432
83	175	2					36.88	6.8615	36.86	5.50996	36.88	5.33299	36.9	5.26137	36.85	5.69613	36.88	5.6949	36.86	6.44287	36.86	5.73602	36.86	5.34456	36.86	6.19688	36.86	6.44562	36.8815	5.56346
83	176	4					36.8837	6.8491	36.8637	5.4985	36.8837	5.32224	36.9037	5.24724	36.8537	5.6846	36.8837	5.68517	36.8637	6.42982	36.8637	5.72576	36.8637	5.334	36.8637	6.18355	36.8637	6.43461	36.8852	5.5543
83	177	3					36.8877	6.83562	36.8677	5.48605	36.8877	5.31057	36.9077	5.23188	36.8577	5.67207	36.8877	5.6746	36.8677	6.41564	36.8677	5.71461	36.8677	5.32252	36.8677	6.16907	36.8677	6.42264	36.8892	5.54434
83	178	1					36.8917	6.82221	36.8717	5.47367	36.8917	5.29895	36.9117	5.21661	36.8617	5.65961	36.8917	5.66408	36.8717	6.40155	36.8717	5.70353	36.8717	5.31111	36.8717	6.15467	36.8717	6.41075	36.8932	5.53444
83	179	2					36.8957	6.80888	36.8757	5.46136	36.8957	5.28741	36.9157	5.20142	36.8657	5.64722	36.8957	5.65364	36.8757	6.38754	36.8757	5.69252	36.8757	5.29976	36.8757	6.14036	36.8757	6.39893	36.8972	5.5246
83	180	0					36.8997	6.79562	36.8797	5.44912	36.8997	5.27594	36.9197	5.18631	36.8697	5.63491	36.8997	5.64325	36.8797	6.37361	36.8797	5.68157	36.8797	5.28848	36.8797	6.12612	36.8797	6.38719	36.9012	5.51481
83	181	1					36.9	6.79456	36.88	5.44814	36.9	5.27502	36.92	5.18511	36.87	5.63393	36.9	5.64242	36.88	6.3725	36.88	5.68069	36.88	5.28758	36.88	6.12498	36.88	6.38625	36.9016	5.51403
83	182	3					36.9037	6.78243	36.8837	5.43695	36.9037	5.26453	36.9237	5.17129	36.8737	5.62266	36.9037	5.63293	36.8837	6.35976	36.8837	5.67068	36.8837	5.27726	36.8837	6.11196	36.8837	6.37551	36.9052	5.50509
83	183	5					36.9077	6.76931	36.8877	5.42485	36.9077	5.25319	36.9277	5.15634	36.8777	5.61049	36.9077	5.62266	36.8877	6.346	36.8877	5.65986	36.8877	5.2661	36.8877	6.09788	36.8877	6.3639	36.9092	5.49543
83	184	1					36.9117	6.75626	36.8917	5.41282	36.9117	5.24192	36.9317	5.14148	36.8817	5.59839	36.9117	5.61246	36.8917	6.33232	36.8917	5.6491	36.8917	5.25501	36.8917	6.08387	36.8917	6.35237	36.9132	5.48582
83	185	2					36.9157	6.74328	36.8957	5.40086	36.9157	5.23071	36.9357	5.1267	36.8857	5.58635	36.9157	5.60232	36.8957	6.31871	36.8957	5.63841	36.8957	5.24398	36.8957	6.06995	36.8957	6.3409	36.9173	5.47627
83	186	3					36.9197	6.73037	36.8997	5.38897	36.9197	5.21957	36.9397	5.11199	36.8897	5.57439	36.9197	5.59224	36.8997	6.30519	36.8997	5.62778	36.8997	5.23301	36.8997	6.0561	36.8997	6.3295	36.9213	5.46678
83	187	1					36.92	6.72941	36.9	5.38808	36.92	5.21874	36.94	5.1109	36.89	5.57349	36.92	5.59148	36.9	6.30418	36.9	5.62699	36.9	5.23219	36.9	6.05507	36.9	6.32865	36.9216	5.46607
83	188	2					36.9237	6.71753	36.9037	5.37714	36.9237	5.20849	36.9437	5.09737	36.8937	5.56249	36.9237	5.58221	36.9037	6.29175	36.9037	5.61721	36.9037	5.22211	36.9037	6.04233	36.9037	6.31817	36.9252	5.45734
83	189	4					36.9277	6.70476	36.9077	5.36538	36.9277	5.19748	36.9477	5.08283	36.8977	5.55066	36.9277	5.57225	36.9077	6.27838	36.9077	5.60671	36.9077	5.21127	36.9077	6.02864	36.9077	6.3069	36.9293	5.44796
83	190	2					36.9317	6.69206	36.9117	5.35369	36.9317	5.18653	36.9517	5.06836	36.9017	5.5389	36.9317	5.56234	36.9117	6.26509	36.9117	5.59626	36.9117	5.20049	36.9117	6.01502	36.9117	6.29571	36.9333	5.43863
83	191	2					36.9357	6.67942	36.9157	5.34206	36.9357	5.17565	36.9557	5.05397	36.9057	5.52721	36.9357	5.5525	36.9157	6.25188	36.9157	5.58588	36.9157	5.18976	36.9157	6.00148	36.9157	6.28458	36.9373	5.42936
83	192	2					36.9397	6.66686	36.9197	5.3305	36.9397	5.16482	36.9597	5.03966	36.9097	5.51558	36.9397	5.54271	36.9197	6.23875	36.9197	5.57556	36.9197	5.1791	36.9197	5.98801	36.9197	6.27351	36.9413	5.42015
83	193	2					36.94	6.66598	36.92	5.3297	36.94	5.16407	36.96	5.03866	36.91	5.51477	36.94	5.54202	36.92	6.23784	36.92	5.57484	36.92	5.17836	36.92	5.98707	36.92	6.27274	36.9415	5.41951
83	194	0					36.9437	6.65436	36.9237	5.31901	36.9437	5.15407	36.9637	5.02542	36.9137	5.50401	36.9437	5.53298	36.9237	6.2257	36.9237	5.5653	36.9237	5.1685	36.9237	5.97461	36.9237	6.26251	36.9453	5.41099
83	195	2					36.9477	6.64192	36.9277	5.30758	36.9477	5.14337	36.9677	5.01126	36.9177	5.49252	36.9477	5.5233	36.9277	6.21272	36.9277	5.5551	36.9277	5.15796	36.9277	5.96129	36.9277	6.25158	36.9493	5.40188
83	196	4					36.9517	6.62955	36.9317	5.29621	36.9517	5.13273	36.9717	4.99718	36.9217	5.48109	36.9517	5.51368	36.9317	6.19981	36.9317	5.54496	36.9317	5.14748	36.9317	5.94804	36.9317	6.24071	36.9533	5.39283
83	197	1					36.9557	6.61725	36.9357	5.28491	36.9557	5.12216	36.9757	4.98317	36.9257	5.46972	36.9557	5.50412	36.9357	6.18698	36.9357	5.53487	36.9357	5.13706	36.9357	5.93487	36.9357	6.22991	36.9573	5.38383
83	198	3					36.9597	6.60501	36.9397	5.27367	36.9597	5.11165	36.9797	4.96924	36.9297	5.45842	36.9597	5.49461	36.9397	6.17423	36.9397	5.52485	36.9397	5.12669	36.9397	5.92177	36.9397	6.21916	36.9613	5.37488
83	199	2					36.96	6.60422	36.94	5.27294	36.96	5.11096	36.98	4.96833	36.93	5.45768	36.96	5.49399	36.94	6.1734	36.94	5.5242	36.94	5.12602	36.94	5.92092	36.94	6.21847	36.9616	5.3743
83	200	1					36.9637	6.59284	36.9437	5.2625	36.9637	5.10119	36.9837	4.95538	36.9337	5.44718	36.9637	5.48516	36.9437	6.16154	36.9437	5.51488	36.9437	5.11638	36.9437	5.90874	36.9437	6.20849	36.9653	5.36599
83	201	3					36.9678	6.58073	36.9477	5.25138	36.9678	5.0908	36.9877	4.94159	36.9378	5.436	36.9678	5.47576	36.9477	6.14893	36.9477	5.50497	36.9477	5.10613	36.9477	5.89578	36.9477	6.19787	36.9693	5.35714
83	202	3					36.9718	6.56868	36.9517	5.24033	36.9718	5.08047	36.9918	4.92788	36.9417	5.42489	36.9718	5.46642	36.9517	6.1364	36.9517	5.49512	36.9517	5.09594	36.9517	5.88289	36.9517	6.18732	36.9733	5.34835
83	203	2					36.9758	6.5567	36.9558	5.22934	36.9758	5.07019	36.9958	4.91424	36.9458	5.41384	36.9758	5.45713	36.9558	6.12393	36.9558	5.48533	36.9558	5.0858	36.9558	5.87007	36.9558	6.17682	36.9773	5.33961
83	204	7					36.9798	6.54478	36.9598	5.21842	36.9798	5.05998	36.9998	4.90067	36.9498	5.40285	36.9798	5.44789	36.9598	6.11154	36.9598	5.47559	36.9598	5.07572	36.9598	5.85732	36.9598	6.16639	36.9813	5.33092
83	205	1					36.98	6.54407	36.96	5.21776	36.98	5.05937	37	4.89986	36.95	5.4022	36.98	5.44734	36.96	6.1108	36.96	5.47501	36.96	5.07512	36.96	5.85656	36.96	6.16577	36.9815	5.3304
83	206	0					36.9838	6.53293	36.9638	5.20755	36.9838	5.04982	37.0038	4.88717	36.9538	5.39193	36.9838	5.43871	36.9638	6.09922	36.9638	5.46591	36.9638	5.0657	36.9638	5.84464	36.9638	6.15602	36.9853	5.32229
83	207	4					36.9878	6.52114	36.9678	5.19674	36.9878	5.03972	37.0078	4.87375	36.9578	5.38106	36.9878	5.42958	36.9678	6.08697	36.9678	5.45628	36.9678	5.05573	36.9678	5.83203	36.9678	6.14571	36.9893	5.3137
83	208	3					36.9918	6.5094	36.9718	5.186	36.9918	5.02968	37.0118	4.86039	36.9618	5.37026	36.9918	5.4205	36.9718	6.07479	36.9718	5.44671	36.9718	5.04582	36.9718	5.81949	36.9718	6.13546	36.9933	5.30516
83	209	0					36.9958	6.49773	36.9758	5.17531	36.9958	5.01969	37.0158	4.84711	36.9658	5.35951	36.9958	5.41147	36.9758	6.06268	36.9758	5.43719	36.9758	5.03596	36.9758	5.80701	36.9758	6.12527	36.9973	5.29667
83	210	0					36.9998	6.48613	36.9798	5.16468	36.9998	5.00976	37.0198	4.8339	36.9698	5.34883	36.9998	5.4025	36.9798	6.05063	36.9798	5.42773	36.9798	5.02615	36.9798	5.79461	36.9798	6.11514	37.0013	5.28823
83	211	5					37	6.48549	36.98	5.1641	37	5.00922	37.02	4.83317	36.97	5.34824	37	5.40201	36.98	6.04997	36.98	5.42721	36.98	5.02562	36.98	5.79393	36.98	6.11459	37.0016	5.28776
83	212	1					37.0038	6.47458	36.9838	5.15411	37.0038	4.99989	37.0238	4.82075	36.9738	5.3382	37.0038	5.39358	36.9838	6.03866	36.9838	5.41833	36.9838	5.0164	36.9838	5.78227	36.9838	6.10507	37.0053	5.27983
83	213	5					37.0078	6.46309	36.9878	5.1436	37.0078	4.99007	37.0278	4.80768	36.9778	5.32764	37.0078	5.38471	36.9878	6.02675	36.9878	5.40897	36.9878	5.00671	36.9878	5.76999	36.9878	6.09506	37.0093	5.27149
83	214	3					37.0118	6.45166	36.9918	5.13315	37.0118	4.98031	37.0318	4.79467	36.9818	5.31713	37.0118	5.37588	36.9918	6.01492	36.9918	5.39967	36.9918	4.99706	36.9918	5.75779	36.9918	6.0851	37.0133	5.26319
83	215	1					37.0158	6.44029	36.9958	5.12276	37.0158	4.97061	37.0358	4.78173	36.9858	5.30668	37.0158	5.36711	36.9958	6.00314	36.9958	5.39043	36.9958	4.98747	36.9958	5.74564	36.9958	6.0752	37.0174	5.25495
83	216	2					37.0198	6.42898	36.9998	5.11242	37.0198	4.96095	37.0398	4.76886	36.9898	5.29629	37.0198	5.35839	36.9998	5.99144	36.9998	5.38123	36.9998	4.97793	36.9998	5.73357	36.9998	6.06536	37.0213	5.24674
83	217	2					37.02	6.42842	37	5.1119	37.02	4.96047	37.04	4.76822	36.99	5.29577	37.02	5.35796	37	5.99086	37	5.38077	37	4.97746	37	5.73297	37	6.06487	37.0215	5.24634
83	218	2					37.0238	6.41773	37.0038	5.10214	37.0238	4.95136	37.0438	4.75606	36.9938	5.28596	37.0238	5.34972	37.0038	5.9798	37.0038	5.37209	37.0038	4.96845	37.0038	5.72156	37.0038	6.05557	37.0254	5.23859
83	219	3					37.0278	6.40654	37.0078	5.09191	37.0278	4.94181	37.0478	4.74332	36.9978	5.27568	37.0278	5.3411	37.0078	5.96823	37.0078	5.363	37.0078	4.95901	37.0078	5.70961	37.0078	6.04584	37.0294	5.23048
83	220	1					37.0318	6.39541	37.0118	5.08174	37.0318	4.93232	37.0518	4.73065	37.0018	5.26546	37.0318	5.33252	37.0118	5.95672	37.0118	5.35396	37.0118	4.94963	37.0118	5.69773	37.0118	6.03617	37.0334	5.22242
83	221	2					37.0358	6.38433	37.0158	5.07163	37.0358	4.92289	37.0558	4.71805	37.0058	5.2553	37.0358	5.324	37.0158	5.94528	37.0158	5.34497	37.0158	4.9403	37.0158	5.68591	37.0158	6.02655	37.0374	5.2144
83	222	0					37.0398	6.37331	37.0198	5.06157	37.0398	4.9135	37.0598	4.70551	37.0098	5.24519	37.0398	5.31552	37.0198	5.9339	37.0198	5.33603	37.0198	4.93102	37.0198	5.67415	37.0198	6.01699	37.0414	5.20643
83	223	1					37.04	6.37282	37.02	5.06112	37.04	4.91308	37.06	4.70495	37.01	5.24473	37.04	5.31514	37.02	5.93339	37.02	5.33563	37.02	4.9306	37.02	5.67362	37.02	6.01656	37.0416	5.20608
83	224	4					37.0438	6.36235	37.0238	5.05157	37.0438	4.90417	37.0638	4.69304	37.0138	5.23514	37.0438	5.30709	37.0238	5.92259	37.0238	5.32715	37.0238	4.92179	37.0238	5.66246	37.0238	6.00748	37.0454	5.19851
83	225	0					37.0478	6.35144	37.0278	5.04162	37.0478	4.89489	37.0678	4.68063	37.0178	5.22514	37.0478	5.29871	37.0278	5.91133	37.0278	5.31831	37.0278	4.91261	37.0278	5.65083	37.0278	5.99802	37.0494	5.19063
83	226	4					37.0518	6.34059	37.0318	5.03173	37.0518	4.88566	37.0718	4.66828	37.0218	5.2152	37.0518	5.29037	37.0318	5.90015	37.0318	5.30952	37.0318	4.90347	37.0318	5.63926	37.0318	5.98862	37.0534	5.18279
83	227	1					37.0558	6.3298	37.0358	5.02189	37.0558	4.87648	37.0758	4.656	37.0258	5.20531	37.0558	5.28208	37.0358	5.88902	37.0358	5.30078	37.0358	4.89439	37.0358	5.62775	37.0358	5.97928	37.0574	5.175
83	228	4					37.0598	6.31906	37.0398	5.0121	37.0598	4.86735	37.0798	4.64378	37.0298	5.19547	37.0598	5.27384	37.0398	5.87796	37.0398	5.2921	37.0398	4.88536	37.0398	5.6163	37.0398	5.96998	37.0614	5.16725
83	229	1					37.06	6.31863	37.04	5.01171	37.06	4.86699	37.08	4.6433	37.03	5.19508	37.06	5.27351	37.04	5.87751	37.04	5.29175	37.04	4.885	37.04	5.61585	37.04	5.96961	37.0615	5.16694
83	230	1					37.0638	6.30838	37.0438	5.00237	37.0638	4.85828	37.0838	4.63163	37.0338	5.18569	37.0638	5.26564	37.0438	5.86695	37.0438	5.28346	37.0438	4.87638	37.0438	5.60492	37.0438	5.96074	37.0654	5.15955
83	231	4					37.0678	6.29775	37.0478	4.99269	37.0678	4.84925	37.0879	4.61954	37.0378	5.17597	37.0678	5.25749	37.0478	5.85601	37.0478	5.27486	37.0478	4.86744	37.0478	5.59359	37.0478	5.95155	37.0694	5.15189
83	232	4					37.0718	6.28718	37.0519	4.98306	37.0718	4.84027	37.0919	4.60751	37.0418	5.16629	37.0718	5.24939	37.0519	5.84513	37.0519	5.26632	37.0519	4.85856	37.0519	5.58232	37.0519	5.94241	37.0734	5.14427
83	233	2					37.0759	6.27666	37.0559	4.97348	37.0759	4.83135	37.0959	4.59554	37.0459	5.15667	37.0759	5.24132	37.0559	5.83431	37.0559	5.25782	37.0559	4.84972	37.0559	5.57112	37.0559	5.93332	37.0774	5.13669
83	234	1					37.0799	6.26619	37.0599	4.96395	37.0799	4.82247	37.0999	4.58363	37.0499	5.1471	37.0799	5.23331	37.0599	5.82355	37.0599	5.24937	37.0599	4.84092	37.0599	5.55997	37.0599	5.92429	37.0814	5.12916
83	235	3					37.08	6.26583	37.06	4.96362	37.08	4.82216	37.1	4.58322	37.05	5.14677	37.08	5.23303	37.06	5.82318	37.06	5.24908	37.06	4.84062	37.06	5.55958	37.06	5.92397	37.0816	5.1289
83	236	2					37.0839	6.25578	37.0639	4.95448	37.0839	4.81364	37.1039	4.57179	37.0539	5.13758	37.0839	5.22534	37.0639	5.81285	37.0639	5.24097	37.0639	4.83218	37.0639	5.54888	37.0639	5.9153	37.0854	5.12167
83	237	4					37.0879	6.24542	37.0679	4.94506	37.0879	4.80486	37.1079	4.56	37.0579	5.12812	37.0879	5.21741	37.0679	5.80221	37.0679	5.23262	37.0679	4.82348	37.0679	5.53785	37.0679	5.90637	37.0894	5.11422
83	238	1					37.0919	6.23511	37.0719	4.93568	37.0919	4.79612	37.1119	4.54828	37.0619	5.1187	37.0919	5.20953	37.0719	5.79163	37.0719	5.22431	37.0719	4.81483	37.0719	5.52688	37.0719	5.89748	37.0934	5.10681
83	239	1					37.0959	6.22486	37.0759	4.92636	37.0959	4.78744	37.1159	4.53662	37.0659	5.10934	37.0959	5.20169	37.0759	5.7811	37.0759	5.21604	37.0759	4.80622	37.0759	5.51596	37.0759	5.88865	37.0974	5.09944
83	240	2					37.0999	6.21465	37.0799	4.91709	37.0999	4.7788	37.1199	4.52501	37.0699	5.10003	37.0999	5.19389	37.0799	5.77064	37.0799	5.20782	37.0799	4.79766	37.0799	5.5051	37.0799	5.87986	37.1014	5.09212
83	241	4					37.1	6.21435	37.08	4.91681	37.1	4.77854	37.12	4.52466	37.07	5.09975	37.1	5.19366	37.08	5.77032	37.08	5.20758	37.08	4.79741	37.08	5.50478	37.08	5.8796	37.1016	5.0919
83	242	1					37.1039	6.2045	37.0839	4.90787	37.1039	4.77021	37.1239	4.51346	37.0739	5.09076	37.1039	5.18614	37.0839	5.76023	37.0839	5.19965	37.0839	4.78915	37.0839	5.4943	37.0839	5.87112	37.1054	5.08483
83	243	3					37.1079	6.1944	37.0879	4.89869	37.1079	4.76167	37.1279	4.50198	37.0779	5.08155	37.1079	5.17842	37.0879	5.74987	37.0879	5.19152	37.0879	4.78068	37.0879	5.48356	37.0879	5.86244	37.1094	5.07759
83	244	1					37.1119	6.18436	37.0919	4.88957	37.1119	4.75317	37.1319	4.49055	37.0819	5.07239	37.1119	5.17075	37.0919	5.73958	37.0919	5.18344	37.0919	4.77226	37.0919	5.47287	37.0919	5.8538	37.1134	5.07038
83	245	1					37.1159	6.17436	37.0959	4.88049	37.1159	4.74472	37.1359	4.47918	37.0859	5.06327	37.1159	5.16313	37.0959	5.72934	37.0959	5.1754	37.0959	4.76388	37.0959	5.46224	37.0959	5.8452	37.1174	5.06322
83	246	2					37.1199	6.16441	37.0999	4.87146	37.1199	4.73631	37.1399	4.46786	37.0899	5.0542	37.1199	5.15554	37.0999	5.71916	37.0999	5.16741	37.0999	4.75554	37.0999	5.45166	37.0999	5.83666	37.1215	5.05609
83	247	1					37.12	6.16416	37.1	4.87124	37.12	4.7361	37.14	4.46758	37.09	5.05398	37.12	5.15535	37.1	5.7189	37.1	5.16721	37.1	4.75534	37.1	5.4514	37.1	5.83645	37.1215	5.05591
83	248	5					37.1239	6.15451	37.1039	4.86248	37.1239	4.72795	37.1439	4.45661	37.0939	5.04519	37.1239	5.148	37.1039	5.70903	37.1039	5.15946	37.1039	4.74725	37.1039	5.44114	37.1039	5.82816	37.1255	5.049
83	249	0					37.1279	6.14467	37.1079	4.85355	37.1279	4.71963	37.1479	4.44541	37.0979	5.03622	37.1279	5.14049	37.1079	5.69895	37.1079	5.15155	37.1079	4.73901	37.1079	5.43067	37.1079	5.81971	37.1295	5.04196
83	250	3					37.1319	6.13487	37.1119	4.84466	37.1319	4.71136	37.1519	4.43427	37.1019	5.02729	37.1319	5.13303	37.1119	5.68894	37.1119	5.14369	37.1119	4.7308	37.1119	5.42025	37.1119	5.81131	37.1335	5.03495
83	251	4					37.1359	6.12512	37.1159	4.83583	37.1359	4.70314	37.1559	4.42318	37.1059	5.01842	37.1359	5.12561	37.1159	5.67897	37.1159	5.13587	37.1159	4.72264	37.1159	5.40989	37.1159	5.80295	37.1375	5.02797
83	252	0					37.1399	6.11542	37.1199	4.82703	37.1399	4.69495	37.1599	4.41215	37.1099	5.00959	37.1399	5.11823	37.1199	5.66906	37.1199	5.12809	37.1199	4.71452	37.1199	5.39959	37.1199	5.79464	37.1415	5.02104
83	253	1					37.14	6.11523	37.12	4.82686	37.14	4.69479	37.16	4.41193	37.11	5.00942	37.14	5.11808	37.12	5.66886	37.12	5.12793	37.12	4.71436	37.12	5.39938	37.12	5.79447	37.1416	5.0209
83	254	1					37.1439	6.10577	37.1239	4.81829	37.1439	4.68682	37.1639	4.40118	37.1139	5.00081	37.1439	5.11089	37.1239	5.65921	37.1239	5.12035	37.1239	4.70645	37.1239	5.38934	37.1239	5.78637	37.1455	5.01415
83	255	1					37.1479	6.09617	37.1279	4.80959	37.1479	4.67872	37.1679	4.39026	37.1179	4.99208	37.1479	5.10358	37.1279	5.6494	37.1279	5.11266	37.1279	4.69842	37.1279	5.37913	37.1279	5.77815	37.1495	5.00729
83	256	2					37.1519	6.08661	37.1319	4.80093	37.1519	4.67067	37.1719	4.37939	37.1219	4.98339	37.1519	5.09632	37.1319	5.63965	37.1319	5.10501	37.1319	4.69043	37.1319	5.36899	37.1319	5.76997	37.1535	5.00047
83	257	3					37.1559	6.07711	37.1359	4.79233	37.1559	4.66266	37.1759	4.36858	37.1259	4.97475	37.1559	5.0891	37.1359	5.62995	37.1359	5.09739	37.1359	4.68248	37.1359	5.35889	37.1359	5.76184	37.1575	4.99368
83	258	1					37.1599	6.06765	37.1399	4.78376	37.1599	4.6547	37.1799	4.35782	37.1299	4.96615	37.1599	5.08191	37.1399	5.62031	37.1399	5.08982	37.1399	4.67457	37.1399	5.34885	37.1399	5.75376	37.1615	4.98694
83	259	1					37.16	6.0675	37.14	4.78364	37.16	4.65458	37.18	4.35766	37.13	4.96603	37.16	5.08181	37.14	5.62016	37.14	5.08971	37.14	4.67445	37.14	5.3487	37.14	5.75364	37.1615	4.98683
83	260	4					37.1639	6.05823	37.1439	4.77524	37.1639	4.64677	37.1839	4.34712	37.1339	4.9576	37.1639	5.07477	37.1439	5.61071	37.1439	5.0823	37.1439	4.6667	37.1439	5.33885	37.1439	5.74571	37.1655	4.98023
83	261	1					37.1679	6.04887	37.148	4.76677	37.1679	4.63889	37.188	4.33647	37.1379	4.9491	37.1679	5.06766	37.148	5.60117	37.148	5.07481	37.148	4.65888	37.148	5.32891	37.148	5.73771	37.1695	4.97355
83	262	1					37.172	6.03955	37.1519	4.75834	37.172	4.63105	37.1919	4.32588	37.142	4.94064	37.172	5.06059	37.1519	5.59168	37.1519	5.06736	37.1519	4.65109	37.1519	5.31902	37.1519	5.72976	37.1735	4.96691
83	263	2					37.176	6.03027	37.156	4.74996	37.176	4.62326	37.196	4.31533	37.146	4.93222	37.176	5.05356	37.156	5.58224	37.156	5.05995	37.156	4.64335	37.156	5.30918	37.156	5.72185	37.1775	4.96031
83	264	2					37.18	6.02105	37.16	4.74161	37.18	4.6155	37.2	4.30484	37.15	4.92385	37.18	5.04657	37.16	5.57285	37.16	5.05258	37.16	4.63565	37.16	5.29939	37.16	5.71398	37.1815	4.95374
83	265	2					37.18	6.02096	37.16	4.74153	37.18	4.61542	37.2	4.30474	37.15	4.92377	37.18	5.0465	37.16	5.57276	37.16	5.05251	37.16	4.63557	37.16	5.2993	37.16	5.7139	37.1816	4.95368
83	266	2					37.184	6.01187	37.164	4.73331	37.184	4.60778	37.204	4.2944	37.154	4.91552	37.184	5.03961	37.164	5.56351	37.164	5.04525	37.164	4.62798	37.164	5.28965	37.164	5.70615	37.1855	4.94721
83	267	1					37.188	6.00273	37.168	4.72506	37.188	4.60011	37.208	4.28401	37.158	4.90724	37.188	5.03269	37.168	5.55422	37.168	5.03796	37.168	4.62036	37.168	5.27996	37.168	5.69836	37.1895	4.94071
83	268	6					37.192	5.99364	37.172	4.71685	37.192	4.59247	37.212	4.27368	37.162	4.89899	37.192	5.02581	37.172	5.54498	37.172	5.03071	37.172	4.61277	37.172	5.27032	37.172	5.69062	37.1935	4.93425
83	269	2					37.196	5.98459	37.176	4.70868	37.196	4.58488	37.216	4.26339	37.166	4.8908	37.196	5.01896	37.176	5.53578	37.176	5.0235	37.176	4.60523	37.176	5.26073	37.176	5.68292	37.1975	4.92782
83	270	3					37.2	5.97559	37.18	4.70055	37.2	4.57733	37.22	4.25316	37.17	4.88264	37.2	5.01215	37.18	5.52664	37.18	5.01633	37.18	4.59772	37.18	5.25119	37.18	5.67526	37.2015	4.92143
83	271	0					37.2	5.97554	37.18	4.70051	37.2	4.57729	37.22	4.25311	37.17	4.8826	37.2	5.01212	37.18	5.5266	37.18	5.01629	37.18	4.59768	37.18	5.25114	37.18	5.67522	37.2015	4.9214
83	272	2					37.204	5.96663	37.184	4.69246	37.204	4.56981	37.224	4.24298	37.174	4.87453	37.204	5.00538	37.184	5.51755	37.184	5.00919	37.184	4.59025	37.184	5.24169	37.184	5.66764	37.2055	4.91507
83	273	1					37.208	5.95772	37.188	4.68442	37.208	4.56234	37.228	4.23284	37.178	4.86645	37.208	4.99864	37.188	5.5085	37.188	5.00209	37.188	4.58282	37.188	5.23225	37.188	5.66006	37.2095	4.90874
83	274	1					37.212	5.94885	37.192	4.67641	37.212	4.5549	37.232	4.22276	37.182	4.85842	37.212	4.99194	37.192	5.4995	37.192	4.99503	37.192	4.57543	37.192	5.22285	37.192	5.65253	37.2135	4.90245
83	275	1					37.216	5.94002	37.196	4.66845	37.216	4.5475	37.236	4.21273	37.186	4.85044	37.216	4.98527	37.196	5.49055	37.196	4.98801	37.196	4.56808	37.196	5.21349	37.196	5.64503	37.2176	4.89619
83	276	3					37.2	5.93124	37.2	4.66053	37.2	4.54015	37.2	4.20274	37.19	4.84249	37.2	4.97864	37.2	5.48164	37.2	4.98103	37.2	4.56076	37.2	5.20419	37.2	5.63757	37.2015	4.88997
83	277	0
83	278	2
83	279	1
83	280	4
83	281	1
83	282	0
83	283	1
83	284	2
83	285	2
83	286	4
83	287	3
83	288	4
83	289	1
83	290	3
83	291	1
83	292	0
83	293	1
83	294	1
83	295	1
83	296	2
83	297	2
83	298	3
83	299	1
83	300	2
83	301	2
83	302	2
83	303	3
83	304	2
83	305	0
83	306	2
83	307	5
83	308	2
83	309	0
83	310	3
83	311	2
83	312	0
83	313	0
83	314	3
83	315	1
83	316	1
83	317	1
83	318	2
83	319	0
83	320	1
83	321	2
83	322	3
83	323	3
83	324	4
83	325	1
83	326	4
83	327	3
83	328	1
83	329	2
83	330	3
83	331	1
83	332	1
83	333	4
83	334	3
83	335	3
83	336	1
83	337	2
83	338	1
83	339	2
83	340	4
83	341	0
83	342	1
83	343	3
83	344	1
83	345	4
83	346	3
83	347	2
83	348	3
83	349	1
83	350	0
83	351	3
83	352	0
83	353	3
83	354	3
83	355	1
83	356	1
83	357	0
83	358	2
83	359	2
83	360	0
79.5	0	1
79.5	1	3
79.5	2	2
79.5	3	2
79.5	4	2
79.5	5	2
79.5	6	2
79.5	7	1
79.5	8	1
79.5	9	0
79.5	10	0
79.5	11	5
79.5	12	2
79.5	13	2
79.5	14	3
79.5	15	2
79.5	16	1
79.5	17	1
79.5	18	3
79.5	19	1
79.5	20	0
79.5	21	5
79.5	22	3
79.5	23	1
79.5	24	2
79.5	25	2
79.5	26	1
79.5	27	3
79.5	28	3
79.5	29	6
79.5	30	0
79.5	31	2
79.5	32	3
79.5	33	2
79.5	34	1
79.5	35	4
79.5	36	4
79.5	37	4
79.5	38	0
79.5	39	1
79.5	40	1
79.5	41	8
79.5	42	2
79.5	43	0
79.5	44	1
79.5	45	2
79.5	46	1
79.5	47	2
79.5	48	2
79.5	49	0
79.5	50	3
79.5	51	4
79.5	52	2
79.5	53	2
79.5	54	1
79.5	55	2
79.5	56	2
79.5	57	1
79.5	58	1
79.5	59	0
79.5	60	3
79.5	61	3
79.5	62	2
79.5	63	2
79.5	64	1
79.5	65	3
79.5	66	2
79.5	67	3
79.5	68	4
79.5	69	2
79.5	70	0
79.5	71	4
79.5	72	1
79.5	73	1
79.5	74	1
79.5	75	2
79.5	76	0
79.5	77	4
79.5	78	4
79.5	79	2
79.5	80	2
79.5	81	0
79.5	82	0
79.5	83	0
79.5	84	2
79.5	85	4
79.5	86	4
79.5	87	2
79.5	88	3
79.5	89	1
79.5	90	4
79.5	91	3
79.5	92	3
79.5	93	1
79.5	94	1
79.5	95	2
79.5	96	3
79.5	97	3
79.5	98	0
79.5	99	2
79.5	100	3
79.5	101	1
79.5	102	1
79.5	103	2
79.5	104	2
79.5	105	2
79.5	106	0
79.5	107	0
79.5	108	1
79.5	109	3
79.5	110	1
79.5	111	1
79.5	112	1
79.5	113	3
79.5	114	0
79.5	115	2
79.5	116	2
79.5	117	3
79.5	118	4
79.5	119	4
79.5	120	2
79.5	121	2
79.5	122	2
79.5	123	2
79.5	124	3
79.5	125	1
79.5	126	2
79.5	127	1
79.5	128	3
79.5	129	0
79.5	130	1
79.5	131	1
79.5	132	4
79.5	133	2
79.5	134	2
79.5	135	1
79.5	136	1
79.5	137	1
79.5	138	4
79.5	139	5
79.5	140	2
79.5	141	1
79.5	142	3
79.5	143	2
79.5	144	4
79.5	145	0
79.5	146	1
79.5	147	1
79.5	148	4
79.5	149	4
79.5	150	4
79.5	151	3
79.5	152	2
79.5	153	1
79.5	154	6
79.5	155	0
79.5	156	2
79.5	157	2
79.5	158	2
79.5	159	2
79.5	160	0
79.5	161	2
79.5	162	1
79.5	163	2
79.5	164	4
79.5	165	0
79.5	166	3
79.5	167	2
79.5	168	2
79.5	169	6
79.5	170	3
79.5	171	5
79.5	172	2
79.5	173	1
79.5	174	2
79.5	175	3
79.5	176	3
79.5	177	1
79.5	178	1
79.5	179	3
79.5	180	1
79.5	181	0
79.5	182	2
79.5	183	0
79.5	184	0
79.5	185	2
79.5	186	3
79.5	187	3
79.5	188	4
79.5	189	4
79.5	190	1
79.5	191	3
79.5	192	2
79.5	193	0
79.5	194	0
79.5	195	4
79.5	196	1
79.5	197	0
79.5	198	3
79.5	199	0
79.5	200	7
79.5	201	2
79.5	202	3
79.5	203	4
79.5	204	4
79.5	205	1
79.5	206	3
79.5	207	0
79.5	208	2
79.5	209	3
79.5	210	2
79.5	211	3
79.5	212	1
79.5	213	0
79.5	214	3
79.5	215	4
79.5	216	0
79.5	217	2
79.5	218	1
79.5	219	0
79.5	220	0
79.5	221	2
79.5	222	1
79.5	223	2
79.5	224	2
79.5	225	4
79.5	226	5
79.5	227	3
79.5	228	3
79.5	229	4
79.5	230	3
79.5	231	2
79.5	232	1
79.5	233	3
79.5	234	4
79.5	235	1
79.5	236	2
79.5	237	2
79.5	238	1
79.5	239	3
79.5	240	3
79.5	241	3
79.5	242	0
79.5	243	0
79.5	244	2
79.5	245	1
79.5	246	3
79.5	247	0
79.5	248	4
79.5	249	2
79.5	250	3
79.5	251	3
79.5	252	3
79.5	253	6
79.5	254	4
79.5	255	2
79.5	256	1
79.5	257	1
79.5	258	2
79.5	259	3
79.5	260	1
79.5	261	0
79.5	262	1
79.5	263	0
79.5	264	2
79.5	265	2
79.5	266	3
79.5	267	1
79.5	268	1
79.5	269	5
79.5	270	1
79.5	271	4
79.5	272	5
79.5	273	2
79.5	274	2
79.5	275	3
79.5	276	0
79.5	277	5
79.5	278	2
79.5	279	4
79.5	280	2
79.5	281	3
79.5	282	1
79.5	283	1
79.5	284	2
79.5	285	2
79.5	286	4
79.5	287	1
79.5	288	4
79.5	289	3
79.5	290	2
79.5	291	3
79.5	292	5
79.5	293	3
79.5	294	2
79.5	295	3
79.5	296	1
79.5	297	5
79.5	298	4
79.5	299	0
79.5	300	0
79.5	301	2
79.5	302	1
79.5	303	2
79.5	304	3
79.5	305	5
79.5	306	0
79.5	307	3
79.5	308	0
79.5	309	3
79.5	310	2
79.5	311	5
79.5	312	3
79.5	313	1
79.5	314	4
79.5	315	0
79.5	316	5
79.5	317	3
79.5	318	1
79.5	319	1
79.5	320	3
79.5	321	2
79.5	322	0
79.5	323	1
79.5	324	2
79.5	325	2
79.5	326	2
79.5	327	1
79.5	328	5
79.5	329	7
79.5	330	4
79.5	331	1
79.5	332	3
79.5	333	3
79.5	334	1
79.5	335	1
79.5	336	4
79.5	337	2
79.5	338	2
79.5	339	1
79.5	340	5
79.5	341	0
79.5	342	2
79.5	343	3
79.5	344	4
79.5	345	5
79.5	346	1
79.5	347	3
79.5	348	1
79.5	349	2
79.5	350	4
79.5	351	4
79.5	352	3
79.5	353	1
79.5	354	2
79.5	355	5
79.5	356	3
79.5	357	2
79.5	358	5
79.5	359	1
79.5	360	8
76	0	4
76	1	4
76	2	3
76	3	2
76	4	2
76	5	3
76	6	1
76	7	2
76	8	1
76	9	2
76	10	3
76	11	4
76	12	0
76	13	6
76	14	4
76	15	3
76	16	2
76	17	4
76	18	2
76	19	3
76	20	3
76	21	3
76	22	2
76	23	1
76	24	2
76	25	1
76	26	1
76	27	3
76	28	2
76	29	2
76	30	2
76	31	3
76	32	2
76	33	4
76	34	4
76	35	3
76	36	2
76	37	4
76	38	2
76	39	2
76	40	1
76	41	3
76	42	2
76	43	0
76	44	1
76	45	2
76	46	2
76	47	3
76	48	2
76	49	0
76	50	3
76	51	3
76	52	2
76	53	5
76	54	2
76	55	4
76	56	6
76	57	3
76	58	3
76	59	1
76	60	6
76	61	1
76	62	1
76	63	3
76	64	2
76	65	1
76	66	5
76	67	1
76	68	2
76	69	0
76	70	0
76	71	1
76	72	2
76	73	5
76	74	2
76	75	3
76	76	1
76	77	2
76	78	0
76	79	2
76	80	5
76	81	2
76	82	3
76	83	2
76	84	4
76	85	2
76	86	1
76	87	1
76	88	2
76	89	4
76	90	2
76	91	2
76	92	0
76	93	1
76	94	1
76	95	1
76	96	6
76	97	3
76	98	2
76	99	3
76	100	1
76	101	2
76	102	2
76	103	1
76	104	4
76	105	1
76	106	4
76	107	3
76	108	4
76	109	3
76	110	1
76	111	3
76	112	6
76	113	0
76	114	2
76	115	2
76	116	5
76	117	5
76	118	4
76	119	5
76	120	0
76	121	2
76	122	4
76	123	2
76	124	2
76	125	2
76	126	5
76	127	5
76	128	2
76	129	3
76	130	2
76	131	3
76	132	3
76	133	0
76	134	1
76	135	4
76	136	0
76	137	5
76	138	0
76	139	2
76	140	3
76	141	2
76	142	2
76	143	2
76	144	0
76	145	1
76	146	1
76	147	3
76	148	1
76	149	4
76	150	1
76	151	3
76	152	0
76	153	0
76	154	0
76	155	1
76	156	2
76	157	2
76	158	0
76	159	3
76	160	2
76	161	1
76	162	1
76	163	1
76	164	1
76	165	5
76	166	1
76	167	0
76	168	2
76	169	1
76	170	3
76	171	1
76	172	1
76	173	2
76	174	1
76	175	0
76	176	4
76	177	3
76	178	2
76	179	5
76	180	0
76	181	2
76	182	2
76	183	1
76	184	0
76	185	1
76	186	4
76	187	3
76	188	1
76	189	1
76	190	3
76	191	1
76	192	0
76	193	3
76	194	2
76	195	4
76	196	2
76	197	3
76	198	2
76	199	0
76	200	0
76	201	2
76	202	2
76	203	3
76	204	1
76	205	0
76	206	3
76	207	2
76	208	3
76	209	3
76	210	3
76	211	3
76	212	2
76	213	4
76	214	2
76	215	4
76	216	1
76	217	0
76	218	4
76	219	0
76	220	2
76	221	6
76	222	5
76	223	0
76	224	4
76	225	2
76	226	4
76	227	3
76	228	2
76	229	2
76	230	3
76	231	3
76	232	3
76	233	2
76	234	6
76	235	2
76	236	1
76	237	2
76	238	4
76	239	3
76	240	0
76	241	5
76	242	2
76	243	2
76	244	0
76	245	2
76	246	2
76	247	3
76	248	0
76	249	5
76	250	2
76	251	4
76	252	3
76	253	4
76	254	2
76	255	3
76	256	5
76	257	3
76	258	4
76	259	3
76	260	3
76	261	3
76	262	3
76	263	1
76	264	2
76	265	5
76	266	2
76	267	3
76	268	0
76	269	1
76	270	5
76	271	2
76	272	0
76	273	3
76	274	1
76	275	3
76	276	5
76	277	3
76	278	2
76	279	5
76	280	1
76	281	2
76	282	3
76	283	1
76	284	2
76	285	4
76	286	4
76	287	1
76	288	5
76	289	2
76	290	2
76	291	1
76	292	3
76	293	3
76	294	3
76	295	2
76	296	2
76	297	0
76	298	1
76	299	2
76	300	3
76	301	2
76	302	1
76	303	2
76	304	2
76	305	1
76	306	3
76	307	2
76	308	2
76	309	1
76	310	1
76	311	0
76	312	3
76	313	2
76	314	0
76	315	2
76	316	4
76	317	4
76	318	4
76	319	2
76	320	7
76	321	1
76	322	3
76	323	3
76	324	1
76	325	1
76	326	3
76	327	2
76	328	1
76	329	4
76	330	3
76	331	3
76	332	2
76	333	2
76	334	2
76	335	1
76	336	1
76	337	2
76	338	1
76	339	1
76	340	5
76	341	3
76	342	4
76	343	1
76	344	3
76	345	4
76	346	5
76	347	0
76	348	2
76	349	2
76	350	1
76	351	3
76	352	3
76	353	2
76	354	1
76	355	3
76	356	1
76	357	0
76	358	3
76	359	2
76	360	4
72.5	0	1
72.5	1	2
72.5	2	3
72.5	3	1
72.5	4	3
72.5	5	1
72.5	6	3
72.5	7	5
72.5	8	0
72.5	9	1
72.5	10	3
72.5	11	0
72.5	12	2
72.5	13	3
72.5	14	4
72.5	15	0
72.5	16	1
72.5	17	2
72.5	18	5
72.5	19	3
72.5	20	1
72.5	21	3
72.5	22	2
72.5	23	2
72.5	24	1
72.5	25	2
72.5	26	3
72.5	27	3
72.5	28	7
72.5	29	4
72.5	30	2
72.5	31	3
72.5	32	3
72.5	33	0
72.5	34	0
72.5	35	3
72.5	36	2
72.5	37	2
72.5	38	0
72.5	39	3
72.5	40	1
72.5	41	2
72.5	42	7
72.5	43	2
72.5	44	4
72.5	45	0
72.5	46	1
72.5	47	2
72.5	48	3
72.5	49	6
72.5	50	1
72.5	51	3
72.5	52	4
72.5	53	1
72.5	54	2
72.5	55	4
72.5	56	3
72.5	57	1
72.5	58	3
72.5	59	4
72.5	60	2
72.5	61	5
72.5	62	1
72.5	63	1
72.5	64	3
72.5	65	2
72.5	66	1
72.5	67	1
72.5	68	1
72.5	69	3
72.5	70	3
72.5	71	3
72.5	72	3
72.5	73	1
72.5	74	2
72.5	75	1
72.5	76	2
72.5	77	3
72.5	78	0
72.5	79	4
72.5	80	4
72.5	81	4
72.5	82	1
72.5	83	2
72.5	84	2
72.5	85	1
72.5	86	2
72.5	87	2
72.5	88	2
72.5	89	5
72.5	90	3
72.5	91	3
72.5	92	2
72.5	93	0
72.5	94	4
72.5	95	3
72.5	96	5
72.5	97	3
72.5	98	3
72.5	99	3
72.5	100	1
72.5	101	2
72.5	102	1
72.5	103	3
72.5	104	2
72.5	105	2
72.5	106	1
72.5	107	4
72.5	108	2
72.5	109	1
72.5	110	1
72.5	111	0
72.5	112	4
72.5	113	3
72.5	114	3
72.5	115	3
72.5	116	2
72.5	117	4
72.5	118	3
72.5	119	1
72.5	120	2
72.5	121	4
72.5	122	1
72.5	123	2
72.5	124	4
72.5	125	1
72.5	126	1
72.5	127	3
72.5	128	3
72.5	129	3
72.5	130	5
72.5	131	3
72.5	132	0
72.5	133	2
72.5	134	1
72.5	135	0
72.5	136	1
72.5	137	2
72.5	138	2
72.5	139	1
72.5	140	1
72.5	141	3
72.5	142	2
72.5	143	3
72.5	144	3
72.5	145	6
72.5	146	6
72.5	147	3
72.5	148	1
72.5	149	2
72.5	150	2
72.5	151	0
72.5	152	4
72.5	153	2
72.5	154	4
72.5	155	3
72.5	156	2
72.5	157	1
72.5	158	1
72.5	159	3
72.5	160	2
72.5	161	1
72.5	162	0
72.5	163	3
72.5	164	4
72.5	165	3
72.5	166	3
[truncated: 7,415 more rows]

## Sheet: Fig.2 a
Binding Energy	Intensity	Hf4f7 Scan A	Hf4f5 Scan A	Hf4f7 Scan B	Hf4f5 Scan B	Backgnd.	Envelope		Binding Energy	Intensity	Hf4f7 Scan A	Hf4f5 Scan A	Backgnd.	Envelope	Hf4f7 Scan B	Hf4f5 Scan B		Binding Energy	Intensity	Hf4f7 Scan A	Hf4f5 Scan A	Hf4f7 Scan B	Hf4f5 Scan B	Backgnd.	Envelope		Binding Energy	Intensity	Hf4f7 Scan A	Hf4f5 Scan A	Hf4f7 Scan B	Hf4f5 Scan B	Ta4f7 A	Ta4f5 A	Backgnd.	Envelope
[truncated: 402 more rows]

[truncated: 11 more sheets: Fig.2 b, Fig.2 c, Fig.3 a, Fig.3 b, Fig.3c , Fig.3 d, Fig.4 a, Fig.4 b, Fig.4 c, Fig.4 d , Fig. 5]
